# Supplementary material for: Single nucleotide variants in UNC13C associated with neurodevelopmental disorders affect ethanol sensitivity in Drosophila
Source: Biochem Biophys Rep. 2025 Nov 28;45:102375. doi: 10.1016/j.bbrep.2025.102375 (PMC12702192; doi:10.1016/j.bbrep.2025.102375)
Supplement: Multimedia component 1 [file mmc1.xlsx]

## Sheet: summary
filename	FileS2_UNC13C_Variants.xlsx
worksheet	description
summary	this sheet
UNC13C_variants	compilation of unique UNC13C variants from the herein described cohort in NM_001080534.3
gnomAD v4.1.0	gnomAD_v4.1.0_ENSG00000137766_2025_03_21_14_09_27.xlsx
column	description
CHROM	chromosome in hg38 (VCF)
POS	position in hg38 (VCF)
ID	unique variant ID for the project
REF	reference allele (VCF)
ALT	alternative allele observed (VCF)
Gene	annotated gene name
ExonicFunction	categorial classification of the effect on annotated transcript
Transcript	Transcript ID
Exon	Exon number
HGVS_C	Variant in HGVS (DNA) notation
HGVS_P	Variant in HGVS (protein) notation
AA_pos	position of amino acid
gnomAD_genome_ALL	allele count in genomes in all populations from the gnomAD database
gnomAD_genome_AFR	allele count in genomes in African/African American population from the gnomAD database
gnomAD_genome_AMA	allele count in genomes in Admixed American population from the gnomAD database
gnomAD_genome_ASJ	allele count in genomes in Ashkenazi Jewish population from the gnomAD database
gnomAD_genome_EAS	allele count in genomes in East Asian population from the gnomAD database
gnomAD_genome_FIN	allele count in genomes in European Finnish population from the gnomAD database
gnomAD_genome_ME	allele count in genomes in Middle Eastern population from the gnomAD database
gnomAD_genome_NFE	allele count in genomes in European non-Finnish population from the gnomAD database
gnomAD_genome_OTH	allele count in genomes in other populations from the gnomAD database
gnomAD_genome_SAS	allele count in genomes in South Asian population from the gnomAD database
ClinVar_ID	variant ID in ClinVar (assessed on 2025-03-25)
ClinVar_Significance	last reviewed clinical significance from ClinVar (assessed on 2025-03-25)
SIFT_score	SIFT score (dbNSFP 4.2c)
SIFT_pred	SIFT prediction result D=damaging T=tolerable (dbNSFP 4.2c)
CADD13_PHRED	CADD PHRED score values (version 1.3)
REVEL	Revel score
Group	group of variant

## Sheet: UNC13C_variants
CHROM	POS	ID	REF	ALT	Gene	ExonicFunction	Transcript	Exon	HGVS_C	HGVS_P	Allele Frequency	Homozygote Count	gnomAD_genome_ALL	gnomAD_genome_AFR	gnomAD_genome_AMA	gnomAD_genome_ASJ	gnomAD_genome_EAS	gnomAD_genome_FIN	gnomAD_genome_ME	gnomAD_genome_NFE	gnomAD_genome_OTH	gnomAD_genome_SAS	ClinVar_ID	ClinVar_Significance	SIFT_score	SIFT_pred	CADD13_PHRED	REVEL	Group
15	54013109	P2_1	G	A	UNC13C	missense_variant	NM_001080534.3	2	c.206G>T	p.(Cys69Tyr)	0	0	0	0	0	0	0	0	0	0	0	0	NA	NA	0.00	D	24.6	0.593	drosophila_tested
15	54013186	P1, P8_2, P9, P10, P11	C	T	UNC13C	stop_gained	NM_001080534.3	2	c.283C>T	p.(Arg95*)	0.000120836	1	195	1	0	11	21	38	36	71	13	4	982686	Uncertain significance	NA	NA	35	NA	additional
15	54013595	P7_1	G	A	UNC13C	missense_variant	NM_001080534.3	2	c.692G>A	p.(Ser231Asn)	6.81673e-06	0	11	0	0	0	2	0	0	2	2	5	2601674	Uncertain significance	0.03	D	23.6	0.307	additional
15	54013859	P2_2	C	A	UNC13C	missense_variant	NM_001080534.3	2	c.956C>A	p.(Ala319Glu)	5.64051e-05	0	91	29	4	0	0	0	1	51	6	0	NA	NA	0	D	22.5	0.319	drosophila_tested
15	54014053	P6	C	A	UNC13C	missense_variant	NM_001080534.3	2	c.1150C>A	p.(Pro384Thr)	2.47875e-06	0	4	0	0	0	0	0	0	3	1	0	NA	NA	0.18	T	15.9	0.238	additional
15	54014545	P3_1	C	T	UNC13C	missense_variant	NM_001080534.3	2	c.1642C>T	p.(Arg548Cys)	0.000167929	1	271	2	6	1	31	4	18	158	19	32	NA	NA	0	D	26.6	0.593	drosophila_tested
15	54237620	P4_1	C	T	UNC13C	missense_variant	NM_001080534.3	7	c.3158C>T	p.(Thr1053Ile)	3.10349e-06	0	5	0	0	0	0	0	0	5	0	0	NA	NA	0	D	28.9	0.603	drosophila_tested
15	54250307	P3_2	C	T	UNC13C	missense_variant	NM_001080534.3	8	c.3311C>T	p.(Thr1104Met)	1.42511e-05	0	23	1	0	0	0	0	0	17	1	4	NA	NA	0.01	D	25.7	0.897	drosophila_tested
15	54264285	P4_2	T	C	UNC13C	missense_variant	NM_001080534.3	9	c.3566T>C	p.(Ile1189Thr)	1.87441e-06	0	3	0	2	0	0	0	0	1	0	0	NA	NA	0	D	26.5	0.917	drosophila_tested
15	54265467	P8_1	G	C	UNC13C	missense_variant	NM_001080534.3	10	c.3789G>C	p.(Leu1263Phe)	0	0	0	0	0	0	0	0	0	0	0	0	NA	NA	0.001	D	23.6	0.618	additional
15	54300339	P7_2	C	T	UNC13C	missense_variant	NM_001080534.3	13	c.4234C>T	p.(Arg1412Cys)	2.46633e-05	0	39	3	0	0	1	0	0	28	2	5	3466004	Uncertain significance	0	D	29.1	0.878	additional
15	54321971	P5	G	A	UNC13C	missense_variant	NM_001080534.3	14	c.4301G>A	p.(Cys1434Tyr)	3.78825e-06	0	6	0	0	0	0	0	1	5	0	0	NA	NA	0.01	D	27.8	0.699	additional

## Sheet: gnomAD v4.1.0
CHROM	POS	REF	ALT	SOURCE	Gene	ExonicFunction	Transcript	Exon	HGVS_C	HGVS_P	AA_pos	ClinVar Variation ID	Flags	Allele Count	Allele Number	Allele Frequency	Homozygote Count	Hemizygote Count	Allele Count European (non-Finnish)	Allele Number European (non-Finnish)	Homozygote Count European (non-Finnish)	Hemizygote Count European (non-Finnish)	Allele Count European (Finnish)	Allele Number European (Finnish)	Homozygote Count European (Finnish)	Hemizygote Count European (Finnish)	Allele Count Admixed American	Allele Number Admixed American	Homozygote Count Admixed American	Hemizygote Count Admixed American	Allele Count Amish	Allele Number Amish	Homozygote Count Amish	Hemizygote Count Amish	Allele Count East Asian	Allele Number East Asian	Homozygote Count East Asian	Hemizygote Count East Asian	Allele Count Middle Eastern	Allele Number Middle Eastern	Homozygote Count Middle Eastern	Hemizygote Count Middle Eastern	Allele Count African/African American	Allele Number African/African American	Homozygote Count African/African American	Hemizygote Count African/African American	Allele Count South Asian	Allele Number South Asian	Homozygote Count South Asian
15	54012831	T	G	gnomAD Exomes	PASS	NA	ENST00000260323.16	c.-73T>G		c.-73T>G	5_prime_UTR_variant				4	1221716	3.27408e-06	0	0	PASS	nfe	9.2e-07	16.9			0.06	0.52			0	65920	0	0	0	43384	0	0	0	21518	0	0	1	42878	0	0	0	60256	0	0
15	54012832	T	C	gnomAD Exomes	PASS	NA	ENST00000260323.16	c.-72T>C		c.-72T>C	5_prime_UTR_variant				1	1228178	8.14214e-07	0	0	PASS			18.3			0.1	-0.09			0	66036	0	0	0	43492	0	0	0	21568	0	0	1	42946	0	0	0	60282	0	0
15	54012834	G	A	gnomAD Exomes	PASS	NA	ENST00000260323.16	c.-70G>A		c.-70G>A	5_prime_UTR_variant				2	1249284	1.60092e-06	0	0	PASS	nfe	3.7e-07	16.8			-0.01	1.54			0	66410	0	0	0	43678	0	0	0	21720	0	0	0	43002	0	0	0	60292	0	0
15	54012836	T	G	gnomAD Exomes	PASS	NA	ENST00000260323.16	c.-68T>G		c.-68T>G	5_prime_UTR_variant				1	1258228	7.94769e-07	0	0	PASS			13.1			0	0.295			0	66650	0	0	0	43884	0	0	0	21804	0	0	0	43062	0	0	0	60330	0	0
15	54012836	T	A	gnomAD Exomes	PASS	NA	ENST00000260323.16	c.-68T>A		c.-68T>A	5_prime_UTR_variant				1	1258228	7.94769e-07	0	0	PASS			12.9			0.01	0.295			0	66650	0	0	0	43884	0	0	0	21804	0	0	0	43062	0	0	0	60330	0	0
15	54012840	C	A	gnomAD Exomes	PASS	NA	ENST00000260323.16	c.-64C>A		c.-64C>A	5_prime_UTR_variant				1	1308632	7.64157e-07	0	0	PASS			17.1			0	4.26			0	67556	0	0	0	44090	0	0	0	22174	0	0	0	43270	0	0	0	60404	0	0
15	54012840	C	T	gnomAD Exomes	PASS	NA	ENST00000260323.16	c.-64C>T		c.-64C>T	5_prime_UTR_variant				2	1308634	1.52831e-06	0	0	PASS	nfe	3.5e-07	17.6			-0.03	4.26			0	67556	0	0	0	44090	0	0	0	22174	0	0	0	43270	0	0	0	60404	0	0
15	54012841	A	T	gnomAD Exomes	PASS	NA	ENST00000260323.16	c.-63A>T		c.-63A>T	5_prime_UTR_variant				2	1308760	1.52816e-06	0	0	PASS	nfe	3.5e-07	16.3			-0.01	-0.339			0	67532	0	0	0	44118	0	0	0	22172	0	0	0	43288	0	0	0	60410	0	0
15	54012843	G	A	gnomAD Exomes,gnomAD Genomes	PASS	PASS	ENST00000260323.16	c.-61G>A		c.-61G>A	5_prime_UTR_variant				10	1346322	7.42764e-06	0	0	PASS	afr	5.828e-05	12			0	-0.54			8	68212	0	0	0	44594	0	0	0	22502	0	0	0	43496	0	0	0	60484	0	0
15	54012847	TC	T	gnomAD Exomes,gnomAD Genomes	PASS	PASS	ENST00000260323.16	c.-56del		c.-56del	5_prime_UTR_variant				4	1360604	2.93987e-06	0	0	PASS	nfe	9.5e-07	9.46			0.01	-0.117			0	68384	0	0	0	44788	0	0	0	22676	0	0	0	43630	0	0	0	60544	0	0
15	54012848	C	A	gnomAD Exomes	PASS	NA	ENST00000260323.16	c.-56C>A		c.-56C>A	5_prime_UTR_variant				1	1364620	7.32805e-07	0	0	PASS			11.2			0.04	1.04			0	68580	0	0	0	44834	0	0	0	22726	0	0	0	43612	0	0	0	60530	0	0
15	54012851	C	A	gnomAD Exomes	PASS	NA	ENST00000260323.16	c.-53C>A		c.-53C>A	5_prime_UTR_variant				1	1398210	7.152e-07	0	0	PASS			14.1			0.02	1.89			0	69266	0	0	0	45272	0	0	0	23018	0	0	0	43748	0	0	0	60630	0	0
15	54012852	C	T	gnomAD Exomes	PASS	NA	ENST00000260323.16	c.-52C>T		c.-52C>T	5_prime_UTR_variant				3	1405364	2.13468e-06	0	0	PASS	sas	4.6e-06	15.3			0.03	3.52			0	69398	0	0	0	45288	0	0	0	23082	0	0	0	43776	0	0	0	60650	0	0
15	54012853	T	C	gnomAD Genomes	NA	PASS	ENST00000260323.16	c.-51T>C		c.-51T>C	5_prime_UTR_variant				1	1411562	7.08435e-07	0	0	PASS			9			-0.01	-0.09			0	69560	0	0	0	45480	0	0	0	23160	0	0	1	43842	0	0	0	60676	0	0
15	54012856	T	A	gnomAD Exomes,gnomAD Genomes	PASS	PASS	ENST00000260323.16	c.-48T>A		c.-48T>A	5_prime_UTR_variant				2	1423036	1.40545e-06	0	0	PASS	nfe	3.2e-07	8.64			0	-0.735			0	69718	0	0	0	45776	0	0	0	23384	0	0	0	43920	0	0	0	60750	0	0
15	54012856	T	C	gnomAD Exomes	PASS	NA	ENST00000260323.16	c.-48T>C		c.-48T>C	5_prime_UTR_variant				2	1423154	1.40533e-06	0	0	PASS	sas	4.54e-06	9.08			-0.01	-0.735			0	69840	0	0	0	45796	0	0	0	23384	0	0	0	43908	0	0	0	60750	0	0
15	54012858	C	T	gnomAD Exomes	PASS	NA	ENST00000260323.16	c.-46C>T		c.-46C>T	5_prime_UTR_variant				2	1436772	1.39201e-06	0	0	PASS			9.31			0.03	2.4			0	70102	0	0	0	46010	0	0	0	23546	0	0	0	43942	0	0	0	60782	0	0
15	54012859	T	C	gnomAD Exomes	PASS	NA	ENST00000260323.16	c.-45T>C		c.-45T>C	5_prime_UTR_variant				1	1441382	6.93779e-07	0	0	PASS			11			-0.01	0.676			0	70214	0	0	0	46112	0	0	0	23604	0	0	0	43974	0	0	0	60826	0	0
15	54012861	G	C	gnomAD Exomes	PASS	NA	ENST00000260323.16	c.-43G>C		c.-43G>C	5_prime_UTR_variant				1	1459754	6.85047e-07	0	0	PASS			13.5			0.01	0.944			0	70530	0	0	0	46200	0	0	0	23794	0	0	0	44052	0	0	0	60836	0	0
15	54012861	G	T	gnomAD Exomes,gnomAD Genomes	PASS	PASS	ENST00000260323.16	c.-43G>T		c.-43G>T	5_prime_UTR_variant				3	1459636	2.05531e-06	0	0	PASS	nfe	3.1e-07	13.4			0.03	0.944			0	70408	0	0	1	46180	0	0	0	23794	0	0	0	44064	0	0	0	60836	0	0
15	54012861	G	A	gnomAD Genomes	NA	PASS	ENST00000260323.16	c.-43G>A		c.-43G>A	5_prime_UTR_variant				1	1459636	6.85102e-07	0	0	PASS			13.9			0.02	0.944			0	70408	0	0	0	46180	0	0	0	23794	0	0	0	44064	0	0	0	60836	0	0
15	54012864	T	A	gnomAD Exomes,gnomAD Genomes	PASS	PASS	ENST00000260323.16	c.-40T>A		c.-40T>A	5_prime_UTR_variant				11	1469826	7.48388e-06	0	0	PASS	amr	5.646e-05	10.5			0	1.47			3	70628	0	0	6	46256	0	0	0	23946	0	0	0	44114	0	0	0	60942	0	0
15	54012866	C	T	gnomAD Exomes,gnomAD Genomes	PASS	PASS	ENST00000260323.16	c.-38C>T		c.-38C>T	5_prime_UTR_variant				53	1494080	3.54733e-05	0	0	PASS	afr	0.0005221	6.58			0.01	0.883			48	71240	0	0	1	46466	0	0	0	24212	0	0	0	44200	0	0	0	61002	0	0
15	54012867	T	G	gnomAD Exomes	PASS	NA	ENST00000260323.16	c.-37T>G		c.-37T>G	5_prime_UTR_variant				1	1499042	6.67093e-07	0	0	PASS			12.3			0	2.51			0	71364	0	0	0	46556	0	0	0	24292	0	0	0	44242	0	0	0	61028	0	0
15	54012870	T	C	gnomAD Exomes	PASS	NA	ENST00000260323.16	c.-34T>C		c.-34T>C	5_prime_UTR_variant				1	1504864	6.64512e-07	0	0	PASS			4.39			0	0.518			0	71506	0	0	0	47034	0	0	0	24532	0	0	0	44260	0	0	0	61148	0	0
15	54012871	C	T	gnomAD Exomes	PASS	NA	ENST00000260323.16	c.-33C>T		c.-33C>T	5_prime_UTR_variant				1	1504746	6.64564e-07	0	0	PASS			0.628			0.01	-0.548			0	71484	0	0	0	47000	0	0	0	24556	0	0	1	44250	0	0	0	61144	0	0
15	54012872	T	C	gnomAD Exomes	PASS	NA	ENST00000260323.16	c.-32T>C		c.-32T>C	5_prime_UTR_variant				1	1509720	6.62374e-07	0	0	PASS			3.64			0	0.527			0	71584	0	0	0	47100	0	0	0	24674	0	0	0	44292	0	0	0	61206	0	0
15	54012872	T	G	gnomAD Exomes	PASS	NA	ENST00000260323.16	c.-32T>G		c.-32T>G	5_prime_UTR_variant				1	1509720	6.62374e-07	0	0	PASS			3.31			0	0.527			0	71584	0	0	0	47100	0	0	0	24674	0	0	0	44292	0	0	0	61206	0	0
15	54012873	G	T	gnomAD Exomes	PASS	NA	ENST00000260323.16	c.-31G>T		c.-31G>T	5_prime_UTR_variant				1	1507722	6.63252e-07	0	0	PASS			5.73			0.01	3.49			0	71514	0	0	0	47106	0	0	0	24690	0	0	0	44256	0	0	0	61204	0	0
15	54012874	G	A	gnomAD Exomes	PASS	NA	ENST00000260323.16	c.-30G>A		c.-30G>A	5_prime_UTR_variant				6	1502862	3.99238e-06	0	0	PASS	eas	5.855e-05	5.7			0	1.9			0	71390	0	0	0	47216	0	0	0	24708	0	0	6	44258	0	0	0	61218	0	0
15	54012874	G	T	gnomAD Exomes	PASS	NA	ENST00000260323.16	c.-30G>T		c.-30G>T	5_prime_UTR_variant				1	1502860	6.65398e-07	0	0	PASS			5.2			0.01	1.9			0	71390	0	0	0	47216	0	0	0	24708	0	0	0	44258	0	0	0	61218	0	0
15	54012874	G	C	gnomAD Exomes	PASS	NA	ENST00000260323.16	c.-30G>C		c.-30G>C	5_prime_UTR_variant				14	1502862	9.31556e-06	0	0	PASS	nfe	6.52e-06	5.34			0.01	1.9			0	71390	0	0	0	47216	0	0	0	24708	0	0	0	44258	0	0	0	61218	0	0
15	54012876	G	T	gnomAD Exomes	PASS	NA	ENST00000260323.16	c.-28G>T		c.-28G>T	5_prime_UTR_variant				1	1510934	6.61842e-07	0	0	PASS			0.795			0	0.104			0	71614	0	0	0	47720	0	0	0	24870	0	0	0	44276	0	0	0	61304	0	0
15	54012876	G	A	gnomAD Exomes	PASS	NA	ENST00000260323.16	c.-28G>A		c.-28G>A	5_prime_UTR_variant				2	1510934	1.32368e-06	0	0	PASS			0.953			0	0.104			0	71614	0	0	0	47720	0	0	0	24870	0	0	0	44276	0	0	0	61304	0	0
15	54012877	C	A	gnomAD Exomes	PASS	NA	ENST00000260323.16	c.-27C>A		c.-27C>A	5_prime_UTR_variant				1	1520702	6.57591e-07	0	0	PASS			1.99			0	0.414			0	71838	0	0	0	47700	0	0	1	24962	0	0	0	44340	0	0	0	61358	0	0
15	54012878	A	T	gnomAD Exomes	PASS	NA	ENST00000260323.16	c.-26A>T		c.-26A>T	5_prime_UTR_variant				1	1528000	6.5445e-07	0	0	PASS			9.72			0.01	-0.029			0	71950	0	0	0	47820	0	0	0	25118	0	0	0	44370	0	0	0	61444	0	0
15	54012880	A	G	gnomAD Exomes	PASS	NA	ENST00000260323.16	c.-24A>G		c.-24A>G	5_prime_UTR_variant				1	1537630	6.50352e-07	0	0	PASS			10.7			0.01	0.491			0	72140	0	0	0	48006	0	0	0	25296	0	0	0	44414	0	0	0	61538	0	0
15	54012884	G	T	gnomAD Exomes	PASS	NA	ENST00000260323.16	c.-20G>T		c.-20G>T	5_prime_UTR_variant				1	1550986	6.44751e-07	0	0	PASS			10.3			0	0.964			0	72448	0	0	0	49614	0	0	0	25890	0	0	0	44520	0	0	0	61790	0	0
15	54012884	G	C	gnomAD Exomes,gnomAD Genomes	PASS	PASS	ENST00000260323.16	c.-20G>C		c.-20G>C	5_prime_UTR_variant				14	1550986	9.02652e-06	0	0	PASS	afr	6.426e-05	10.4			0	0.964			9	72448	0	0	0	49614	0	0	0	25890	0	0	0	44520	0	0	0	61790	0	0
15	54012884	G	A	gnomAD Exomes,gnomAD Genomes	PASS	PASS	ENST00000260323.16	c.-20G>A		c.-20G>A	5_prime_UTR_variant				5	1550866	3.22401e-06	0	0	PASS	afr	2.719e-05	10.8			0	0.964			5	72326	0	0	0	49594	0	0	0	25888	0	0	0	44532	0	0	0	61790	0	0
15	54012887	T	G	gnomAD Exomes	PASS	NA	ENST00000260323.16	c.-17T>G		c.-17T>G	5_prime_UTR_variant				2	1555654	1.28563e-06	0	0	PASS	sas	4.07e-06	4.48			-0.01	-0.065			0	72552	0	0	0	49524	0	0	0	26050	0	0	0	44530	0	0	0	61888	0	0
15	54012888	G	A	gnomAD Exomes	PASS	NA	ENST00000260323.16	c.-16G>A		c.-16G>A	5_prime_UTR_variant				2	1557424	1.28417e-06	0	0	PASS			6.75			0.01	0.409			0	72584	0	0	0	49958	0	0	0	26176	0	0	1	44546	0	0	0	61968	0	0
15	54012888	G	T	gnomAD Genomes	NA	PASS	ENST00000260323.16	c.-16G>T		c.-16G>T	5_prime_UTR_variant				1	1557306	6.42135e-07	0	0	PASS			6.22			0.01	0.409			1	72462	0	0	0	49938	0	0	0	26176	0	0	0	44558	0	0	0	61968	0	0
15	54012889	C	T	gnomAD Exomes	PASS	NA	ENST00000260323.16	c.-15C>T		c.-15C>T	5_prime_UTR_variant				2	1559564	1.28241e-06	0	0	PASS			5.79			0.02	1.98			0	72670	0	0	0	50364	0	0	0	26274	0	0	0	44554	0	0	0	62016	0	0
15	54012891	C	G	gnomAD Exomes	PASS	NA	ENST00000260323.16	c.-13C>G		c.-13C>G	5_prime_UTR_variant				1	1566246	6.38469e-07	0	0	PASS			9.24			0	1.18			0	72820	0	0	0	50808	0	0	0	26526	0	0	0	44592	0	0	0	62174	0	0
15	54012892	T	C	gnomAD Exomes	PASS	NA	ENST00000260323.16	c.-12T>C		c.-12T>C	5_prime_UTR_variant				1	1568558	6.37528e-07	0	0	PASS			9.56			-0.01	0.264			0	72844	0	0	0	50968	0	0	0	26634	0	0	0	44602	0	0	0	62244	0	0
15	54012894	A	G	gnomAD Exomes	PASS	NA	ENST00000260323.16	c.-10A>G		c.-10A>G	5_prime_UTR_variant				3	1570636	1.91005e-06	0	0	PASS	nfe	6.9e-07	14.7			-0.01	0.021			0	72882	0	0	0	51166	0	0	0	26766	0	0	0	44604	0	0	0	62310	0	0
15	54012897	G	C	gnomAD Exomes,gnomAD Genomes	PASS	PASS	ENST00000260323.16	c.-7G>C		c.-7G>C	5_prime_UTR_variant				26	1574168	1.65167e-05	0	0	PASS	nfe	1.475e-05	13.8			0	2.31			0	72868	0	0	0	51882	0	0	0	27020	0	0	0	44652	0	0	0	62470	0	0
15	54012898	C	G	gnomAD Exomes,gnomAD Genomes	PASS	PASS	ENST00000260323.16	c.-6C>G		c.-6C>G	5_prime_UTR_variant				4	1575374	2.53908e-06	0	0	PASS	nfe	6.9e-07	18.9			0	8.9			0	72922	0	0	1	52070	0	0	0	27042	0	0	0	44654	0	0	0	62552	0	0
15	54012900	C	G	gnomAD Exomes	PASS	NA	ENST00000260323.16	c.-4C>G		c.-4C>G	5_prime_UTR_variant				2	1586322	1.26078e-06	0	0	PASS			16.2			0	3.56			0	73554	0	0	1	54970	0	0	0	27598	0	0	0	44722	0	0	0	62946	0	0
15	54012902	C	T	gnomAD Exomes,gnomAD Genomes	PASS	PASS	ENST00000260323.16	c.-2C>T		c.-2C>T	5_prime_UTR_variant				174	1590246	0.000109417	1	0	PASS	amr	0.00197102	20.6			0	5.98			8	73740	0	0	128	55778	1	0	0	27872	0	0	0	44746	0	0	0	63102	0	0
15	54012904	A	G	gnomAD Genomes	NA	PASS	ENST00000260323.16	p.Met1?	p.Met1?	c.1A>G	start_lost				1	1591908	6.28177e-07	0	0	PASS			22.6	0.528	0	0	4.66	0	0.084	1	73706	0	0	0	55952	0	0	0	27996	0	0	0	44766	0	0	0	63194	0	0
15	54012905	TG	T	gnomAD Exomes	PASS	NA	ENST00000260323.16	p.Val2?	p.Val2?	c.4del	frameshift_variant				1	1592590	6.27908e-07	0	0	PASS			22.3		0	0.01	6.36			0	73830	0	0	0	56018	0	0	0	28050	0	0	0	44754	0	0	0	63216	0	0
15	54012906	G	C	gnomAD Exomes	PASS	NA	ENST00000260323.16	p.Met1?	p.Met1?	c.3G>C	start_lost				1	1592564	6.27918e-07	0	0	PASS			23.3	0.643	0	0	8.8	0	0.15	0	73776	0	0	1	56010	0	0	0	28092	0	0	0	44748	0	0	0	63204	0	0
15	54012906	G	T	gnomAD Exomes	PASS	NA	ENST00000260323.16	p.Met1?	p.Met1?	c.3G>T	start_lost				1	1592564	6.27918e-07	0	0	PASS			23.3	0.613	0	0.01	8.8	0	0.15	0	73776	0	0	0	56010	0	0	0	28092	0	0	0	44748	0	0	0	63204	0	0
15	54012906	G	A	gnomAD Exomes	PASS	NA	ENST00000260323.16	p.Met1?	p.Met1?	c.3G>A	start_lost				2	1592564	1.25584e-06	0	0	PASS	nfe	2.8e-07	23.6	0.643	0	0.02	8.8	0	0.15	0	73776	0	0	0	56010	0	0	0	28092	0	0	0	44748	0	0	0	63204	0	0
15	54012907	G	C	gnomAD Exomes	PASS	NA	ENST00000260323.16	p.Val2Leu	p.Val2Leu	c.4G>C	missense_variant				1	1593308	6.27625e-07	0	0	PASS			23.2	0.234	0	0	8.8	0	0.007	0	73816	0	0	0	56086	0	0	0	28162	0	0	0	44744	0	0	0	63244	0	0
15	54012908	T	C	gnomAD Exomes	PASS	NA	ENST00000260323.16	p.Val2Ala	p.Val2Ala	c.5T>C	missense_variant	Uncertain significance	2310606		1	1593320	6.2762e-07	0	0	PASS			23.7	0.417	0	0	6.36	0	0.138	0	73818	0	0	0	56046	0	0	0	28142	0	0	0	44752	0	0	0	63272	0	0
15	54012910	G	T	gnomAD Exomes	PASS	NA	ENST00000260323.16	p.Ala3Ser	p.Ala3Ser	c.7G>T	missense_variant				2	1594954	1.25395e-06	0	0	PASS			14.3	0.21	0	0.01	5.89	1	0.001	0	73742	0	0	0	56414	0	0	0	28318	0	0	0	44768	0	0	0	63320	0	0
15	54012910	G	A	gnomAD Exomes	PASS	NA	ENST00000260323.16	p.Ala3Thr	p.Ala3Thr	c.7G>A	missense_variant				1	1595072	6.26931e-07	0	0	PASS			20.6	0.238	0.12	0.01	5.89	0.05	0.009	0	73864	0	0	0	56434	0	0	0	28318	0	0	0	44756	0	0	0	63320	0	0
15	54012912	T	G	gnomAD Exomes	PASS	NA	ENST00000260323.16	p.Ala3Ala	p.Ala3Ala	c.9T>G	synonymous_variant				19	1596408	1.19017e-05	0	0	PASS	nfe	1.036e-05	10.8		0	0.01	1.31			0	73914	0	0	0	56546	0	0	0	28394	0	0	0	44770	0	0	0	63422	0	0
15	54012913	A	G	gnomAD Exomes	PASS	NA	ENST00000260323.16	p.Asn4Asp	p.Asn4Asp	c.10A>G	missense_variant				8	1596388	5.01131e-06	0	0	PASS	sas	4.474e-05	13.1	0.152	0	0	-0.093	0.56	0	0	73886	0	0	0	56476	0	0	0	28434	0	0	0	44766	0	0	0	63428	0	0
15	54012914	A	C	gnomAD Exomes	PASS	NA	ENST00000260323.16	p.Asn4Thr	p.Asn4Thr	c.11A>C	missense_variant				1	1596540	6.26354e-07	0	0	PASS			15.8	0.181	0	0	1.74	0.78	0	0	73852	0	0	0	56496	0	0	0	28460	0	0	0	44754	0	0	0	63422	0	0
15	54012914	A	AT	gnomAD Exomes	PASS	NA	ENST00000260323.16	p.Lys7GlnfsTer10	p.Lys7GlnfsTer10	c.17dup	frameshift_variant				1	1596540	6.26354e-07	0	0	PASS			25.2		0	0	1.74			0	73852	0	0	0	56496	0	0	0	28460	0	0	0	44754	0	0	0	63422	0	0
15	54012915	T	G	gnomAD Exomes,gnomAD Genomes	PASS	PASS	ENST00000260323.16	p.Asn4Lys	p.Asn4Lys	c.12T>G	missense_variant				36	1597016	2.2542e-05	0	0	PASS	nfe	2.167e-05	18.6	0.131	0	0	0.322	0.18	0	0	73788	0	0	0	56520	0	0	0	28496	0	0	0	44780	0	0	0	63464	0	0
15	54012916	T	G	gnomAD Exomes,gnomAD Genomes	PASS	PASS	ENST00000260323.16	p.Phe5Val	p.Phe5Val	c.13T>G	missense_variant	Uncertain significance	3331008		64	1597426	4.00645e-05	0	0	PASS	nfe	3.879e-05	20.4	0.13	0	0	1.89	0.01	0	0	73790	0	0	1	56574	0	0	0	28542	0	0	0	44784	0	0	0	63474	0	0
15	54012919	T	C	gnomAD Exomes	PASS	NA	ENST00000260323.16	p.Phe6Leu	p.Phe6Leu	c.16T>C	missense_variant				1	1598362	6.2564e-07	0	0	PASS			17.4	0.121	0	0	2.35	0.82	0	0	73928	0	0	0	56694	0	0	0	28606	0	0	0	44776	0	0	0	63534	0	0
15	54012921	C	G	gnomAD Exomes	PASS	NA	ENST00000260323.16	p.Phe6Leu	p.Phe6Leu	c.18C>G	missense_variant				3	1596522	1.87908e-06	0	0	PASS	nfe	6.8e-07	15.3	0.162	0	0	1.88	0.82	0	0	73796	0	0	0	56094	0	0	0	28548	0	0	0	44766	0	0	0	63520	0	0
15	54012921	C	T	gnomAD Exomes,gnomAD Genomes	PASS	PASS	ENST00000260323.16	p.Phe6Phe	p.Phe6Phe	c.18C>T	synonymous_variant				328	1596404	0.000205462	0	0	PASS	nfe	0.00024404	9.12		0.01	0.02	1.88			1	73674	0	0	0	56074	0	0	0	28548	0	0	0	44778	0	0	0	63520	0	0
15	54012922	A	T	gnomAD Exomes	PASS	NA	ENST00000260323.16	p.Lys7Ter	p.Lys7Ter	c.19A>T	stop_gained				1	1597864	6.25835e-07	0	0	PASS			37		0.03	0.05	4.69			0	73828	0	0	0	56340	0	0	0	28656	0	0	0	44772	0	0	0	63546	0	0
15	54012926	G	T	gnomAD Exomes	PASS	NA	ENST00000260323.16	p.Ser8Ile	p.Ser8Ile	c.23G>T	missense_variant				2	1600772	1.2494e-06	0	0	PASS	nfe	2.8e-07	21.3	0.431	0.02	0	1.27	0	0.168	0	74018	0	0	0	56958	0	0	0	28822	0	0	0	44782	0	0	0	63696	0	0
15	54012929	T	G	gnomAD Exomes	PASS	NA	ENST00000260323.16	p.Leu9Trp	p.Leu9Trp	c.26T>G	missense_variant				1	1602824	6.23899e-07	0	0	PASS			25.9	0.62	0	0	6.36	0	0.97	0	74152	0	0	0	57426	0	0	0	28926	0	0	0	44788	0	0	0	63752	0	0
15	54012930	G	A	gnomAD Exomes	PASS	NA	ENST00000260323.16	p.Leu9Leu	p.Leu9Leu	c.27G>A	synonymous_variant				1	1604814	6.23125e-07	0	0	PASS			8.12		0.01	0.01	3.37			0	74298	0	0	0	57902	0	0	0	29036	0	0	0	44828	0	0	0	63802	0	0
15	54012930	G	T	gnomAD Exomes	PASS	NA	ENST00000260323.16	p.Leu9Phe	p.Leu9Phe	c.27G>T	missense_variant				2	1604814	1.24625e-06	0	0	PASS			23.9	0.454	0	0.01	3.37	0.01	0.916	0	74298	0	0	0	57902	0	0	0	29036	0	0	0	44828	0	0	0	63802	0	0
15	54012937	C	T	gnomAD Exomes,gnomAD Genomes	PASS	PASS	ENST00000260323.16	p.Pro12Ser	p.Pro12Ser	c.34C>T	missense_variant				6	1609422	3.72805e-06	0	0	PASS	nfe	6.8e-07	14.8	0.115	0	0.01	3.59	1	0	0	74588	0	0	0	58940	0	0	0	29284	0	0	0	44840	0	0	3	63906	0	0
15	54012938	C	T	gnomAD Exomes	PASS	NA	ENST00000260323.16	p.Pro12Leu	p.Pro12Leu	c.35C>T	missense_variant				1	1609388	6.21354e-07	0	0	PASS			21.8	0.269	0	0.01	4.19	0.1	0	0	74592	0	0	0	58884	0	0	0	29292	0	0	0	44852	0	0	0	63910	0	0
15	54012942	C	T	gnomAD Exomes,gnomAD Genomes	PASS	PASS	ENST00000260323.16	p.Tyr13Tyr	p.Tyr13Tyr	c.39C>T	synonymous_variant				24	1609726	1.49094e-05	0	0	PASS	nfe	1.3e-05	3.17		0	0.01	0.223			0	74502	0	0	0	58946	0	0	0	29304	0	0	0	44868	0	0	0	63946	0	0
15	54012942	C	A	gnomAD Exomes	PASS	NA	ENST00000260323.16	p.Tyr13Ter	p.Tyr13Ter	c.39C>A	stop_gained				3	1609844	1.86353e-06	0	0	PASS	afr	4.45e-06	33		0	0.01	0.223			2	74624	0	0	0	58966	0	0	0	29304	0	0	0	44856	0	0	0	63946	0	0
15	54012944	T	C	gnomAD Exomes,gnomAD Genomes	PASS	PASS	ENST00000260323.16	p.Ile14Thr	p.Ile14Thr	c.41T>C	missense_variant				4	1612580	2.4805e-06	0	0	PASS			23.2	0.495	0	0	6.36	0	0.005	0	74744	0	0	0	59722	0	0	0	29506	0	0	1	44886	0	0	0	63972	0	0
15	54012945	TC	T	gnomAD Genomes	NA	PASS	ENST00000260323.16	p.His15IlefsTer49	p.His15IlefsTer49	c.43del	frameshift_variant				1	1612660	6.20094e-07	0	0	PASS			23.9		0	0	-0.208			1	74752	0	0	0	59736	0	0	0	29510	0	0	0	44892	0	0	0	63974	0	0
15	54012946	C	T	gnomAD Exomes	PASS	NA	ENST00000260323.16	p.His15Tyr	p.His15Tyr	c.43C>T	missense_variant				1	1612642	6.201e-07	0	0	PASS			12.6	0.146	0	0.01	4.27	0.92	0	0	74880	0	0	0	59752	0	0	0	29506	0	0	0	44880	0	0	0	63976	0	0
15	54012946	C	G	gnomAD Exomes	PASS	NA	ENST00000260323.16	p.His15Asp	p.His15Asp	c.43C>G	missense_variant				1	1612642	6.201e-07	0	0	PASS			17.4	0.412	0	0	4.27	0.11	0	0	74880	0	0	0	59752	0	0	0	29506	0	0	0	44880	0	0	0	63976	0	0
15	54012947	A	G	gnomAD Exomes,gnomAD Genomes	PASS	PASS	ENST00000260323.16	p.His15Arg	p.His15Arg	c.44A>G	missense_variant				20	1612750	1.24012e-05	0	0	PASS	eas	5.787e-05	20.3	0.203	0.03	0	3.73	0.11	0	7	74784	0	0	0	59756	0	0	0	29512	0	0	6	44890	0	0	0	63980	0	0
15	54012953	T	A	gnomAD Exomes	PASS	NA	ENST00000260323.16	p.Leu17His	p.Leu17His	c.50T>A	missense_variant				2	1613316	1.23968e-06	0	0	PASS	nfe	2.8e-07	25.6	0.579	0	0	6.36	0	0.72	0	74946	0	0	0	59866	0	0	0	29548	0	0	0	44874	0	0	0	63990	0	0
15	54012955	T	C	gnomAD Exomes	PASS	NA	ENST00000260323.16	p.Cys18Arg	p.Cys18Arg	c.52T>C	missense_variant				3	1613402	1.85942e-06	0	0	PASS	nfe	2.8e-07	23.8	0.525	0	0	4.74	0	0.143	0	74978	0	0	0	59874	0	0	0	29554	0	0	0	44878	0	0	0	64000	0	0
15	54012956	G	A	gnomAD Exomes	PASS	NA	ENST00000260323.16	p.Cys18Tyr	p.Cys18Tyr	c.53G>A	missense_variant				1	1613362	6.19824e-07	0	0	PASS			21.4	0.2	0	0	4.93	0.25	0	0	74942	0	0	0	59880	0	0	0	29556	0	0	1	44874	0	0	0	63996	0	0
15	54012958	A	G	gnomAD Exomes	PASS	NA	ENST00000260323.16	p.Lys19Glu	p.Lys19Glu	c.55A>G	missense_variant				1	1613466	6.19784e-07	0	0	PASS			24	0.548	0	0	4.7	0	0.368	0	74970	0	0	0	59886	0	0	0	29560	0	0	0	44878	0	0	0	64018	0	0
15	54012958	A	T	gnomAD Exomes,gnomAD Genomes	PASS	PASS	ENST00000260323.16	p.Lys19Ter	p.Lys19Ter	c.55A>T	stop_gained				16	1613348	9.91727e-06	0	0	PASS	nfe	7.63e-06	37		0	0.02	4.7			1	74848	0	0	0	59866	0	0	0	29560	0	0	0	44890	0	0	0	64018	0	0
15	54012959	A	G	gnomAD Exomes,gnomAD Genomes	PASS	PASS	ENST00000260323.16	p.Lys19Arg	p.Lys19Arg	c.56A>G	missense_variant				16	1613388	9.91702e-06	0	0	PASS	amr	4.292e-05	22.6	0.309	0	0.01	3.71	0.02	0.028	0	74854	0	0	6	59868	0	0	0	29562	0	0	0	44890	0	0	0	64010	0	0
15	54012960	A	G	gnomAD Exomes,gnomAD Genomes	PASS	PASS	ENST00000260323.16	p.Lys19Lys	p.Lys19Lys	c.57A>G	synonymous_variant				28	1613406	1.73546e-05	0	0	PASS	nfe	1.533e-05	10.2		0	0.02	6.33			0	74866	0	0	0	59872	0	0	0	29562	0	0	1	44898	0	0	0	64020	0	0
15	54012966	G	T	gnomAD Exomes,gnomAD Genomes	PASS	PASS	ENST00000260323.16	p.Met21Ile	p.Met21Ile	c.63G>T	missense_variant				32	1613676	1.98305e-05	0	0	PASS	sas	6.765e-05	23.4	0.548	0	0	8.8	0	0.035	0	75012	0	0	0	59938	0	0	0	29578	0	0	0	44882	0	0	0	64006	0	0
15	54012972	A	G	gnomAD Genomes	NA	PASS	ENST00000260323.16	p.Thr23Thr	p.Thr23Thr	c.69A>G	synonymous_variant				1	1613770	6.19667e-07	0	0	PASS			10.9		0	0.01	3.69			0	75032	0	0	0	59942	0	0	0	29584	0	0	0	44880	0	0	0	64030	0	0
15	54012973	A	G	gnomAD Exomes	PASS	NA	ENST00000260323.16	p.Lys24Glu	p.Lys24Glu	c.70A>G	missense_variant				2	1613814	1.2393e-06	0	0	PASS	nfe	2.8e-07	23.7	0.351	0	0	6.33	0	0.003	0	75034	0	0	0	59958	0	0	0	29592	0	0	0	44884	0	0	0	64022	0	0
15	54012974	A	G	gnomAD Exomes	PASS	NA	ENST00000260323.16	p.Lys24Arg	p.Lys24Arg	c.71A>G	missense_variant				1	1613854	6.19635e-07	0	0	PASS			23.6	0.421	0	0	3.72	0	0.115	0	75038	0	0	0	59968	0	0	0	29594	0	0	0	44886	0	0	0	64028	0	0
15	54012976	A	G	gnomAD Exomes,gnomAD Genomes	PASS	PASS	ENST00000260323.16	p.Lys25Glu	p.Lys25Glu	c.73A>G	missense_variant				2	1613764	1.23934e-06	0	0	PASS	nfe	2.8e-07	23.8	0.516	0	0	6.33	0	0.098	0	74920	0	0	0	59946	0	0	0	29598	0	0	0	44898	0	0	0	64026	0	0
15	54012977	A	C	gnomAD Exomes	PASS	NA	ENST00000260323.16	p.Lys25Thr	p.Lys25Thr	c.74A>C	missense_variant				1	1613830	6.19644e-07	0	0	PASS			23.7	0.504	0	0	6.33	0	0.188	0	75030	0	0	0	59968	0	0	0	29592	0	0	0	44878	0	0	0	64018	0	0
15	54012978	AT	A	gnomAD Exomes	PASS	NA	ENST00000260323.16	p.Leu26TrpfsTer38	p.Leu26TrpfsTer38	c.77del	frameshift_variant				1	1613876	6.19626e-07	0	0	PASS			16.8		0	0	6.33			0	75038	0	0	0	59974	0	0	0	29592	0	0	0	44886	0	0	0	64024	0	0
15	54012979	T	G	gnomAD Exomes	PASS	NA	ENST00000260323.16	p.Leu26Val	p.Leu26Val	c.76T>G	missense_variant				2	1613754	1.23935e-06	0	0	PASS			9	0.218	0	0.01	-1.19	0.03	0	0	75010	0	0	1	59946	0	0	0	29588	0	0	1	44882	0	0	0	64010	0	0
15	54012980	T	G	gnomAD Genomes	NA	PASS	ENST00000260323.16	p.Leu26Trp	p.Leu26Trp	c.77T>G	missense_variant				1	1613798	6.19656e-07	0	0	PASS			23.6	0.489	0	0.01	0.152	0	0.611	0	75024	0	0	0	59958	0	0	0	29596	0	0	0	44882	0	0	0	64018	0	0
15	54012980	TG	T	gnomAD Exomes,gnomAD Genomes	PASS	PASS	ENST00000260323.16	p.Gly27GlufsTer37	p.Gly27GlufsTer37	c.80del	frameshift_variant				39	1613680	2.41684e-05	0	0	PASS	nfe	2.394e-05	29.5		0	0	0.152			0	74902	0	0	0	59938	0	0	0	29596	0	0	0	44894	0	0	0	64018	0	0
15	54012984	A	G	gnomAD Exomes	PASS	NA	ENST00000260323.16	p.Gly27Gly	p.Gly27Gly	c.81A>G	synonymous_variant				2	1613878	1.23925e-06	0	0	PASS	nfe	2.8e-07	8.69		0	0	0.74			0	75052	0	0	0	59966	0	0	0	29594	0	0	0	44882	0	0	0	64022	0	0
15	54012989	C	T	gnomAD Exomes,gnomAD Genomes	PASS	PASS	ENST00000260323.16	p.Thr29Ile	p.Thr29Ile	c.86C>T	missense_variant				7	1613642	4.33801e-06	0	0	PASS	sas	2.104e-05	22.6	0.27	0	0.01	7.13	0.02	0	0	74902	0	0	0	59906	0	0	0	29600	0	0	0	44898	0	0	0	64008	0	0
15	54012989	C	G	gnomAD Exomes	PASS	NA	ENST00000260323.16	p.Thr29Arg	p.Thr29Arg	c.86C>G	missense_variant				1	1613760	6.19671e-07	0	0	PASS			22.6	0.289	0	0.01	7.13	0.02	0.01	0	75024	0	0	0	59926	0	0	0	29600	0	0	0	44886	0	0	0	64008	0	0
15	54012990	A	G	gnomAD Exomes,gnomAD Genomes	PASS	PASS	ENST00000260323.16	p.Thr29Thr	p.Thr29Thr	c.87A>G	synonymous_variant				2	1613808	1.2393e-06	0	0	PASS			10.8		0	0	1.8			0	74920	0	0	0	59958	0	0	0	29600	0	0	1	44900	0	0	0	64024	0	0
15	54012991	A	G	gnomAD Exomes	PASS	NA	ENST00000260323.16	p.Asn30Asp	p.Asn30Asp	c.88A>G	missense_variant				4	1613922	2.47843e-06	0	0	PASS	nfe	7.9e-07	23.3	0.355	0	0	1.81	0.01	0.003	0	75046	0	0	0	59988	0	0	0	29600	0	0	0	44886	0	0	0	64028	0	0
15	54012992	A	T	gnomAD Exomes,gnomAD Genomes	PASS	PASS	ENST00000260323.16	p.Asn30Ile	p.Asn30Ile	c.89A>T	missense_variant				35	1613802	2.16879e-05	0	0	PASS	sas	0.00025551	18.5	0.208	0	0	3.4	0.27	0	1	74924	0	0	0	59956	0	0	0	29600	0	0	0	44898	0	0	0	64024	0	0
15	54012992	AC	A	gnomAD Exomes	PASS	NA	ENST00000260323.16	p.Asn30LysfsTer34	p.Asn30LysfsTer34	c.90del	frameshift_variant				1	1613920	6.19609e-07	0	0	PASS			23.9		0	0	3.4			0	75046	0	0	0	59976	0	0	0	29600	0	0	0	44886	0	0	0	64024	0	0
15	54012993	C	T	gnomAD Exomes	PASS	NA	ENST00000260323.16	p.Asn30Asn	p.Asn30Asn	c.90C>T	synonymous_variant				2	1613766	1.23934e-06	0	0	PASS			7.13		0	0	-0.848			0	75002	0	0	1	59954	0	0	0	29602	0	0	0	44886	0	0	0	64008	0	0
15	54012993	C	G	gnomAD Exomes	PASS	NA	ENST00000260323.16	p.Asn30Lys	p.Asn30Lys	c.90C>G	missense_variant				1	1613766	6.19669e-07	0	0	PASS			19.8	0.24	0	0	-0.848	0.04	0	0	75002	0	0	0	59954	0	0	0	29602	0	0	0	44886	0	0	0	64008	0	0
15	54012994	A	G	gnomAD Exomes,gnomAD Genomes	PASS	PASS	ENST00000260323.16	p.Lys31Glu	p.Lys31Glu	c.91A>G	missense_variant				9505	1613872	0.00588956	41	0	PASS	nfe	0.00706916	22.7	0.456	0	0.01	0.701	0.03	0.055	97	75036	0	0	150	59968	0	0	158	29596	0	0	1	44880	0	0	146	64020	0	0
15	54012995	AAAAC	A	gnomAD Exomes	PASS	NA	ENST00000260323.16	p.Asn32LysfsTer31	p.Asn32LysfsTer31	c.96_99del	frameshift_variant				1	1613910	6.19613e-07	0	0	PASS			25.6		0	0	1.02			0	75040	0	0	0	59988	0	0	0	29604	0	0	0	44884	0	0	0	64028	0	0
15	54012995	A	G	gnomAD Exomes	PASS	NA	ENST00000260323.16	p.Lys31Arg	p.Lys31Arg	c.92A>G	missense_variant				1	1613910	6.19613e-07	0	0	PASS			19	0.332	0	0	1.02	0.09	0.005	0	75040	0	0	0	59988	0	0	0	29604	0	0	0	44884	0	0	0	64028	0	0
15	54012996	A	C	gnomAD Exomes	PASS	NA	ENST00000260323.16	p.Lys31Asn	p.Lys31Asn	c.93A>C	missense_variant				1	1613926	6.19607e-07	0	0	PASS			22.8	0.346	0	0.01	0.969	0	0.11	0	75056	0	0	0	59968	0	0	0	29596	0	0	0	44884	0	0	0	64028	0	0
15	54012998	A	T	gnomAD Exomes	PASS	NA	ENST00000260323.16	p.Asn32Ile	p.Asn32Ile	c.95A>T	missense_variant				2	1613904	1.23923e-06	0	0	PASS			22.8	0.385	0	0	4.68	0	0.012	0	75034	0	0	0	59980	0	0	0	29602	0	0	0	44884	0	0	0	64020	0	0
15	54012999	C	T	gnomAD Exomes	PASS	NA	ENST00000260323.16	p.Asn32Asn	p.Asn32Asn	c.96C>T	synonymous_variant				1	1613770	6.19667e-07	0	0	PASS			2.36		0	0	0.884			0	75026	0	0	0	59944	0	0	0	29602	0	0	0	44878	0	0	0	64012	0	0
15	54012999	C	G	gnomAD Exomes	PASS	NA	ENST00000260323.16	p.Asn32Lys	p.Asn32Lys	c.96C>G	missense_variant				5	1613770	3.09833e-06	0	0	PASS	nfe	1.24e-06	3.25	0.166	0	0	0.884	1	0	0	75026	0	0	0	59944	0	0	0	29602	0	0	0	44878	0	0	0	64012	0	0
15	54012999	CAA	C	gnomAD Exomes,gnomAD Genomes	PASS	PASS	ENST00000260323.16	p.Lys33ArgfsTer27	p.Lys33ArgfsTer27	c.98_99del	frameshift_variant				26	1613652	1.61125e-05	0	0	PASS	nfe	1.221e-05	24.2		0	0.02	0.884			0	74904	0	0	0	59924	0	0	0	29602	0	0	0	44890	0	0	0	64012	0	0
15	54013000	A	C	gnomAD Exomes	PASS	NA	ENST00000260323.16	p.Lys33Gln	p.Lys33Gln	c.97A>C	missense_variant				7	1613904	4.33731e-06	0	0	PASS	nfe	2.47e-06	21.8	0.341	0	0	4.72	0	0.298	0	75058	0	0	0	59990	0	0	0	29604	0	0	0	44880	0	0	0	64026	0	0
15	54013001	A	G	gnomAD Exomes	PASS	NA	ENST00000260323.16	p.Lys33Arg	p.Lys33Arg	c.98A>G	missense_variant				1	1613880	6.19625e-07	0	0	PASS			16.8	0.172	0	0.01	0.129	0.07	0.003	0	75038	0	0	0	59986	0	0	0	29606	0	0	0	44886	0	0	0	64026	0	0
15	54013003	G	A	gnomAD Exomes,gnomAD Genomes	PASS	PASS	ENST00000260323.16	p.Glu34Lys	p.Glu34Lys	c.100G>A	missense_variant				9	1613730	5.57714e-06	0	0	PASS	nfe	2.92e-06	22.6	0.315	0	0	4.93	0	0.04	0	74914	0	0	0	59962	0	0	0	29600	0	0	1	44880	0	0	0	64016	0	0
15	54013009	C	A	gnomAD Exomes	PASS	NA	ENST00000260323.16	p.Arg36Ser	p.Arg36Ser	c.106C>A	missense_variant				2	1613792	1.23932e-06	0	0	PASS			10.2	0.196	0	0.04	0.608	0.26	0	0	75014	0	0	0	59972	0	0	0	29598	0	0	1	44876	0	0	0	63998	0	0
15	54013009	C	G	gnomAD Exomes,gnomAD Genomes	PASS	PASS	ENST00000260323.16	p.Arg36Gly	p.Arg36Gly	c.106C>G	missense_variant				5	1613674	3.09852e-06	0	0	PASS	eas	2.977e-05	12	0.2	0	0.02	0.608	0.13	0	0	74892	0	0	0	59952	0	0	0	29598	0	0	4	44888	0	0	0	63998	0	0
15	54013009	C	T	gnomAD Exomes,gnomAD Genomes	PASS	PASS	ENST00000260323.16	p.Arg36Cys	p.Arg36Cys	c.106C>T	missense_variant				202	1613792	0.000125171	0	0	PASS	eas	0.00305184	14.4	0.139	0	0.02	0.608	0.15	0	0	75014	0	0	0	59972	0	0	0	29598	0	0	157	44876	0	0	0	63998	0	0
15	54013010	G	A	gnomAD Exomes,gnomAD Genomes	PASS	PASS	ENST00000260323.16	p.Arg36His	p.Arg36His	c.107G>A	missense_variant				2809	1613796	0.00174062	65	0	PASS	sas	0.0281435	2.21	0.202	0	0.01	-3.03	0.15	0	5	75012	0	0	8	59972	0	0	0	29602	0	0	2	44876	0	0	0	63990	0	0
15	54013011	T	TCAGCAGACGATCAAG	gnomAD Exomes	PASS	NA	ENST00000260323.16	p.Gln38_Lys39insThrIleLysGlnGln	p.Gln38_Lys39insThrIleLysGlnGln	c.115_116insCGATCAAGCAGCAGA	inframe_insertion				1	1613880	6.19625e-07	0	0	PASS			10		0	0.01	0.483			0	75036	0	0	0	59986	0	0	0	29606	0	0	0	44878	0	0	0	64012	0	0
15	54013017	G	C	gnomAD Exomes	PASS	NA	ENST00000260323.16	p.Gln38His	p.Gln38His	c.114G>C	missense_variant				1	1613860	6.19632e-07	0	0	PASS			16.1	0.192	0	0	0.529	0.02	0.037	0	75036	0	0	0	59982	0	0	0	29602	0	0	0	44882	0	0	0	63998	0	0
15	54013019	A	G	gnomAD Exomes,gnomAD Genomes	PASS	PASS	ENST00000260323.16	p.Lys39Arg	p.Lys39Arg	c.116A>G	missense_variant				9	1613784	5.57695e-06	0	0	PASS	amr	3.234e-05	16.3	0.243	0	0	1.03	0.01	0	1	74916	0	0	5	59966	0	0	0	29604	0	0	0	44892	0	0	0	64010	0	0
15	54013019	A	T	gnomAD Exomes	PASS	NA	ENST00000260323.16	p.Lys39Ile	p.Lys39Ile	c.116A>T	missense_variant				10	1613902	6.19616e-06	0	0	PASS	nfe	2.92e-06	17.6	0.287	0	0	1.03	0	0.001	0	75038	0	0	0	59986	0	0	2	29604	0	0	0	44880	0	0	0	64010	0	0
15	54013023	G	A	gnomAD Exomes	PASS	NA	ENST00000260323.16	p.Lys40Lys	p.Lys40Lys	c.120G>A	synonymous_variant				2	1613798	1.23931e-06	0	0	PASS	sas	3.65e-06	0.481		0	0	-0.892			0	75008	0	0	0	59968	0	0	0	29602	0	0	0	44870	0	0	0	63994	0	0
15	54013023	G	C	gnomAD Exomes	PASS	NA	ENST00000260323.16	p.Lys40Asn	p.Lys40Asn	c.120G>C	missense_variant				4	1613798	2.47862e-06	1	0	PASS	sas	1.425e-05	10.3	0.285	0	0	-0.892	0	0	0	75008	0	0	0	59968	0	0	0	29602	0	0	0	44870	0	0	0	63994	0	0
15	54013025	A	T	gnomAD Exomes	PASS	NA	ENST00000260323.16	p.Asp41Val	p.Asp41Val	c.122A>T	missense_variant				1	1613898	6.19618e-07	0	0	PASS			21.7	0.293	0.05	0.02	1.78	0	0	0	75042	0	0	0	59980	0	0	0	29600	0	0	0	44882	0	0	0	64018	0	0
15	54013026	T	A	gnomAD Exomes	PASS	NA	ENST00000260323.16	p.Asp41Glu	p.Asp41Glu	c.123T>A	missense_variant				1	1613798	6.19656e-07	0	0	PASS			2.51	0.203	0	0.01	0.304	1	0	0	75030	0	0	0	59966	0	0	0	29602	0	0	0	44872	0	0	0	63984	0	0
15	54013028	A	G	gnomAD Exomes,gnomAD Genomes	PASS	PASS	ENST00000260323.16	p.Gln42Arg	p.Gln42Arg	c.125A>G	missense_variant				163	1613886	0.000100998	0	0	PASS	nfe	0.00011646	12.8	0.193	0	0	2.9	0.74	0.001	2	75036	0	0	0	59972	0	0	0	29602	0	0	0	44884	0	0	0	64006	0	0
15	54013029	A	G	gnomAD Exomes,gnomAD Genomes	PASS	PASS	ENST00000260323.16	p.Gln42Gln	p.Gln42Gln	c.126A>G	synonymous_variant				5	1613800	3.09828e-06	0	0	PASS	nfe	1.24e-06	3.81		0	0.01	1.35			0	74924	0	0	0	59956	0	0	0	29602	0	0	0	44898	0	0	0	64012	0	0
15	54013031	A	G	gnomAD Exomes	PASS	NA	ENST00000260323.16	p.Asp43Gly	p.Asp43Gly	c.128A>G	missense_variant				1	1613862	6.19632e-07	0	0	PASS			12.5	0.222	0	0.02	0.488	0.08	0	0	75024	0	0	0	59970	0	0	0	29602	0	0	0	44882	0	0	0	63998	0	0
15	54013032	C	T	gnomAD Exomes	PASS	NA	ENST00000260323.16	p.Asp43Asp	p.Asp43Asp	c.129C>T	synonymous_variant				2	1613842	1.23928e-06	0	0	PASS	nfe	2.8e-07	0.183		0	0	-0.642			0	75026	0	0	0	59962	0	0	0	29606	0	0	0	44882	0	0	0	63992	0	0
15	54013033	T	C	gnomAD Exomes,gnomAD Genomes	PASS	PASS	ENST00000260323.16	p.Phe44Leu	p.Phe44Leu	c.130T>C	missense_variant				5	1613744	3.09838e-06	0	0	PASS	eas	4.345e-05	0.127	0.137	0	0	-1.72	1	0	0	74896	0	0	0	59962	0	0	0	29600	0	0	5	44890	0	0	0	63998	0	0
15	54013035	C	A	gnomAD Genomes	NA	PASS	ENST00000260323.16	p.Phe44Leu	p.Phe44Leu	c.132C>A	missense_variant				1	1613710	6.1969e-07	0	0	PASS			0.462	0.167	0	0	0.164			1	74886	0	0	0	59950	0	0	0	29606	0	0	0	44886	0	0	0	64002	0	0
15	54013036	C	T	gnomAD Exomes	PASS	NA	ENST00000260323.16	p.Pro45Ser	p.Pro45Ser	c.133C>T	missense_variant				1	1613778	6.19664e-07	0	0	PASS			0.406	0.192	0	0	0.807	0.53	0	0	75010	0	0	0	59950	0	0	0	29602	0	0	0	44872	0	0	0	63984	0	0
15	54013040	C	G	gnomAD Exomes	PASS	NA	ENST00000260323.16	p.Thr46Ser	p.Thr46Ser	c.137C>G	missense_variant				1	1613898	6.19618e-07	0	0	PASS			3.94	0.159	0	0.01	1.97	0.34	0.001	0	75034	0	0	0	59984	0	0	0	29606	0	0	0	44880	0	0	0	64008	0	0
15	54013043	C	A	gnomAD Exomes	PASS	NA	ENST00000260323.16	p.Ala47Asp	p.Ala47Asp	c.140C>A	missense_variant				1	1613892	6.1962e-07	0	0	PASS			4.16	0.189	0	0	1.29	0.66	0.007	0	75036	0	0	0	59972	0	0	0	29600	0	0	0	44882	0	0	0	64000	0	0
15	54013044	T	C	gnomAD Genomes	NA	PASS	ENST00000260323.16	p.Ala47Ala	p.Ala47Ala	c.141T>C	synonymous_variant				1	1613780	6.19663e-07	0	0	PASS			6.1		0	0	1.36			0	74920	0	0	0	59962	0	0	0	29600	0	0	0	44896	0	0	0	64004	0	0
15	54013045	G	A	gnomAD Genomes	NA	PASS	ENST00000260323.16	p.Gly48Ser	p.Gly48Ser	c.142G>A	missense_variant				1	1613816	6.19649e-07	0	0	PASS			14.9	0.24	0	0.02	2.86			1	75002	0	0	0	59974	0	0	0	29604	0	0	0	44880	0	0	0	63980	0	0
15	54013046	G	T	gnomAD Exomes	PASS	NA	ENST00000260323.16	p.Gly48Val	p.Gly48Val	c.143G>T	missense_variant				2	1613790	1.23932e-06	0	0	PASS	nfe	2.8e-07	12.2	0.355	0	0	0.707	0.08	0.031	0	75000	0	0	0	59968	0	0	0	29602	0	0	0	44874	0	0	0	63982	0	0
15	54013048	C	A	gnomAD Exomes	PASS	NA	ENST00000260323.16	p.Gln49Lys	p.Gln49Lys	c.145C>A	missense_variant				1	1613850	6.19636e-07	0	0	PASS			17.1	0.286	0	0	8.9	0.08	0	0	75006	0	0	0	59984	0	0	0	29602	0	0	0	44874	0	0	0	63998	0	0
15	54013048	C	T	gnomAD Genomes	NA	PASS	ENST00000260323.16	p.Gln49Ter	p.Gln49Ter	c.145C>T	stop_gained				1	1613732	6.19682e-07	0	0	PASS			35		0	0.04	8.9			0	74884	0	0	0	59964	0	0	0	29602	0	0	0	44886	0	0	0	63998	0	0
15	54013049	A	G	gnomAD Exomes,gnomAD Genomes	PASS	PASS	ENST00000260323.16	p.Gln49Arg	p.Gln49Arg	c.146A>G	missense_variant				8	1613820	4.95718e-06	0	0	PASS	nfe	2.47e-06	13.9	0.234	0	0	2.24	0.06	0.011	0	74922	0	0	0	59964	0	0	0	29602	0	0	0	44896	0	0	0	64018	0	0
15	54013052	C	T	gnomAD Exomes	PASS	NA	ENST00000260323.16	p.Thr50Ile	p.Thr50Ile	c.149C>T	missense_variant				1	1613868	6.19629e-07	0	0	PASS			15.7	0.174	0	0	0.548	0.04	0	0	75024	0	0	0	59982	0	0	0	29600	0	0	0	44880	0	0	0	64002	0	0
15	54013052	C	A	gnomAD Exomes	PASS	NA	ENST00000260323.16	p.Thr50Asn	p.Thr50Asn	c.149C>A	missense_variant				1	1613868	6.19629e-07	0	0	PASS			15	0.297	0	0	0.548	0	0.048	0	75024	0	0	0	59982	0	0	0	29600	0	0	0	44880	0	0	0	64002	0	0
15	54013053	C	A	gnomAD Exomes	PASS	NA	ENST00000260323.16	p.Thr50Thr	p.Thr50Thr	c.150C>A	synonymous_variant				10	1613840	6.1964e-06	0	0	PASS	sas	5.137e-05	4.69		0	0	1.85			0	75012	0	0	0	59980	0	0	0	29598	0	0	0	44874	0	0	0	63994	0	0
15	54013053	C	G	gnomAD Exomes	PASS	NA	ENST00000260323.16	p.Thr50Thr	p.Thr50Thr	c.150C>G	synonymous_variant				4	1613840	2.47856e-06	0	0	PASS	nfe	7.9e-07	4.88		0	0	1.85			0	75012	0	0	0	59980	0	0	0	29598	0	0	0	44874	0	0	0	63994	0	0
15	54013055	A	G	gnomAD Exomes	PASS	NA	ENST00000260323.16	p.Lys51Arg	p.Lys51Arg	c.152A>G	missense_variant				1	1613934	6.19604e-07	0	0	PASS			18.2	0.198	0	0	3.72	0.17	0.04	0	75044	0	0	0	59986	0	0	0	29602	0	0	0	44880	0	0	0	64010	0	0
15	54013057	T	G	gnomAD Exomes	PASS	NA	ENST00000260323.16	p.Ser52Ala	p.Ser52Ala	c.154T>G	missense_variant				1	1613674	6.19704e-07	0	0	PASS			0.185	0.314	0	0	-1.64	0.03	0	0	74946	0	0	0	59950	0	0	0	29600	0	0	0	44868	0	0	0	63976	0	0
15	54013057	T	C	gnomAD Exomes	PASS	NA	ENST00000260323.16	p.Ser52Pro	p.Ser52Pro	c.154T>C	missense_variant				2	1613674	1.23941e-06	0	0	PASS	sas	3.65e-06	0.03	0.282	0	0	-1.64	0.23	0	0	74946	0	0	0	59950	0	0	0	29600	0	0	0	44868	0	0	0	63976	0	0
15	54013058	C	T	gnomAD Exomes	PASS	NA	ENST00000260323.16	p.Ser52Phe	p.Ser52Phe	c.155C>T	missense_variant				6	1613822	3.71788e-06	0	0	PASS	eas	2.978e-05	15.7	0.273	0	0	2.98	0	0.006	0	75022	0	0	0	59966	0	0	0	29602	0	0	4	44876	0	0	0	63980	0	0
15	54013059	C	A	gnomAD Exomes	PASS	NA	ENST00000260323.16	p.Ser52Ser	p.Ser52Ser	c.156C>A	synonymous_variant				1	1613816	6.19649e-07	0	0	PASS			1.75		0	0.01	0.591			0	74992	0	0	0	59970	0	0	0	29602	0	0	0	44882	0	0	0	64000	0	0
15	54013060	C	T	gnomAD Exomes	PASS	NA	ENST00000260323.16	p.Pro53Ser	p.Pro53Ser	c.157C>T	missense_variant				1	1613828	6.19645e-07	0	0	PASS			17.9	0.353	0	0	5.05	0.03	0.351	0	75012	0	0	0	59968	0	0	0	29604	0	0	0	44876	0	0	0	63992	0	0
15	54013062	C	G	gnomAD Exomes	PASS	NA	ENST00000260323.16	p.Pro53Pro	p.Pro53Pro	c.159C>G	synonymous_variant				1	1613824	6.19646e-07	0	0	PASS			1.03		0	0	-0.183			0	75008	0	0	0	59968	0	0	0	29600	0	0	1	44880	0	0	0	64008	0	0
15	54013063	A	G	gnomAD Exomes	PASS	NA	ENST00000260323.16	p.Lys54Glu	p.Lys54Glu	c.160A>G	missense_variant				1	1613908	6.19614e-07	0	0	PASS			21.3	0.209	0	0	6.33	0.03	0.014	0	75034	0	0	0	59982	0	0	0	29602	0	0	0	44880	0	0	0	64016	0	0
15	54013063	A	T	gnomAD Exomes	PASS	NA	ENST00000260323.16	p.Lys54Ter	p.Lys54Ter	c.160A>T	stop_gained				1	1613908	6.19614e-07	0	0	PASS			35		0	0.03	6.33			0	75034	0	0	0	59982	0	0	0	29602	0	0	0	44880	0	0	0	64016	0	0
15	54013064	A	G	gnomAD Exomes	PASS	NA	ENST00000260323.16	p.Lys54Arg	p.Lys54Arg	c.161A>G	missense_variant				1	1613848	6.19637e-07	0	0	PASS			3.08	0.225	0	0	0.091	0.17	0	0	75014	0	0	0	59962	0	0	0	29598	0	0	0	44886	0	0	0	64008	0	0
15	54013064	A	T	gnomAD Exomes	PASS	NA	ENST00000260323.16	p.Lys54Ile	p.Lys54Ile	c.161A>T	missense_variant				1	1613848	6.19637e-07	0	0	PASS			11	0.233	0	0.01	0.091	0.01	0.049	0	75014	0	0	0	59962	0	0	0	29598	0	0	0	44886	0	0	0	64008	0	0
15	54013064	A	C	gnomAD Exomes	PASS	NA	ENST00000260323.16	p.Lys54Thr	p.Lys54Thr	c.161A>C	missense_variant				2	1613848	1.23927e-06	0	0	PASS	eas	7.39e-06	0.83	0.165	0	0	0.091	0.67	0	0	75014	0	0	0	59962	0	0	0	29598	0	0	2	44886	0	0	0	64008	0	0
15	54013072	T	G	gnomAD Exomes,gnomAD Genomes	PASS	PASS	ENST00000260323.16	p.Tyr57Asp	p.Tyr57Asp	c.169T>G	missense_variant				2	1613796	1.23931e-06	0	0	PASS	nfe	2.8e-07	18.3	0.227	0	0	1.75	0.03	0.001	0	74928	0	0	0	59956	0	0	0	29600	0	0	0	44890	0	0	0	64004	0	0
15	54013072	T	C	gnomAD Exomes	PASS	NA	ENST00000260323.16	p.Tyr57His	p.Tyr57His	c.169T>C	missense_variant				1	1613914	6.19612e-07	0	0	PASS			18.2	0.223	0	0	1.75	0.01	0.012	0	75050	0	0	0	59976	0	0	0	29600	0	0	0	44878	0	0	0	64004	0	0
15	54013074	C	T	gnomAD Exomes,gnomAD Genomes	PASS	PASS	ENST00000260323.16	p.Tyr57Tyr	p.Tyr57Tyr	c.171C>T	synonymous_variant				15	1613880	9.29437e-06	0	0	PASS	afr	7.219e-05	0.272		0	0	-0.158			10	75032	0	0	1	59972	0	0	0	29602	0	0	0	44882	0	0	0	64002	0	0
15	54013076	C	T	gnomAD Genomes	NA	PASS	ENST00000260323.16	p.Thr58Ile	p.Thr58Ile	c.173C>T	missense_variant				1	1613758	6.19672e-07	0	0	PASS			20.9	0.436	0	0	8.9			1	74906	0	0	0	59948	0	0	0	29604	0	0	0	44896	0	0	0	63998	0	0
15	54013076	C	G	gnomAD Exomes	PASS	NA	ENST00000260323.16	p.Thr58Ser	p.Thr58Ser	c.173C>G	missense_variant				1	1613876	6.19626e-07	0	0	PASS			15.9	0.33	0.05	0.09	8.9	0.07	0.049	0	75028	0	0	0	59968	0	0	0	29604	0	0	1	44884	0	0	0	63998	0	0
15	54013079	T	G	gnomAD Exomes	PASS	NA	ENST00000260323.16	p.Phe59Cys	p.Phe59Cys	c.176T>G	missense_variant				1	1613888	6.19622e-07	0	0	PASS			23.2	0.374	0	0	6.36	0	0.078	0	75014	0	0	1	59978	0	0	0	29604	0	0	0	44880	0	0	0	64008	0	0
15	54013079	T	C	gnomAD Exomes,gnomAD Genomes	PASS	PASS	ENST00000260323.16	p.Phe59Ser	p.Phe59Ser	c.176T>C	missense_variant	Uncertain significance	3466002		10	1613770	6.19667e-06	0	0	PASS	afr	6.237e-05	23.3	0.317	0	0	6.36	0	0.011	9	74892	0	0	0	59958	0	0	0	29604	0	0	0	44892	0	0	0	64008	0	0
15	54013080	T	C	gnomAD Exomes,gnomAD Genomes	PASS	PASS	ENST00000260323.16	p.Phe59Phe	p.Phe59Phe	c.177T>C	synonymous_variant				2	1613772	1.23933e-06	0	0	PASS	nfe	2.8e-07	3.93		0	0	0.279			0	74922	0	0	0	59956	0	0	0	29604	0	0	0	44888	0	0	0	63992	0	0
15	54013081	A	G	gnomAD Exomes,gnomAD Genomes	PASS	PASS	ENST00000260323.16	p.Lys60Glu	p.Lys60Glu	c.178A>G	missense_variant				37	1613894	2.29259e-05	0	0	PASS	afr	0.00027628	24.9	0.555	0	0	6.33	0	0.985	29	75036	0	0	1	59982	0	0	0	29602	0	0	0	44878	0	0	0	64004	0	0
15	54013085	G	A	gnomAD Exomes	PASS	NA	ENST00000260323.16	p.Ser61Asn	p.Ser61Asn	c.182G>A	missense_variant				20	1613866	1.23926e-05	0	0	PASS	nfe	1.107e-05	21.9	0.352	0	0.01	3.55	0	0.031	0	75028	0	0	0	59974	0	0	0	29602	0	0	0	44882	0	0	0	63992	0	0
15	54013085	G	T	gnomAD Exomes,gnomAD Genomes	PASS	PASS	ENST00000260323.16	p.Ser61Ile	p.Ser61Ile	c.182G>T	missense_variant				70	1613748	4.33773e-05	0	0	PASS	nfe	4.511e-05	23.8	0.409	0	0.01	3.55	0	0.524	1	74906	0	0	2	59954	0	0	0	29602	0	0	0	44894	0	0	0	63992	0	0
15	54013086	C	A	gnomAD Exomes	PASS	NA	ENST00000260323.16	p.Ser61Arg	p.Ser61Arg	c.183C>A	missense_variant				1	1613878	6.19626e-07	0	0	PASS			22.9	0.437	0	0	3.42	0	0.676	0	75028	0	0	0	59982	0	0	0	29600	0	0	0	44884	0	0	0	63988	0	0
15	54013087	A	C	gnomAD Genomes	NA	PASS	ENST00000260323.16	p.Thr62Pro	p.Thr62Pro	c.184A>C	missense_variant				1	1613790	6.19659e-07	0	0	PASS			24.6	0.458	0	0	4.7	0	0.844	0	74914	0	0	0	59968	0	0	0	29604	0	0	0	44898	0	0	1	64002	0	0
15	54013089	T	C	gnomAD Exomes	PASS	NA	ENST00000260323.16	p.Thr62Thr	p.Thr62Thr	c.186T>C	synonymous_variant				1	1613920	6.19609e-07	0	0	PASS			0.214		0	0	-8.33			0	75044	0	0	1	59990	0	0	0	29604	0	0	0	44880	0	0	0	64004	0	0
15	54013093	A	G	gnomAD Exomes	PASS	NA	ENST00000260323.16	p.Lys64Glu	p.Lys64Glu	c.190A>G	missense_variant				1	1613938	6.19602e-07	0	0	PASS			23.1	0.539	0	0.01	2.91	0	0.197	0	75048	0	0	0	59988	0	0	0	29604	0	0	0	44880	0	0	0	64004	0	0
15	54013094	A	G	gnomAD Exomes	PASS	NA	ENST00000260323.16	p.Lys64Arg	p.Lys64Arg	c.191A>G	missense_variant				1	1613904	6.19616e-07	0	0	PASS			23	0.362	0	0.01	0.515	0.04	0.257	0	75028	0	0	0	59978	0	0	0	29606	0	0	0	44878	0	0	0	64014	0	0
15	54013094	AG	A	gnomAD Exomes	PASS	NA	ENST00000260323.16	p.Lys65ArgfsTer32	p.Lys65ArgfsTer32	c.192del	frameshift_variant				1	1613904	6.19616e-07	0	0	PASS			23.6		0	0.04	0.515			0	75028	0	0	0	59978	0	0	0	29606	0	0	1	44878	0	0	0	64014	0	0
15	54013094	A	T	gnomAD Exomes,gnomAD Genomes	PASS	PASS	ENST00000260323.16	p.Lys64Met	p.Lys64Met	c.191A>T	missense_variant				3	1613786	1.85898e-06	0	0	PASS	nfe	6.8e-07	25	0.546	0	0	0.515	0	0.819	0	74906	0	0	0	59958	0	0	0	29606	0	0	0	44890	0	0	0	64014	0	0
15	54013095	G	C	gnomAD Exomes	PASS	NA	ENST00000260323.16	p.Lys64Asn	p.Lys64Asn	c.192G>C	missense_variant				1	1613896	6.19619e-07	0	0	PASS			20.5	0.17	0	0.02	2.67	0	0.012	0	75046	0	0	0	59982	0	0	0	29604	0	0	0	44878	0	0	0	63996	0	0
15	54013097	A	T	gnomAD Exomes	PASS	NA	ENST00000260323.16	p.Lys65Met	p.Lys65Met	c.194A>T	missense_variant				6	1613948	3.71759e-06	0	0	PASS	nfe	1.83e-06	23.3	0.431	0	0.02	0.176	0	0.647	0	75052	0	0	0	59988	0	0	0	29602	0	0	0	44882	0	0	0	64012	0	0
15	54013099	A	G	gnomAD Exomes	PASS	NA	ENST00000260323.16	p.Ile66Val	p.Ile66Val	c.196A>G	missense_variant				1	1613908	6.19614e-07	0	0	PASS			16	0.245	0	0.02	0.121	0	0.009	0	75040	0	0	0	59986	0	0	0	29604	0	0	0	44876	0	0	0	63994	0	0
15	54013100	T	C	gnomAD Exomes,gnomAD Genomes	PASS	PASS	ENST00000260323.16	p.Ile66Thr	p.Ile66Thr	c.197T>C	missense_variant				6	1613780	3.71798e-06	0	0	PASS	nfe	1.83e-06	22.7	0.499	0	0	6.33	0	0.042	0	74908	0	0	0	59962	0	0	0	29602	0	0	0	44886	0	0	0	64002	0	0
15	54013101	T	G	gnomAD Exomes	PASS	NA	ENST00000260323.16	p.Ile66Met	p.Ile66Met	c.198T>G	missense_variant				3	1613892	1.85886e-06	0	0	PASS	eas	1.773e-05	17.7	0.353	0	0	-0.375	0	0.006	0	75038	0	0	0	59978	0	0	0	29600	0	0	3	44876	0	0	0	64004	0	0
15	54013102	G	T	gnomAD Exomes,gnomAD Genomes	PASS	PASS	ENST00000260323.16	p.Ala67Ser	p.Ala67Ser	c.199G>T	missense_variant				42	1613726	2.60267e-05	0	0	PASS	nfe	2.665e-05	16.5	0.204	0	0	3.5	0.44	0.007	0	74906	0	0	0	59958	0	0	0	29596	0	0	0	44888	0	0	0	63980	0	0
15	54013104	A	G	gnomAD Exomes,gnomAD Genomes	PASS	PASS	ENST00000260323.16	p.Ala67Ala	p.Ala67Ala	c.201A>G	synonymous_variant				1020	1613926	0.000631999	9	0	PASS	afr	0.0115882	1.62		0	0	-2.71			919	75048	9	0	41	59982	0	0	0	29600	0	0	0	44874	0	0	0	64014	0	0
15	54013105	A	G	gnomAD Exomes	PASS	NA	ENST00000260323.16	p.Lys68Glu	p.Lys68Glu	c.202A>G	missense_variant				1	1613894	6.19619e-07	0	0	PASS			21.1	0.414	0	0	2.32	0	0.079	1	75038	0	0	0	59984	0	0	0	29602	0	0	0	44870	0	0	0	64008	0	0
15	54013105	A	C	gnomAD Exomes	PASS	NA	ENST00000260323.16	p.Lys68Gln	p.Lys68Gln	c.202A>C	missense_variant				1	1613894	6.19619e-07	0	0	PASS			20	0.244	0	0	2.32	0	0.017	0	75038	0	0	0	59984	0	0	0	29602	0	0	0	44870	0	0	0	64008	0	0
15	54013107	G	A	gnomAD Exomes	PASS	NA	ENST00000260323.16	p.Lys68Lys	p.Lys68Lys	c.204G>A	synonymous_variant				1	1613870	6.19629e-07	0	0	PASS			4.65		0	0	3.49			0	75030	0	0	0	59982	0	0	0	29604	0	0	0	44880	0	0	0	63980	0	0
15	54013109	G	A	gnomAD Exomes,gnomAD Genomes	PASS	PASS	ENST00000260323.16	p.Cys69Tyr	p.Cys69Tyr	c.206G>A	missense_variant				2	1613776	1.23933e-06	0	0	PASS	amr	5.53e-06	24.5	0.614	0	0	5.79	0	0.896	0	74904	0	0	2	59972	0	0	0	29604	0	0	0	44886	0	0	0	64002	0	0
15	54013110	T	A	gnomAD Exomes	PASS	NA	ENST00000260323.16	p.Cys69Ter	p.Cys69Ter	c.207T>A	stop_gained				2	1613888	1.23924e-06	0	0	PASS	sas	3.65e-06	34		0	0.01	1.24			0	75026	0	0	0	59978	0	0	0	29600	0	0	0	44874	0	0	0	64010	0	0
15	54013111	T	C	gnomAD Exomes,gnomAD Genomes	PASS	PASS	ENST00000260323.16	p.Ser70Pro	p.Ser70Pro	c.208T>C	missense_variant				6	1613774	3.71799e-06	0	0	PASS	nfe	1.83e-06	17	0.192	0	0	1.35	0.24	0	0	74900	0	0	0	59962	0	0	0	29604	0	0	0	44888	0	0	0	64006	0	0
15	54013112	C	T	gnomAD Genomes	NA	PASS	ENST00000260323.16	p.Ser70Leu	p.Ser70Leu	c.209C>T	missense_variant				1	1613774	6.19665e-07	0	0	PASS			22	0.346	0	0.01	8.83			1	74918	0	0	0	59962	0	0	0	29602	0	0	0	44890	0	0	0	63996	0	0
15	54013113	A	G	gnomAD Exomes	PASS	NA	ENST00000260323.16	p.Ser70Ser	p.Ser70Ser	c.210A>G	synonymous_variant				9	1613944	5.5764e-06	0	0	PASS	nfe	3.59e-06	0.082		0	0	-7.49			0	75052	0	0	0	59994	0	0	0	29598	0	0	0	44880	0	0	0	64008	0	0
15	54013115	C	T	gnomAD Exomes,gnomAD Genomes	PASS	PASS	ENST00000260323.16	p.Ser71Phe	p.Ser71Phe	c.212C>T	missense_variant				2	1613788	1.23932e-06	0	0	PASS	afr	4.43e-06	23.1	0.498	0	0.01	7.08	0	0.641	2	74918	0	0	0	59970	0	0	0	29596	0	0	0	44886	0	0	0	64006	0	0
15	54013116	C	T	gnomAD Exomes,gnomAD Genomes	PASS	PASS	ENST00000260323.16	p.Ser71Ser	p.Ser71Ser	c.213C>T	synonymous_variant				5	1613776	3.09832e-06	0	0	PASS	nfe	7.9e-07	0.124		0	0	-1.76			0	74898	0	0	0	59964	0	0	0	29604	0	0	0	44894	0	0	1	64008	0	0
15	54013116	C	A	gnomAD Exomes,gnomAD Genomes	PASS	PASS	ENST00000260323.16	p.Ser71Ser	p.Ser71Ser	c.213C>A	synonymous_variant				7	1613776	4.33765e-06	0	0	PASS	afr	4.375e-05	0.093		0	0	-1.76			7	74898	0	0	0	59964	0	0	0	29604	0	0	0	44894	0	0	0	64008	0	0
15	54013117	A	T	gnomAD Exomes,gnomAD Genomes	PASS	PASS	ENST00000260323.16	p.Thr72Ser	p.Thr72Ser	c.214A>T	missense_variant	Uncertain significance	2491832		25	1613758	1.54918e-05	0	0	PASS	nfe	1.144e-05	0.163	0.222	0	0	-2.11	0.06	0	2	74900	0	0	2	59962	0	0	0	29598	0	0	0	44890	0	0	0	64002	0	0
15	54013118	C	A	gnomAD Exomes	PASS	NA	ENST00000260323.16	p.Thr72Asn	p.Thr72Asn	c.215C>A	missense_variant				1	1613932	6.19605e-07	0	0	PASS			17.3	0.316	0	0	4.97	0	0.015	0	75028	0	0	0	59988	0	0	0	29604	0	0	0	44880	0	0	0	64016	0	0
15	54013118	C	G	gnomAD Exomes,gnomAD Genomes	PASS	PASS	ENST00000260323.16	p.Thr72Ser	p.Thr72Ser	c.215C>G	missense_variant				3	1613814	1.85895e-06	0	0	PASS	afr	4.43e-06	13.8	0.266	0	0	4.97	0.06	0	2	74906	0	0	0	59968	0	0	0	29604	0	0	0	44892	0	0	0	64016	0	0
15	54013118	C	T	gnomAD Exomes	PASS	NA	ENST00000260323.16	p.Thr72Ile	p.Thr72Ile	c.215C>T	missense_variant				1	1613932	6.19605e-07	0	0	PASS			18.5	0.294	0	0	4.97	0	0.015	0	75028	0	0	0	59988	0	0	0	29604	0	0	0	44880	0	0	0	64016	0	0
15	54013119	T	C	gnomAD Exomes	PASS	NA	ENST00000260323.16	p.Thr72Thr	p.Thr72Thr	c.216T>C	synonymous_variant				1	1613930	6.19606e-07	0	0	PASS			2.07		0	0	0.037			0	75046	0	0	0	59984	0	0	0	29602	0	0	0	44882	0	0	0	64012	0	0
15	54013121	A	T	gnomAD Exomes	PASS	NA	ENST00000260323.16	p.His73Leu	p.His73Leu	c.218A>T	missense_variant				5	1613932	3.09802e-06	0	0	PASS	nfe	1.24e-06	15.8	0.322	0	0	0.613	0.01	0.001	0	75044	0	0	0	59988	0	0	0	29602	0	0	0	44878	0	0	0	64010	0	0
15	54013122	C	A	gnomAD Exomes	PASS	NA	ENST00000260323.16	p.His73Gln	p.His73Gln	c.219C>A	missense_variant				1	1613958	6.19595e-07	0	0	PASS			9.79	0.203	0	0.01	0.486	0.02	0.003	0	75054	0	0	0	59992	0	0	0	29606	0	0	0	44874	0	0	0	64018	0	0
15	54013125	C	G	gnomAD Exomes	PASS	NA	ENST00000260323.16	p.Asn74Lys	p.Asn74Lys	c.222C>G	missense_variant				1	1613932	6.19605e-07	0	0	PASS			20.2	0.315	0	0	0.791	0	0.027	0	75052	0	0	0	59978	0	0	0	29600	0	0	0	44880	0	0	1	64008	0	0
15	54013125	CT	C	gnomAD Genomes	NA	PASS	ENST00000260323.16	p.Leu75TyrfsTer22	p.Leu75TyrfsTer22	c.224del	frameshift_variant				1	1613814	6.1965e-07	0	0	PASS			22.7		0	0.02	0.791			1	74930	0	0	0	59958	0	0	0	29600	0	0	0	44892	0	0	0	64008	0	0
15	54013126	T	C	gnomAD Genomes	NA	PASS	ENST00000260323.16	p.Leu75Leu	p.Leu75Leu	c.223T>C	synonymous_variant				1	1613816	6.19649e-07	0	0	PASS			4.3		0	0	1.36			1	74916	0	0	0	59960	0	0	0	29606	0	0	0	44896	0	0	0	64010	0	0
15	54013127	T	A	gnomAD Exomes	PASS	NA	ENST00000260323.16	p.Leu75Ter	p.Leu75Ter	c.224T>A	stop_gained				2	1613902	1.23923e-06	0	0	PASS	nfe	2.8e-07	35		0	0.02	3.69			0	75020	0	0	0	59972	0	0	0	29606	0	0	0	44880	0	0	0	64012	0	0
15	54013128	A	T	gnomAD Exomes	PASS	NA	ENST00000260323.16	p.Leu75Phe	p.Leu75Phe	c.225A>T	missense_variant				1	1613920	6.19609e-07	0	0	PASS			12.7	0.208	0	0	0.113	0.09	0.001	0	75038	0	0	1	59978	0	0	0	29606	0	0	0	44880	0	0	0	64016	0	0
15	54013129	T	G	gnomAD Exomes	PASS	NA	ENST00000260323.16	p.Ser76Ala	p.Ser76Ala	c.226T>G	missense_variant				2	1613846	1.23928e-06	0	0	PASS			20.6	0.247	0	0.01	0.833	0.01	0.034	0	75000	0	0	0	59972	0	0	0	29604	0	0	0	44878	0	0	0	63998	0	0
15	54013129	T	C	gnomAD Exomes	PASS	NA	ENST00000260323.16	p.Ser76Pro	p.Ser76Pro	c.226T>C	missense_variant				2	1613846	1.23928e-06	0	0	PASS			18.3	0.266	0	0	0.833	0.07	0	0	75000	0	0	0	59972	0	0	0	29604	0	0	0	44878	0	0	0	63998	0	0
15	54013129	T	A	gnomAD Exomes	PASS	NA	ENST00000260323.16	p.Ser76Thr	p.Ser76Thr	c.226T>A	missense_variant				1	1613846	6.19638e-07	0	0	PASS			19.7	0.262	0	0	0.833	0	0.063	0	75000	0	0	1	59972	0	0	0	29604	0	0	0	44878	0	0	0	63998	0	0
15	54013130	C	G	gnomAD Exomes	PASS	NA	ENST00000260323.16	p.Ser76Cys	p.Ser76Cys	c.227C>G	missense_variant				1	1613864	6.19631e-07	0	0	PASS			23.3	0.374	0	0.01	7.07	0	0.498	0	75036	0	0	0	59958	0	0	0	29602	0	0	0	44872	0	0	1	64000	0	0
15	54013131	C	G	gnomAD Exomes	PASS	NA	ENST00000260323.16	p.Ser76Ser	p.Ser76Ser	c.228C>G	synonymous_variant				2	1613888	1.23924e-06	0	0	PASS	nfe	2.8e-07	0.51		0	0	0.044			0	75034	0	0	0	59976	0	0	0	29606	0	0	0	44876	0	0	0	64000	0	0
15	54013132	A	G	gnomAD Exomes,gnomAD Genomes	PASS	PASS	ENST00000260323.16	p.Thr77Ala	p.Thr77Ala	c.229A>G	missense_variant				27	1613884	1.67298e-05	0	0	PASS	sas	0.00018988	3.62	0.194	0	0	-0.676	0.49	0	0	75032	0	0	0	59970	0	0	0	29604	0	0	0	44880	0	0	0	64004	0	0
15	54013133	C	A	gnomAD Exomes	PASS	NA	ENST00000260323.16	p.Thr77Asn	p.Thr77Asn	c.230C>A	missense_variant				2	1613916	1.23922e-06	0	0	PASS	eas	7.39e-06	9.95	0.188	0	0	-0.078	0.03	0.026	0	75052	0	0	0	59974	0	0	0	29604	0	0	2	44882	0	0	0	63994	0	0
15	54013134	T	C	gnomAD Exomes	PASS	NA	ENST00000260323.16	p.Thr77Thr	p.Thr77Thr	c.231T>C	synonymous_variant				1	1613876	6.19626e-07	0	0	PASS			0.032		0	0	-4.71			0	75046	0	0	1	59964	0	0	0	29604	0	0	0	44876	0	0	0	64000	0	0
15	54013137	G	A	gnomAD Exomes,gnomAD Genomes	PASS	PASS	ENST00000260323.16	p.Glu78Glu	p.Glu78Glu	c.234G>A	synonymous_variant				577	1613746	0.000357553	0	0	PASS	nfe	0.00043727	0.576		0	0	-0.294			8	74914	0	0	0	59938	0	0	0	29604	0	0	0	44892	0	0	1	63984	0	0
15	54013138	GA	G	gnomAD Exomes,gnomAD Genomes	PASS	PASS	ENST00000260323.16	p.Asp80ThrfsTer17	p.Asp80ThrfsTer17	c.237del	frameshift_variant				3	1613754	1.85902e-06	0	0	PASS	eas	1.773e-05	22.5		0	0.03	5.82			0	74908	0	0	0	59944	0	0	0	29606	0	0	3	44886	0	0	0	64002	0	0
15	54013141	G	A	gnomAD Genomes	NA	PASS	ENST00000260323.16	p.Asp80Asn	p.Asp80Asn	c.238G>A	missense_variant				1	1613750	6.19675e-07	0	0	PASS			18	0.31	0	0.01	2.34	0.01	0.022	0	74906	0	0	0	59942	0	0	0	29602	0	0	1	44894	0	0	0	63998	0	0
15	54013143	C	T	gnomAD Exomes,gnomAD Genomes	PASS	PASS	ENST00000260323.16	p.Asp80Asp	p.Asp80Asp	c.240C>T	synonymous_variant				102	1613822	6.3204e-05	1	0	PASS	eas	0.00092711	0.118		0	0	-0.111			3	75016	0	0	9	59952	0	0	0	29602	0	0	53	44874	0	0	0	64000	0	0
15	54013143	C	G	gnomAD Exomes	PASS	NA	ENST00000260323.16	p.Asp80Glu	p.Asp80Glu	c.240C>G	missense_variant				29	1613822	1.79698e-05	0	0	PASS	nfe	1.724e-05	0.005	0.235	0	0	-0.111	0.84	0	0	75016	0	0	0	59952	0	0	0	29602	0	0	0	44874	0	0	0	64000	0	0
15	54013144	G	A	gnomAD Exomes,gnomAD Genomes	PASS	PASS	ENST00000260323.16	p.Glu81Lys	p.Glu81Lys	c.241G>A	missense_variant				12	1613716	7.43625e-06	0	0	PASS	nfe	3.59e-06	9.91	0.265	0.01	0	1.26	0.07	0.026	1	74908	0	0	0	59940	0	0	0	29606	0	0	0	44882	0	0	0	63986	0	0
15	54013144	G	T	gnomAD Exomes	PASS	NA	ENST00000260323.16	p.Glu81Ter	p.Glu81Ter	c.241G>T	stop_gained				1	1613834	6.19642e-07	0	0	PASS			33		0	0.04	1.26			0	75030	0	0	0	59960	0	0	0	29606	0	0	0	44870	0	0	0	63986	0	0
15	54013145	A	G	gnomAD Exomes	PASS	NA	ENST00000260323.16	p.Glu81Gly	p.Glu81Gly	c.242A>G	missense_variant				7	1613876	4.33738e-06	0	0	PASS	nfe	2.47e-06	15.2	0.225	0	0	1.82	0.05	0	0	75054	0	0	0	59954	0	0	0	29602	0	0	0	44882	0	0	0	64002	0	0
15	54013146	G	T	gnomAD Exomes	PASS	NA	ENST00000260323.16	p.Glu81Asp	p.Glu81Asp	c.243G>T	missense_variant				3	1613810	1.85895e-06	0	0	PASS	nfe	6.8e-07	0.997	0.2	0.01	0	0.354	0.56	0	0	75024	0	0	0	59942	0	0	0	29600	0	0	0	44878	0	0	0	63982	0	0
15	54013148	C	A	gnomAD Genomes	NA	PASS	ENST00000260323.16	p.Ala82Asp	p.Ala82Asp	c.245C>A	missense_variant				1	1613700	6.19694e-07	0	0	PASS			8.32	0.185	0	0	1.96			1	74900	0	0	0	59932	0	0	0	29604	0	0	0	44880	0	0	0	63998	0	0
15	54013149	C	T	gnomAD Exomes,gnomAD Genomes	PASS	PASS	ENST00000260323.16	p.Ala82Ala	p.Ala82Ala	c.246C>T	synonymous_variant				5	1613686	3.0985e-06	0	0	PASS	afr	1.747e-05	0.34		0	0.01	-3.17			4	74892	0	0	0	59928	0	0	0	29602	0	0	0	44894	0	0	0	63982	0	0
15	54013151	G	A	gnomAD Exomes	PASS	NA	ENST00000260323.16	p.Ser83Asn	p.Ser83Asn	c.248G>A	missense_variant				3	1613820	1.85894e-06	0	0	PASS	eas	7.39e-06	0.202	0.12	0	0	-0.993	0.79	0	0	75024	0	0	1	59948	0	0	0	29600	0	0	2	44878	0	0	0	63988	0	0
15	54013153	A	G	gnomAD Exomes	PASS	NA	ENST00000260323.16	p.Lys84Glu	p.Lys84Glu	c.250A>G	missense_variant				2	1613890	1.23924e-06	0	0	PASS			14.4	0.129	0	0	0.267	0.04	0.006	0	75058	0	0	0	59952	0	0	0	29602	0	0	0	44884	0	0	0	64004	0	0
15	54013154	AAG	A	gnomAD Exomes,gnomAD Genomes	PASS	PASS	ENST00000260323.16	p.Glu85ValfsTer22	p.Glu85ValfsTer22	c.254_255del	frameshift_variant				2	1613738	1.23936e-06	0	0	PASS	nfe	2.8e-07	29		0.01	0.02	-0.204			0	74920	0	0	0	59920	0	0	0	29602	0	0	0	44892	0	0	0	64000	0	0
15	54013156	G	C	gnomAD Exomes	PASS	NA	ENST00000260323.16	p.Glu85Gln	p.Glu85Gln	c.253G>C	missense_variant				1	1613822	6.19647e-07	0	0	PASS			23.6	0.319	0	0.01	6.98	0.01	0.287	0	75038	0	0	0	59938	0	0	0	29602	0	0	0	44876	0	0	0	63996	0	0
15	54013158	G	A	gnomAD Exomes,gnomAD Genomes	PASS	PASS	ENST00000260323.16	p.Glu85Glu	p.Glu85Glu	c.255G>A	synonymous_variant				40	1613850	2.47855e-05	0	0	PASS	afr	0.00026491	3.4		0.01	0	0.112			28	75042	0	0	0	59934	0	0	1	29604	0	0	1	44888	0	0	0	63998	0	0
15	54013160	T	C	gnomAD Exomes,gnomAD Genomes	PASS	PASS	ENST00000260323.16	p.Phe86Ser	p.Phe86Ser	c.257T>C	missense_variant				14	1613714	8.67564e-06	0	0	PASS	nfe	6.15e-06	22.8	0.27	0	0	4.7	0.06	0.003	0	74900	0	0	0	59916	0	0	0	29602	0	0	0	44894	0	0	0	64002	0	0
15	54013161	T	C	gnomAD Exomes	PASS	NA	ENST00000260323.16	p.Phe86Phe	p.Phe86Phe	c.258T>C	synonymous_variant				1	1613870	6.19629e-07	0	0	PASS			8.32		0	0	-0.026			0	75056	0	0	1	59938	0	0	0	29604	0	0	0	44874	0	0	0	64006	0	0
15	54013163	C	G	gnomAD Exomes	PASS	NA	ENST00000260323.16	p.Ser87Cys	p.Ser87Cys	c.260C>G	missense_variant				2	1613850	1.23927e-06	0	0	PASS	nfe	2.8e-07	25.1	0.578	0	0	8.86	0	0.996	0	75042	0	0	0	59948	0	0	0	29604	0	0	0	44874	0	0	0	63996	0	0
15	54013164	C	T	gnomAD Exomes	PASS	NA	ENST00000260323.16	p.Ser87Ser	p.Ser87Ser	c.261C>T	synonymous_variant				1	1613806	6.19653e-07	0	0	PASS			5.7		0	0.01	0.192			0	75024	0	0	0	59930	0	0	0	29602	0	0	0	44874	0	0	0	63998	0	0
15	54013165	C	G	gnomAD Exomes	PASS	NA	ENST00000260323.16	p.Leu88Val	p.Leu88Val	c.262C>G	missense_variant				1	1613836	6.19642e-07	0	0	PASS			22.7	0.318	0	0	5.93	0	0.388	0	75038	0	0	0	59942	0	0	0	29602	0	0	0	44874	0	0	0	64004	0	0
15	54013167	C	T	gnomAD Exomes	PASS	NA	ENST00000260323.16	p.Leu88Leu	p.Leu88Leu	c.264C>T	synonymous_variant				3	1613864	1.85889e-06	0	0	PASS	nfe	2.8e-07	5.32		0	0	0.762			0	75044	0	0	1	59942	0	0	0	29602	0	0	0	44880	0	0	0	64004	0	0
15	54013168	T	C	gnomAD Exomes,gnomAD Genomes	PASS	PASS	ENST00000260323.16	p.Ser89Pro	p.Ser89Pro	c.265T>C	missense_variant				4	1613696	2.47878e-06	0	0	PASS	nfe	6.8e-07	26	0.557	0	0	6.33	0	0.852	0	74910	0	0	1	59902	0	0	0	29602	0	0	0	44884	0	0	0	64006	0	0
15	54013169	C	G	gnomAD Exomes,gnomAD Genomes	PASS	PASS	ENST00000260323.16	p.Ser89Ter	p.Ser89Ter	c.266C>G	stop_gained				2	1613742	1.23936e-06	0	0	PASS	nfe	2.8e-07	36		0	0.01	8.86			0	74924	0	0	0	59912	0	0	0	29604	0	0	0	44886	0	0	0	64004	0	0
15	54013171	C	T	gnomAD Exomes	PASS	NA	ENST00000260323.16	p.Pro90Ser	p.Pro90Ser	c.268C>T	missense_variant				4	1613846	2.47855e-06	0	0	PASS	nfe	6.8e-07	23.5	0.708	0	0	8.86	0	0.626	0	75040	0	0	0	59928	0	0	0	29602	0	0	0	44874	0	0	0	64006	0	0
15	54013171	C	A	gnomAD Exomes	PASS	NA	ENST00000260323.16	p.Pro90Thr	p.Pro90Thr	c.268C>A	missense_variant				2	1613846	1.23928e-06	0	0	PASS	eas	7.39e-06	23.4	0.687	0	0	8.86	0	0.815	0	75040	0	0	0	59928	0	0	0	29602	0	0	2	44874	0	0	0	64006	0	0
15	54013174	A	G	gnomAD Exomes,gnomAD Genomes	PASS	PASS	ENST00000260323.16	p.Thr91Ala	p.Thr91Ala	c.271A>G	missense_variant	Uncertain significance	3186512		52	1613712	3.22238e-05	0	0	PASS	nfe	3.26e-05	24.5	0.558	0.01	0.02	6.31	0	0.956	2	74904	0	0	0	59912	0	0	0	29600	0	0	0	44882	0	0	0	64012	0	0
15	54013174	A	T	gnomAD Exomes	PASS	NA	ENST00000260323.16	p.Thr91Ser	p.Thr91Ser	c.271A>T	missense_variant				4	1613830	2.47858e-06	0	0	PASS	sas	1.425e-05	24.1	0.384	0	0	6.31	0	0.956	0	75026	0	0	0	59932	0	0	0	29600	0	0	0	44870	0	0	0	64012	0	0
15	54013175	C	T	gnomAD Exomes	PASS	NA	ENST00000260323.16	p.Thr91Ile	p.Thr91Ile	c.272C>T	missense_variant				2	1613862	1.23926e-06	0	0	PASS			23.8	0.55	0	0	8.86	0	0.987	0	75040	0	0	0	59940	0	0	0	29598	0	0	0	44876	0	0	0	64008	0	0
15	54013176	A	T	gnomAD Exomes	PASS	NA	ENST00000260323.16	p.Thr91Thr	p.Thr91Thr	c.273A>T	synonymous_variant				38	1613830	2.35465e-05	0	0	PASS	nfe	2.314e-05	0.882		0	0.02	-5.83			0	75034	0	0	0	59930	0	0	0	29600	0	0	0	44876	0	0	0	63998	0	0
15	54013176	A	G	gnomAD Exomes	PASS	NA	ENST00000260323.16	p.Thr91Thr	p.Thr91Thr	c.273A>G	synonymous_variant				1	1613830	6.19644e-07	0	0	PASS			1.08		0	0	-5.83			0	75034	0	0	0	59930	0	0	0	29600	0	0	0	44876	0	0	0	63998	0	0
15	54013179	C	T	gnomAD Exomes,gnomAD Genomes	PASS	PASS	ENST00000260323.16	p.Phe92Phe	p.Phe92Phe	c.276C>T	synonymous_variant				2	1613714	1.23938e-06	0	0	PASS	sas	3.65e-06	9.3		0	0.01	2.04			0	74914	0	0	0	59910	0	0	0	29600	0	0	0	44888	0	0	0	64006	0	0
15	54013180	A	G	gnomAD Exomes	PASS	NA	ENST00000260323.16	p.Ser93Gly	p.Ser93Gly	c.277A>G	missense_variant				1	1613840	6.1964e-07	0	0	PASS			25.4	0.497	0	0	6.31	0	0.97	0	75030	0	0	0	59934	0	0	0	29602	0	0	0	44878	0	0	0	64004	0	0
15	54013182	T	C	gnomAD Exomes	PASS	NA	ENST00000260323.16	p.Ser93Ser	p.Ser93Ser	c.279T>C	synonymous_variant				2	1613838	1.23928e-06	0	0	PASS			11		0	0	0.481			0	75050	0	0	0	59922	0	0	0	29600	0	0	0	44878	0	0	0	64002	0	0
15	54013186	C	T	gnomAD Exomes,gnomAD Genomes	PASS	PASS	ENST00000260323.16	p.Arg95Ter	p.Arg95Ter	c.283C>T	stop_gained	Uncertain significance	982686		195	1613754	0.000120836	1	0	PASS	mid	0.00440873	35		0	0.03	2.34			1	75004	0	0	0	59924	0	0	11	29600	0	0	21	44870	0	0	38	63982	0	0
15	54013186	C	A	gnomAD Exomes	PASS	NA	ENST00000260323.16	p.Arg95Arg	p.Arg95Arg	c.283C>A	synonymous_variant				1	1613754	6.19673e-07	0	0	PASS			8.12		0	0.02	2.34			0	75004	0	0	0	59924	0	0	0	29600	0	0	0	44870	0	0	0	63982	0	0
15	54013186	C	G	gnomAD Exomes	PASS	NA	ENST00000260323.16	p.Arg95Gly	p.Arg95Gly	c.283C>G	missense_variant				1	1613754	6.19673e-07	0	0	PASS			23.5	0.586	0	0	2.34	0	0.995	0	75004	0	0	0	59924	0	0	0	29600	0	0	0	44870	0	0	0	63982	0	0
15	54013187	G	T	gnomAD Exomes	PASS	NA	ENST00000260323.16	p.Arg95Leu	p.Arg95Leu	c.284G>T	missense_variant				1	1613762	6.1967e-07	0	0	PASS			26.7	0.708	0	0.02	8.76	0	0.995	0	74992	0	0	0	59926	0	0	0	29604	0	0	0	44876	0	0	0	63996	0	0
15	54013187	G	A	gnomAD Exomes,gnomAD Genomes	PASS	PASS	ENST00000260323.16	p.Arg95Gln	p.Arg95Gln	c.284G>A	missense_variant	Uncertain significance	3331025		15	1613644	9.29573e-06	1	0	PASS	sas	3.588e-05	27	0.662	0	0.01	8.76	0	0.992	0	74870	0	0	0	59906	0	0	0	29604	0	0	0	44888	0	0	0	63996	0	0
15	54013188	A	G	gnomAD Exomes,gnomAD Genomes	PASS	PASS	ENST00000260323.16	p.Arg95Arg	p.Arg95Arg	c.285A>G	synonymous_variant				50	1613732	3.09841e-05	0	0	PASS	amr	3.236e-05	5.37		0.02	0	-2.04			1	74916	0	0	5	59916	0	0	0	29604	0	0	0	44878	0	0	0	64014	0	0
15	54013188	A	T	gnomAD Exomes	PASS	NA	ENST00000260323.16	p.Arg95Arg	p.Arg95Arg	c.285A>T	synonymous_variant				1	1613850	6.19636e-07	0	0	PASS			4.73		0	0	-2.04			0	75038	0	0	0	59936	0	0	0	29604	0	0	0	44866	0	0	0	64014	0	0
15	54013189	G	T	gnomAD Exomes	PASS	NA	ENST00000260323.16	p.Val96Leu	p.Val96Leu	c.286G>T	missense_variant				1	1613848	6.19637e-07	0	0	PASS			23.2	0.55	0	0	8.76	0	0.038	0	75044	0	0	0	59930	0	0	0	29602	0	0	0	44870	0	0	0	64008	0	0
15	54013189	G	A	gnomAD Exomes	PASS	NA	ENST00000260323.16	p.Val96Ile	p.Val96Ile	c.286G>A	missense_variant				1	1613848	6.19637e-07	0	0	PASS			23	0.309	0	0	8.76	0	0.038	0	75044	0	0	0	59930	0	0	0	29602	0	0	1	44870	0	0	0	64008	0	0
15	54013190	T	A	gnomAD Exomes,gnomAD Genomes	PASS	PASS	ENST00000260323.16	p.Val96Glu	p.Val96Glu	c.287T>A	missense_variant	Uncertain significance	2410656		39	1613742	2.41674e-05	0	0	PASS	afr	0.00026504	22.4	0.548	0	0.01	0.519	0	0.164	28	75004	0	0	0	59906	0	0	1	29604	0	0	0	44866	0	0	0	63992	0	0
15	54013191	A	G	gnomAD Exomes,gnomAD Genomes	PASS	PASS	ENST00000260323.16	p.Val96Val	p.Val96Val	c.288A>G	synonymous_variant				23	1613868	1.42515e-05	0	0	PASS	eas	0.00022318	2.11		0	0	-2.92			0	75060	0	0	0	59934	0	0	0	29602	0	0	16	44864	0	0	0	64014	0	0
15	54013191	A	T	gnomAD Exomes	PASS	NA	ENST00000260323.16	p.Val96Val	p.Val96Val	c.288A>T	synonymous_variant				1	1613868	6.19629e-07	0	0	PASS			1.75		0	0	-2.92			0	75060	0	0	0	59934	0	0	0	29602	0	0	0	44864	0	0	0	64014	0	0
15	54013192	G	C	gnomAD Exomes	PASS	NA	ENST00000260323.16	p.Ala97Pro	p.Ala97Pro	c.289G>C	missense_variant				1	1613832	6.19643e-07	0	0	PASS			26.5	0.666	0	0	8.76	0	0.994	0	75038	0	0	0	59924	0	0	0	29604	0	0	0	44866	0	0	0	64008	0	0
15	54013193	C	T	gnomAD Exomes	PASS	NA	ENST00000260323.16	p.Ala97Val	p.Ala97Val	c.290C>T	missense_variant				1	1613808	6.19652e-07	0	0	PASS			25.1	0.58	0	0	8.86	0	0.978	0	75040	0	0	0	59920	0	0	0	29600	0	0	0	44866	0	0	1	64000	0	0
15	54013195	A	G	gnomAD Exomes,gnomAD Genomes	PASS	PASS	ENST00000260323.16	p.Ile98Val	p.Ile98Val	c.292A>G	missense_variant	Uncertain significance	3465969		81	1613858	5.01903e-05	0	0	PASS	sas	0.0004566	24.1	0.409	0	0	4.68	0	0.5	2	75052	0	0	0	59930	0	0	0	29602	0	0	0	44864	0	0	0	64020	0	0
15	54013197	T	C	gnomAD Exomes	PASS	NA	ENST00000260323.16	p.Ile98Ile	p.Ile98Ile	c.294T>C	synonymous_variant				1	1613842	6.19639e-07	0	0	PASS			7.85		0	0	0.176			0	75048	0	0	0	59928	0	0	0	29598	0	0	0	44860	0	0	0	64012	0	0
15	54013198	G	C	gnomAD Exomes	PASS	NA	ENST00000260323.16	p.Ala99Pro	p.Ala99Pro	c.295G>C	missense_variant				1	1613758	6.19672e-07	0	0	PASS			24.2	0.603	0	0.01	8.76	0	0.422	0	75014	0	0	0	59904	0	0	0	29600	0	0	0	44860	0	0	0	63990	0	0
15	54013199	C	T	gnomAD Exomes	PASS	NA	ENST00000260323.16	p.Ala99Val	p.Ala99Val	c.296C>T	missense_variant				1	1613762	6.1967e-07	0	0	PASS			23.1	0.534	0	0	8.86	0	0.188	0	75020	0	0	0	59912	0	0	0	29604	0	0	0	44856	0	0	0	63996	0	0
15	54013200	C	T	gnomAD Exomes	PASS	NA	ENST00000260323.16	p.Ala99Ala	p.Ala99Ala	c.297C>T	synonymous_variant				3	1613776	1.85899e-06	0	0	PASS	nfe	2.8e-07	10.2		0	0	5.02			0	75020	0	0	0	59912	0	0	0	29604	0	0	0	44858	0	0	0	64006	0	0
15	54013200	C	A	gnomAD Exomes	PASS	NA	ENST00000260323.16	p.Ala99Ala	p.Ala99Ala	c.297C>A	synonymous_variant				1	1613776	6.19665e-07	0	0	PASS			9.53		0	0	5.02			0	75020	0	0	0	59912	0	0	0	29604	0	0	0	44858	0	0	0	64006	0	0
15	54013200	C	G	gnomAD Exomes	PASS	NA	ENST00000260323.16	p.Ala99Ala	p.Ala99Ala	c.297C>G	synonymous_variant				1	1613776	6.19665e-07	0	0	PASS			9.7		0	0	5.02			0	75020	0	0	0	59912	0	0	0	29604	0	0	0	44858	0	0	0	64006	0	0
15	54013201	A	T	gnomAD Exomes,gnomAD Genomes	PASS	PASS	ENST00000260323.16	p.Asn100Tyr	p.Asn100Tyr	c.298A>T	missense_variant				11	1613702	6.81662e-06	1	0	PASS	nfe	1.83e-06	25.6	0.597	0	0	6.31	0	0.997	0	74922	0	0	0	59898	0	0	0	29602	0	0	0	44870	0	0	0	64010	0	0
15	54013202	A	G	gnomAD Exomes	PASS	NA	ENST00000260323.16	p.Asn100Ser	p.Asn100Ser	c.299A>G	missense_variant				2	1613828	1.23929e-06	0	0	PASS	nfe	2.8e-07	24.4	0.409	0	0	6.31	0	0.985	0	75036	0	0	0	59928	0	0	0	29602	0	0	0	44866	0	0	0	64012	0	0
15	54013204	G	A	gnomAD Exomes	PASS	NA	ENST00000260323.16	p.Gly101Ser	p.Gly101Ser	c.301G>A	missense_variant				6	1613716	3.71813e-06	0	0	PASS	nfe	1.83e-06	25.5	0.646	0	0.01	8.76	0	0.96	0	75008	0	0	0	59902	0	0	0	29602	0	0	0	44864	0	0	0	63986	0	0
15	54013205	G	A	gnomAD Genomes	NA	PASS	ENST00000260323.16	p.Gly101Asp	p.Gly101Asp	c.302G>A	missense_variant				2	1613618	1.23945e-06	0	0	PASS	afr	4.43e-06	25	0.662	0	0	8.76			2	74884	0	0	0	59894	0	0	0	29600	0	0	0	44876	0	0	0	63996	0	0
15	54013206	C	T	gnomAD Exomes	PASS	NA	ENST00000260323.16	p.Gly101Gly	p.Gly101Gly	c.303C>T	synonymous_variant				2	1613760	1.23934e-06	0	0	PASS	nfe	2.8e-07	4.65		0	0	1.94			0	75026	0	0	0	59912	0	0	0	29602	0	0	0	44862	0	0	0	64000	0	0
15	54013206	C	A	gnomAD Exomes	PASS	NA	ENST00000260323.16	p.Gly101Gly	p.Gly101Gly	c.303C>A	synonymous_variant				1	1613760	6.19671e-07	0	0	PASS			3.96		0	0	1.94			0	75026	0	0	1	59912	0	0	0	29602	0	0	0	44862	0	0	0	64000	0	0
15	54013207	C	G	gnomAD Exomes	PASS	NA	ENST00000260323.16	p.Leu102Val	p.Leu102Val	c.304C>G	missense_variant				1	1613758	6.19672e-07	0	0	PASS			21.8	0.359	0	0	4.25	0	0.388	0	75014	0	0	0	59914	0	0	0	29604	0	0	0	44870	0	0	0	63998	0	0
15	54013207	C	T	gnomAD Exomes	PASS	NA	ENST00000260323.16	p.Leu102Leu	p.Leu102Leu	c.304C>T	synonymous_variant				5	1613758	3.09836e-06	0	0	PASS	nfe	6.8e-07	6.31		0	0.01	4.25			0	75014	0	0	0	59914	0	0	0	29604	0	0	0	44870	0	0	0	63998	0	0
15	54013209	A	G	gnomAD Exomes	PASS	NA	ENST00000260323.16	p.Leu102Leu	p.Leu102Leu	c.306A>G	synonymous_variant				2	1613842	1.23928e-06	0	0	PASS			0.158		0	0	-1.71			0	75062	0	0	0	59922	0	0	0	29600	0	0	0	44864	0	0	1	64014	0	0
15	54013210	C	A	gnomAD Exomes,gnomAD Genomes	PASS	PASS	ENST00000260323.16	p.Gln103Lys	p.Gln103Lys	c.307C>A	missense_variant	Uncertain significance	3331020		2	1613610	1.23946e-06	0	0	PASS			7.35	0.17	0	0	4.11	0.27	0.039	1	74896	0	0	1	59874	0	0	0	29598	0	0	0	44878	0	0	0	63996	0	0
15	54013210	C	T	gnomAD Exomes	PASS	NA	ENST00000260323.16	p.Gln103Ter	p.Gln103Ter	c.307C>T	stop_gained				2	1613728	1.23937e-06	0	0	PASS	nfe	2.8e-07	32		0	0.03	4.11			0	75018	0	0	0	59894	0	0	0	29598	0	0	0	44866	0	0	0	63996	0	0
15	54013212	A	G	gnomAD Exomes	PASS	NA	ENST00000260323.16	p.Gln103Gln	p.Gln103Gln	c.309A>G	synonymous_variant				2	1613812	1.2393e-06	0	0	PASS	afr	4.42e-06	0.662		0	0	0.243			2	75050	0	0	0	59916	0	0	0	29598	0	0	0	44872	0	0	0	64012	0	0
15	54013215	G	C	gnomAD Exomes	PASS	NA	ENST00000260323.16	p.Lys104Asn	p.Lys104Asn	c.312G>C	missense_variant				1	1613772	6.19666e-07	0	0	PASS			10.8	0.162	0	0.01	0.156	0.04	0.003	0	75024	0	0	0	59908	0	0	0	29600	0	0	0	44872	0	0	0	64008	0	0
15	54013215	G	T	gnomAD Exomes	PASS	NA	ENST00000260323.16	p.Lys104Asn	p.Lys104Asn	c.312G>T	missense_variant				1	1613772	6.19666e-07	0	0	PASS			10.7	0.168	0	0.01	0.156	0.04	0.003	0	75024	0	0	0	59908	0	0	0	29600	0	0	0	44872	0	0	0	64008	0	0
15	54013216	A	T	gnomAD Exomes,gnomAD Genomes	PASS	PASS	ENST00000260323.16	p.Asn105Tyr	p.Asn105Tyr	c.313A>T	missense_variant				332	1613802	0.000205725	5	0	PASS	sas	0.00306004	15.6	0.159	0	0	0.403	0	0.034	1	75048	0	0	0	59918	0	0	0	29602	0	0	0	44864	0	0	0	64012	0	0
15	54013217	A	G	gnomAD Exomes	PASS	NA	ENST00000260323.16	p.Asn105Ser	p.Asn105Ser	c.314A>G	missense_variant				1	1613806	6.19653e-07	0	0	PASS			0.282	0.095	0	0	-0.844	0.7	0	0	75048	0	0	0	59918	0	0	0	29602	0	0	0	44868	0	0	0	64012	0	0
15	54013220	C	T	gnomAD Exomes	PASS	NA	ENST00000260323.16	p.Ala106Val	p.Ala106Val	c.317C>T	missense_variant				5	1613758	3.09836e-06	0	0	PASS	nfe	1.24e-06	0.698	0.152	0	0	-0.116	0.68	0	0	75036	0	0	0	59906	0	0	0	29602	0	0	0	44862	0	0	0	64002	0	0
15	54013221	T	C	gnomAD Exomes	PASS	NA	ENST00000260323.16	p.Ala106Ala	p.Ala106Ala	c.318T>C	synonymous_variant				2	1613782	1.23932e-06	0	0	PASS	nfe	2.8e-07	2.66		0	0	-0.164			0	75042	0	0	0	59908	0	0	0	29600	0	0	0	44866	0	0	0	64010	0	0
15	54013222	A	G	gnomAD Exomes	PASS	NA	ENST00000260323.16	p.Lys107Glu	p.Lys107Glu	c.319A>G	missense_variant	Uncertain significance	3466001		4	1613810	2.47861e-06	0	0	PASS	nfe	7.9e-07	3.64	0.163	0	0	0.203	0.31	0.001	0	75066	0	0	0	59918	0	0	0	29602	0	0	0	44866	0	0	0	64008	0	0
15	54013225	G	A	gnomAD Exomes	PASS	NA	ENST00000260323.16	p.Val108Ile	p.Val108Ile	c.322G>A	missense_variant				1	1613746	6.19676e-07	0	0	PASS			9.52	0.153	0	0.01	2.38	0.17	0	0	75024	0	0	0	59902	0	0	0	29600	0	0	0	44860	0	0	0	64014	0	0
15	54013226	TAACCA	T	gnomAD Exomes	PASS	NA	ENST00000260323.16	p.Thr109GlnfsTer2	p.Thr109GlnfsTer2	c.325_329del	frameshift_variant				1	1613714	6.19688e-07	0	0	PASS			19.6		0	0.03	1.29			0	75016	0	0	0	59894	0	0	0	29602	0	0	0	44862	0	0	0	64004	0	0
15	54013227	A	T	gnomAD Genomes	NA	PASS	ENST00000260323.16	p.Val108Val	p.Val108Val	c.324A>T	synonymous_variant				1	1613690	6.19698e-07	0	0	PASS			2.11		0	0	1.3			0	74920	0	0	0	59896	0	0	0	29600	0	0	0	44876	0	0	1	64018	0	0
15	54013228	A	G	gnomAD Exomes	PASS	NA	ENST00000260323.16	p.Thr109Ala	p.Thr109Ala	c.325A>G	missense_variant				8	1613780	4.95731e-06	0	0	PASS	nfe	2.92e-06	0.631	0.131	0	0.01	-0.417	0.77	0	0	75042	0	0	0	59902	0	0	0	29598	0	0	0	44866	0	0	0	64018	0	0
15	54013229	C	T	gnomAD Exomes	PASS	NA	ENST00000260323.16	p.Thr109Ile	p.Thr109Ile	c.326C>T	missense_variant				1	1613710	6.1969e-07	0	0	PASS			4.13	0.149	0	0	1.03	0.46	0	0	75020	0	0	1	59884	0	0	0	29598	0	0	0	44862	0	0	0	64006	0	0
15	54013229	C	A	gnomAD Exomes	PASS	NA	ENST00000260323.16	p.Thr109Asn	p.Thr109Asn	c.326C>A	missense_variant				2	1613710	1.23938e-06	0	0	PASS	nfe	2.8e-07	3.35	0.082	0	0	1.03	0.34	0.039	0	75020	0	0	0	59884	0	0	0	29598	0	0	0	44862	0	0	0	64006	0	0
15	54013234	A	T	gnomAD Exomes,gnomAD Genomes	PASS	PASS	ENST00000260323.16	p.Ser111Cys	p.Ser111Cys	c.331A>T	missense_variant				8	1613708	4.95753e-06	0	0	PASS	nfe	1.24e-06	5.06	0.212	0	0	-2.93	0.01	0.156	0	74940	0	0	0	59888	0	0	0	29602	0	0	0	44878	0	0	3	64016	0	0
15	54013235	G	A	gnomAD Exomes	PASS	NA	ENST00000260323.16	p.Ser111Asn	p.Ser111Asn	c.332G>A	missense_variant				1	1613738	6.19679e-07	0	0	PASS			0.124	0.115	0	0	0.279	1	0	0	75036	0	0	0	59896	0	0	0	29602	0	0	1	44862	0	0	0	63992	0	0
15	54013237	G	T	gnomAD Genomes	NA	PASS	ENST00000260323.16	p.Asp112Tyr	p.Asp112Tyr	c.334G>T	missense_variant				1	1613594	6.19735e-07	0	0	PASS			22.3	0.346	0	0	6.99	0	0.191	1	74904	0	0	0	59878	0	0	0	29600	0	0	0	44880	0	0	0	63998	0	0
15	54013238	A	G	gnomAD Exomes	PASS	NA	ENST00000260323.16	p.Asp112Gly	p.Asp112Gly	c.335A>G	missense_variant				1	1613800	6.19655e-07	0	0	PASS			21.3	0.236	0	0	1.85	0.02	0.015	0	75054	0	0	0	59904	0	0	0	29600	0	0	0	44870	0	0	0	64006	0	0
15	54013238	A	T	gnomAD Exomes	PASS	NA	ENST00000260323.16	p.Asp112Val	p.Asp112Val	c.335A>T	missense_variant				2	1613800	1.23931e-06	0	0	PASS	sas	3.65e-06	21	0.335	0	0	1.85	0	0.048	0	75054	0	0	0	59904	0	0	0	29600	0	0	0	44870	0	0	0	64006	0	0
15	54013239	T	A	gnomAD Exomes,gnomAD Genomes	PASS	PASS	ENST00000260323.16	p.Asp112Glu	p.Asp112Glu	c.336T>A	missense_variant				2	1613640	1.23943e-06	0	0	PASS	sas	3.65e-06	0.096	0.22	0	0	-0.922	0.18	0.015	0	74914	0	0	0	59892	0	0	0	29602	0	0	0	44876	0	0	0	64000	0	0
15	54013240	A	G	gnomAD Exomes	PASS	NA	ENST00000260323.16	p.Asn113Asp	p.Asn113Asp	c.337A>G	missense_variant				7	1613756	4.33771e-06	0	0	PASS	nfe	2.47e-06	0.103	0.19	0	0	-1.33	0.04	0.031	0	75028	0	0	0	59910	0	0	0	29600	0	0	0	44868	0	0	0	63998	0	0
15	54013240	A	T	gnomAD Exomes	PASS	NA	ENST00000260323.16	p.Asn113Tyr	p.Asn113Tyr	c.337A>T	missense_variant				1	1613756	6.19672e-07	0	0	PASS			0.136	0.232	0	0	-1.33	0	0.051	0	75028	0	0	0	59910	0	0	0	29600	0	0	1	44868	0	0	0	63998	0	0
15	54013241	A	G	gnomAD Exomes	PASS	NA	ENST00000260323.16	p.Asn113Ser	p.Asn113Ser	c.338A>G	missense_variant				1	1613768	6.19668e-07	0	0	PASS			18.4	0.197	0	0.01	1.37	0.05	0.015	0	75042	0	0	0	59914	0	0	0	29602	0	0	0	44866	0	0	0	64000	0	0
15	54013242	T	C	gnomAD Exomes	PASS	NA	ENST00000260323.16	p.Asn113Asn	p.Asn113Asn	c.339T>C	synonymous_variant				23	1613704	1.42529e-05	0	0	PASS	sas	0.00011839	5.31		0	0	2.94			0	75018	0	0	0	59904	0	0	0	29600	0	0	0	44866	0	0	0	63988	0	0
15	54013243	G	A	gnomAD Exomes,gnomAD Genomes	PASS	PASS	ENST00000260323.16	p.Glu114Lys	p.Glu114Lys	c.340G>A	missense_variant	Uncertain significance	3331011		15	1613580	9.2961e-06	0	0	PASS	nfe	7.63e-06	22.5	0.465	0	0	5.83	0.04	0.202	0	74894	0	0	0	59892	0	0	0	29598	0	0	0	44878	0	0	0	63992	0	0
15	54013244	A	T	gnomAD Exomes	PASS	NA	ENST00000260323.16	p.Glu114Val	p.Glu114Val	c.341A>T	missense_variant				14	1613760	8.67539e-06	0	0	PASS	nfe	6.89e-06	23.2	0.426	0	0	2.3	0	0.446	0	75048	0	0	0	59910	0	0	0	29600	0	0	0	44862	0	0	0	64006	0	0
15	54013245	G	A	gnomAD Exomes	PASS	NA	ENST00000260323.16	p.Glu114Glu	p.Glu114Glu	c.342G>A	synonymous_variant				2	1613690	1.2394e-06	0	0	PASS	nfe	2.8e-07	1.3		0	0	0.685			0	75022	0	0	0	59904	0	0	0	29600	0	0	0	44858	0	0	0	63980	0	0
15	54013246	G	A	gnomAD Exomes,gnomAD Genomes	PASS	PASS	ENST00000260323.16	p.Asp115Asn	p.Asp115Asn	c.343G>A	missense_variant				76	1613572	4.71005e-05	0	0	PASS	sas	0.00062379	14.3	0.252	0	0	3.46	0.14	0	0	74904	0	0	0	59878	0	0	0	29600	0	0	0	44882	0	0	0	63986	0	0
15	54013246	G	C	gnomAD Exomes,gnomAD Genomes	PASS	PASS	ENST00000260323.16	p.Asp115His	p.Asp115His	c.343G>C	missense_variant				2	1613572	1.23949e-06	0	0	PASS	nfe	2.8e-07	17.3	0.19	0	0	3.46	0.05	0.062	0	74904	0	0	0	59878	0	0	0	29600	0	0	0	44882	0	0	0	63986	0	0
15	54013248	T	A	gnomAD Exomes	PASS	NA	ENST00000260323.16	p.Asp115Glu	p.Asp115Glu	c.345T>A	missense_variant				1	1613708	6.19691e-07	0	0	PASS			1.81	0.179	0	0	-0.699	0.12	0	0	75014	0	0	0	59908	0	0	0	29602	0	0	0	44858	0	0	0	63990	0	0
15	54013257	A	G	gnomAD Exomes	PASS	NA	ENST00000260323.16	p.Gln118Gln	p.Gln118Gln	c.354A>G	synonymous_variant				1	1613766	6.19669e-07	0	0	PASS			1.17		0	0	-0.328			0	75054	0	0	0	59910	0	0	0	29594	0	0	0	44866	0	0	0	64004	0	0
15	54013259	A	G	gnomAD Exomes	PASS	NA	ENST00000260323.16	p.Glu119Gly	p.Glu119Gly	c.356A>G	missense_variant				1	1613770	6.19667e-07	0	0	PASS			22.9	0.308	0	0.01	6.31	0.05	0.003	0	75052	0	0	0	59898	0	0	0	29600	0	0	0	44878	0	0	0	64004	0	0
15	54013259	A	T	gnomAD Genomes	NA	PASS	ENST00000260323.16	p.Glu119Val	p.Glu119Val	c.356A>T	missense_variant				1	1613770	6.19667e-07	0	0	PASS			22.8	0.335	0	0	6.31	0	0.009	0	75052	0	0	0	59898	0	0	0	29600	0	0	1	44878	0	0	0	64004	0	0
15	54013263	C	G	gnomAD Exomes	PASS	NA	ENST00000260323.16	p.Leu120Leu	p.Leu120Leu	c.360C>G	synonymous_variant				7	1613684	4.3379e-06	0	0	PASS	sas	3.588e-05	0.059		0	0	-1.24			0	75038	0	0	0	59894	0	0	0	29600	0	0	0	44866	0	0	0	63978	0	0
15	54013263	C	T	gnomAD Exomes	PASS	NA	ENST00000260323.16	p.Leu120Leu	p.Leu120Leu	c.360C>T	synonymous_variant				1	1613684	6.197e-07	0	0	PASS			0.073		0	0	-1.24			0	75038	0	0	0	59894	0	0	0	29600	0	0	1	44866	0	0	0	63978	0	0
15	54013265	C	G	gnomAD Exomes	PASS	NA	ENST00000260323.16	p.Ser121Cys	p.Ser121Cys	c.362C>G	missense_variant				3	1613698	1.85908e-06	0	0	PASS	nfe	2.8e-07	23.4	0.276	0	0.01	8.86	0.04	0.808	0	75046	0	0	0	59892	0	0	0	29596	0	0	0	44866	0	0	0	63986	0	0
15	54013265	C	T	gnomAD Exomes	PASS	NA	ENST00000260323.16	p.Ser121Phe	p.Ser121Phe	c.362C>T	missense_variant				2	1613698	1.23939e-06	0	0	PASS	sas	3.65e-06	17.8	0.315	0	0.01	8.86	0.41	0.427	0	75046	0	0	0	59892	0	0	0	29596	0	0	0	44866	0	0	0	63986	0	0
15	54013268	C	T	gnomAD Exomes	PASS	NA	ENST00000260323.16	p.Ser122Leu	p.Ser122Leu	c.365C>T	missense_variant				1	1613688	6.19698e-07	0	0	PASS			24.1	0.532	0	0.01	8.85	0	0.966	0	75036	0	0	0	59898	0	0	0	29598	0	0	0	44872	0	0	0	63988	0	0
15	54013269	A	G	gnomAD Exomes	PASS	NA	ENST00000260323.16	p.Ser122Ser	p.Ser122Ser	c.366A>G	synonymous_variant				1	1613770	6.19667e-07	0	0	PASS			0.194		0	0	-3.64			0	75050	0	0	0	59908	0	0	0	29602	0	0	0	44872	0	0	0	64004	0	0
15	54013269	A	T	gnomAD Genomes	NA	PASS	ENST00000260323.16	p.Ser122Ser	p.Ser122Ser	c.366A>T	synonymous_variant				1	1613652	6.19712e-07	0	0	PASS			0.159		0	0	-3.64			1	74928	0	0	0	59888	0	0	0	29602	0	0	0	44884	0	0	0	64004	0	0
15	54013270	A	G	gnomAD Exomes	PASS	NA	ENST00000260323.16	p.Ile123Val	p.Ile123Val	c.367A>G	missense_variant				9	1613736	5.57712e-06	0	0	PASS	eas	5.788e-05	0.476	0.129	0	0.01	-0.462	0.66	0	0	75044	0	0	0	59898	0	0	0	29594	0	0	6	44872	0	0	0	64000	0	0
15	54013270	A	T	gnomAD Exomes,gnomAD Genomes	PASS	PASS	ENST00000260323.16	p.Ile123Phe	p.Ile123Phe	c.367A>T	missense_variant	Uncertain significance	2272226		49	1613736	3.03643e-05	0	0	PASS	amr	4.29e-05	11.1	0.17	0	0	-0.462	0.03	0	1	75044	0	0	6	59898	0	0	0	29594	0	0	0	44872	0	0	0	64000	0	0
15	54013272	C	G	gnomAD Exomes,gnomAD Genomes	PASS	PASS	ENST00000260323.16	p.Ile123Met	p.Ile123Met	c.369C>G	missense_variant				2	1613634	1.23944e-06	0	0	PASS	nfe	2.8e-07	0.001	0.224	0	0	-7.1	0.05	0.141	0	75018	0	0	0	59896	0	0	0	29600	0	0	0	44860	0	0	0	63978	0	0
15	54013272	C	T	gnomAD Exomes,gnomAD Genomes	PASS	PASS	ENST00000260323.16	p.Ile123Ile	p.Ile123Ile	c.369C>T	synonymous_variant				31	1613516	1.92127e-05	0	0	PASS	nfe	1.567e-05	0.035		0	0.01	-7.1			1	74896	0	0	0	59876	0	0	0	29600	0	0	0	44872	0	0	0	63978	0	0
15	54013272	C	A	gnomAD Exomes	PASS	NA	ENST00000260323.16	p.Ile123Ile	p.Ile123Ile	c.369C>A	synonymous_variant				1	1613634	6.19719e-07	0	0	PASS			0.026		0	0.01	-7.1			0	75018	0	0	0	59896	0	0	0	29600	0	0	0	44860	0	0	0	63978	0	0
15	54013273	G	A	gnomAD Exomes	PASS	NA	ENST00000260323.16	p.Glu124Lys	p.Glu124Lys	c.370G>A	missense_variant				6	1613634	3.71832e-06	0	0	PASS	sas	3.65e-06	23	0.359	0	0	6.96	0	0.083	0	74994	0	0	1	59898	0	0	0	29596	0	0	0	44868	0	0	0	63978	0	0
15	54013273	G	C	gnomAD Exomes	PASS	NA	ENST00000260323.16	p.Glu124Gln	p.Glu124Gln	c.370G>C	missense_variant				3	1613634	1.85916e-06	0	0	PASS	nfe	2.8e-07	22.6	0.341	0	0	6.96	0	0.247	0	74994	0	0	0	59898	0	0	0	29596	0	0	0	44868	0	0	0	63978	0	0
15	54013274	A	C	gnomAD Exomes	PASS	NA	ENST00000260323.16	p.Glu124Ala	p.Glu124Ala	c.371A>C	missense_variant				1	1613794	6.19658e-07	0	0	PASS			21.7	0.283	0	0	3.67	0	0.057	0	75060	0	0	0	59902	0	0	0	29600	0	0	0	44874	0	0	0	64008	0	0
15	54013277	G	A	gnomAD Exomes,gnomAD Genomes	PASS	PASS	ENST00000260323.16	p.Ser125Asn	p.Ser125Asn	c.374G>A	missense_variant				3	1613620	1.85917e-06	0	0	PASS	nfe	6.8e-07	23.5	0.351	0	0	6.96	0	0.475	0	74904	0	0	0	59882	0	0	0	29602	0	0	0	44878	0	0	0	63990	0	0
15	54013278	T	A	gnomAD Exomes	PASS	NA	ENST00000260323.16	p.Ser125Arg	p.Ser125Arg	c.375T>A	missense_variant				2	1613676	1.23941e-06	0	0	PASS	sas	3.65e-06	14.4	0.491	0	0	-1.86	0	0.676	0	75006	0	0	0	59898	0	0	0	29598	0	0	0	44862	0	0	0	63982	0	0
15	54013282	T	C	gnomAD Exomes	PASS	NA	ENST00000260323.16	p.Tyr127His	p.Tyr127His	c.379T>C	missense_variant				4	1613802	2.47862e-06	0	0	PASS	nfe	7.9e-07	25.4	0.404	0	0	4.7	0	0.691	0	75030	0	0	0	59912	0	0	0	29596	0	0	0	44872	0	0	0	64006	0	0
15	54013283	A	C	gnomAD Exomes,gnomAD Genomes	PASS	PASS	ENST00000260323.16	p.Tyr127Ser	p.Tyr127Ser	c.380A>C	missense_variant				4	1613662	2.47883e-06	1	0	PASS			23.1	0.453	0	0	1.75	0	0.421	0	74920	0	0	1	59882	0	0	0	29598	0	0	0	44890	0	0	0	64004	0	0
15	54013283	A	G	gnomAD Exomes,gnomAD Genomes	PASS	PASS	ENST00000260323.16	p.Tyr127Cys	p.Tyr127Cys	c.380A>G	missense_variant				2	1613662	1.23942e-06	0	0	PASS	nfe	2.8e-07	21.3	0.253	0	0	1.75	0.08	0.007	0	74920	0	0	0	59882	0	0	0	29598	0	0	0	44890	0	0	0	64004	0	0
15	54013284	C	T	gnomAD Exomes	PASS	NA	ENST00000260323.16	p.Tyr127Tyr	p.Tyr127Tyr	c.381C>T	synonymous_variant				10	1613750	6.19675e-06	0	0	PASS	nfe	4.29e-06	5.4		0	0	1.1			0	75016	0	0	0	59908	0	0	0	29600	0	0	0	44862	0	0	0	63992	0	0
15	54013286	C	T	gnomAD Exomes	PASS	NA	ENST00000260323.16	p.Ser128Leu	p.Ser128Leu	c.383C>T	missense_variant				7	1613792	4.33761e-06	0	0	PASS	nfe	2.47e-06	23.1	0.412	0	0	8.86	0	0.056	0	75036	0	0	0	59920	0	0	0	29598	0	0	0	44874	0	0	0	64008	0	0
15	54013287	A	C	gnomAD Exomes	PASS	NA	ENST00000260323.16	p.Ser128Ser	p.Ser128Ser	c.384A>C	synonymous_variant				2	1613846	1.23928e-06	0	0	PASS	sas	3.65e-06	3.17		0	0	-4.15			0	75062	0	0	0	59916	0	0	0	29600	0	0	0	44878	0	0	0	64014	0	0
15	54013290	A	T	gnomAD Exomes	PASS	NA	ENST00000260323.16	p.Glu129Asp	p.Glu129Asp	c.387A>T	missense_variant				1	1613822	6.19647e-07	0	0	PASS			12.1	0.213	0	0	-0.077	0.56	0	0	75042	0	0	0	59908	0	0	0	29602	0	0	0	44866	0	0	0	64018	0	0
15	54013293	A	G	gnomAD Exomes	PASS	NA	ENST00000260323.16	p.Ser130Ser	p.Ser130Ser	c.390A>G	synonymous_variant				3	1613858	1.8589e-06	0	0	PASS	nfe	6.8e-07	7.29		0	0	-0.618			0	75062	0	0	0	59908	0	0	0	29602	0	0	0	44874	0	0	0	64016	0	0
15	54013294	T	C	gnomAD Exomes	PASS	NA	ENST00000260323.16	p.Leu131Leu	p.Leu131Leu	c.391T>C	synonymous_variant				2	1613772	1.23933e-06	0	0	PASS			7.23		0	0	0.447			0	75030	0	0	0	59900	0	0	0	29602	0	0	0	44868	0	0	0	63996	0	0
15	54013298	A	G	gnomAD Exomes	PASS	NA	ENST00000260323.16	p.Asn132Ser	p.Asn132Ser	c.395A>G	missense_variant				1	1613832	6.19643e-07	0	0	PASS			6.42	0.212	0	0	-0.032	1	0	0	75036	0	0	0	59918	0	0	0	29602	0	0	0	44876	0	0	0	64016	0	0
15	54013299	T	A	gnomAD Exomes,gnomAD Genomes	PASS	PASS	ENST00000260323.16	p.Asn132Lys	p.Asn132Lys	c.396T>A	missense_variant				2	1613660	1.23942e-06	0	0	PASS	nfe	2.8e-07	19.7	0.215	0	0	-0.194	0	0.014	0	74908	0	0	0	59880	0	0	0	29604	0	0	0	44884	0	0	0	64004	0	0
15	54013300	G	A	gnomAD Exomes	PASS	NA	ENST00000260323.16	p.Glu133Lys	p.Glu133Lys	c.397G>A	missense_variant				2	1613780	1.23933e-06	0	0	PASS	amr	5.54e-06	24.1	0.383	0	0.01	8.76	0	0.031	0	75032	0	0	2	59918	0	0	0	29602	0	0	0	44872	0	0	0	64008	0	0
15	54013302	A	G	gnomAD Exomes	PASS	NA	ENST00000260323.16	p.Glu133Glu	p.Glu133Glu	c.399A>G	synonymous_variant				3	1613840	1.85892e-06	0	0	PASS	nfe	2.8e-07	8.88		0	0	2.08			1	75048	0	0	0	59922	0	0	0	29600	0	0	0	44876	0	0	0	64014	0	0
15	54013303	C	T	gnomAD Exomes	PASS	NA	ENST00000260323.16	p.Leu134Leu	p.Leu134Leu	c.400C>T	synonymous_variant				2	1613800	1.23931e-06	0	0	PASS			7.19		0	0	1.02			0	75024	0	0	1	59914	0	0	0	29598	0	0	0	44874	0	0	0	64000	0	0
15	54013304	T	C	gnomAD Exomes	PASS	NA	ENST00000260323.16	p.Leu134Pro	p.Leu134Pro	c.401T>C	missense_variant				2	1613696	1.23939e-06	0	0	PASS			22.6	0.233	0	0	3.7	0.12	0	1	74974	0	0	0	59904	0	0	0	29598	0	0	0	44870	0	0	0	63990	0	0
15	54013307	G	A	gnomAD Exomes,gnomAD Genomes	PASS	PASS	ENST00000260323.16	p.Arg135Lys	p.Arg135Lys	c.404G>A	missense_variant				5	1613672	3.09852e-06	0	0	PASS	nfe	1.24e-06	15.4	0.153	0	0	2.34	1	0	0	74904	0	0	0	59908	0	0	0	29600	0	0	0	44878	0	0	0	64008	0	0
15	54013308	G	A	gnomAD Exomes	PASS	NA	ENST00000260323.16	p.Arg135Arg	p.Arg135Arg	c.405G>A	synonymous_variant				1	1613776	6.19665e-07	0	0	PASS			8.27		0	0	1.47			0	75016	0	0	0	59920	0	0	0	29600	0	0	0	44866	0	0	0	64002	0	0
15	54013312	A	G	gnomAD Exomes	PASS	NA	ENST00000260323.16	p.Ser137Gly	p.Ser137Gly	c.409A>G	missense_variant				2	1613904	1.23923e-06	0	0	PASS			9.13	0.108	0	0	0.464	0.4	0	0	75066	0	0	0	59940	0	0	0	29600	0	0	0	44884	0	0	0	64018	0	0
15	54013312	A	C	gnomAD Exomes	PASS	NA	ENST00000260323.16	p.Ser137Arg	p.Ser137Arg	c.409A>C	missense_variant				2	1613904	1.23923e-06	0	0	PASS	sas	3.65e-06	10.2	0.11	0	0.01	0.464	0.37	0	0	75066	0	0	0	59940	0	0	0	29600	0	0	0	44884	0	0	0	64018	0	0
15	54013313	G	A	gnomAD Exomes,gnomAD Genomes	PASS	PASS	ENST00000260323.16	p.Ser137Asn	p.Ser137Asn	c.410G>A	missense_variant				11	1613732	6.8165e-06	0	0	PASS	afr	1.746e-05	11.3	0.2	0	0	3.38	0.36	0	4	74914	0	0	2	59912	0	0	0	29598	0	0	0	44888	0	0	1	64008	0	0
15	54013313	G	C	gnomAD Exomes	PASS	NA	ENST00000260323.16	p.Ser137Thr	p.Ser137Thr	c.410G>C	missense_variant				1	1613850	6.19636e-07	0	0	PASS			10.4	0.156	0	0.01	3.38	0.43	0.037	0	75036	0	0	0	59932	0	0	0	29598	0	0	0	44876	0	0	0	64008	0	0
15	54013314	C	G	gnomAD Exomes,gnomAD Genomes	PASS	PASS	ENST00000260323.16	p.Ser137Arg	p.Ser137Arg	c.411C>G	missense_variant				179	1613680	0.000110927	0	0	PASS	nfe	0.00012481	4.78	0.137	0	0	-0.064	0.37	0	1	74908	0	0	0	59900	0	0	0	29600	0	0	0	44882	0	0	1	64006	0	0
15	54013315	A	G	gnomAD Exomes	PASS	NA	ENST00000260323.16	p.Thr138Ala	p.Thr138Ala	c.412A>G	missense_variant				3	1613866	1.85889e-06	0	0	PASS	eas	7.39e-06	3.1	0.203	0	0	-0.932	0.43	0	0	75044	0	0	0	59932	0	0	0	29596	0	0	2	44872	0	0	0	64016	0	0
15	54013317	A	G	gnomAD Exomes	PASS	NA	ENST00000260323.16	p.Thr138Thr	p.Thr138Thr	c.414A>G	synonymous_variant				1	1613932	6.19605e-07	0	0	PASS			0.708		0	0	-6.38			0	75066	0	0	0	59952	0	0	0	29602	0	0	0	44880	0	0	0	64024	0	0
15	54013319	A	AAAACC	gnomAD Exomes,gnomAD Genomes	PASS	PASS	ENST00000260323.16	p.Ala142ThrfsTer37	p.Ala142ThrfsTer37	c.418_422dup	frameshift_variant				2	1613774	1.23933e-06	0	0	PASS			26.2		0	0.01	3.65			1	74922	0	0	0	59936	0	0	0	29600	0	0	0	44892	0	0	0	64028	0	0
15	54013324	C	G	gnomAD Exomes	PASS	NA	ENST00000260323.16	p.Gln141Glu	p.Gln141Glu	c.421C>G	missense_variant				1	1613840	6.1964e-07	0	0	PASS			14.4	0.23	0	0	4.82	0.11	0	0	75038	0	0	0	59950	0	0	0	29604	0	0	0	44880	0	0	0	63998	0	0
15	54013324	CA	C	gnomAD Exomes	PASS	NA	ENST00000260323.16	p.Gln141ArgfsTer36	p.Gln141ArgfsTer36	c.422del	frameshift_variant				1	1613840	6.1964e-07	0	0	PASS			23.3		0	0	4.82			0	75038	0	0	0	59950	0	0	0	29604	0	0	0	44880	0	0	0	63998	0	0
15	54013332	A	G	gnomAD Exomes,gnomAD Genomes	PASS	PASS	ENST00000260323.16	p.Gln143Gln	p.Gln143Gln	c.429A>G	synonymous_variant				7	1613782	4.33764e-06	0	0	PASS	afr	1.746e-05	0.035		0	0	-7.19			4	74932	0	0	1	59940	0	0	0	29594	0	0	0	44898	0	0	0	64012	0	0
15	54013335	A	AAC	gnomAD Exomes	PASS	NA	ENST00000260323.16	p.Met148GlnfsTer30	p.Met148GlnfsTer30	c.440_441dup	frameshift_variant				1	1613904	6.19616e-07	0	0	PASS			21.5		0	0	-0.933			0	75044	0	0	0	59960	0	0	0	29600	0	0	0	44884	0	0	0	64012	0	0
15	54013335	AAC	A	gnomAD Exomes	PASS	NA	ENST00000260323.16	p.Thr147AsnfsTer4	p.Thr147AsnfsTer4	c.440_441del	frameshift_variant				1	1613904	6.19616e-07	0	0	PASS			22.1		0	0	-0.933			1	75044	0	0	0	59960	0	0	0	29600	0	0	0	44884	0	0	0	64012	0	0
15	54013337	C	A	gnomAD Exomes	PASS	NA	ENST00000260323.16	p.Thr145Lys	p.Thr145Lys	c.434C>A	missense_variant				2	1613906	1.23923e-06	0	0	PASS	sas	3.65e-06	14.6	0.181	0	0	0.439	0	0.014	0	75050	0	0	0	59966	0	0	0	29600	0	0	0	44882	0	0	0	64008	0	0
15	54013338	A	G	gnomAD Exomes	PASS	NA	ENST00000260323.16	p.Thr145Thr	p.Thr145Thr	c.435A>G	synonymous_variant				3	1613908	1.85884e-06	0	0	PASS	nfe	2.8e-07	4.29		0	0	0.065			0	75044	0	0	1	59962	0	0	0	29600	0	0	0	44886	0	0	0	64008	0	0
15	54013341	C	T	gnomAD Exomes	PASS	NA	ENST00000260323.16	p.His146His	p.His146His	c.438C>T	synonymous_variant				1	1613896	6.19619e-07	0	0	PASS			6.8		0	0	3.49			0	75046	0	0	1	59964	0	0	0	29598	0	0	0	44884	0	0	0	63996	0	0
15	54013342	A	G	gnomAD Exomes	PASS	NA	ENST00000260323.16	p.Thr147Ala	p.Thr147Ala	c.439A>G	missense_variant				2	1613910	1.23923e-06	0	0	PASS	nfe	2.8e-07	16.9	0.188	0	0	-0.079	0.07	0	0	75040	0	0	0	59968	0	0	0	29604	0	0	0	44882	0	0	0	64014	0	0
15	54013343	C	T	gnomAD Exomes	PASS	NA	ENST00000260323.16	p.Thr147Ile	p.Thr147Ile	c.440C>T	missense_variant				1	1613886	6.19622e-07	0	0	PASS			14.8	0.187	0	0	-0.454	0	0	0	75044	0	0	1	59966	0	0	0	29598	0	0	0	44884	0	0	0	63986	0	0
15	54013343	C	A	gnomAD Exomes	PASS	NA	ENST00000260323.16	p.Thr147Lys	p.Thr147Lys	c.440C>A	missense_variant				1	1613886	6.19622e-07	0	0	PASS			15.2	0.203	0	0	-0.454	0	0	0	75044	0	0	0	59966	0	0	0	29598	0	0	0	44884	0	0	0	63986	0	0
15	54013344	A	G	gnomAD Exomes	PASS	NA	ENST00000260323.16	p.Thr147Thr	p.Thr147Thr	c.441A>G	synonymous_variant				16	1613888	9.91395e-06	0	0	PASS	nfe	7.63e-06	2.31		0	0	-1.13			0	75050	0	0	0	59968	0	0	0	29602	0	0	0	44884	0	0	0	63984	0	0
15	54013345	A	G	gnomAD Exomes	PASS	NA	ENST00000260323.16	p.Met148Val	p.Met148Val	c.442A>G	missense_variant				1	1613848	6.19637e-07	0	0	PASS			22.8	0.556	0	0	6.31	0	0.23	0	75034	0	0	0	59958	0	0	0	29596	0	0	0	44882	0	0	0	63986	0	0
15	54013345	A	C	gnomAD Exomes	PASS	NA	ENST00000260323.16	p.Met148Leu	p.Met148Leu	c.442A>C	missense_variant				1	1613848	6.19637e-07	0	0	PASS			23	0.411	0	0	6.31	0	0.01	0	75034	0	0	0	59958	0	0	0	29596	0	0	0	44882	0	0	0	63986	0	0
15	54013347	G	C	gnomAD Exomes	PASS	NA	ENST00000260323.16	p.Met148Ile	p.Met148Ile	c.444G>C	missense_variant				1	1613842	6.19639e-07	0	0	PASS			23.3	0.55	0	0	8.76	0	0.23	0	75022	0	0	0	59958	0	0	0	29600	0	0	1	44884	0	0	0	63988	0	0
15	54013347	G	A	gnomAD Exomes,gnomAD Genomes	PASS	PASS	ENST00000260323.16	p.Met148Ile	p.Met148Ile	c.444G>A	missense_variant				2	1613724	1.23937e-06	0	0	PASS	nfe	2.8e-07	23.4	0.55	0	0	8.76	0	0.23	0	74900	0	0	0	59938	0	0	0	29600	0	0	0	44896	0	0	0	63988	0	0
15	54013350	A	G	gnomAD Exomes	PASS	NA	ENST00000260323.16	p.Pro149Pro	p.Pro149Pro	c.447A>G	synonymous_variant				2	1613914	1.23922e-06	0	0	PASS	nfe	2.8e-07	1.02		0	0.01	-13.4			0	75058	0	0	0	59960	0	0	0	29600	0	0	0	44888	0	0	0	63992	0	0
15	54013351	G	T	gnomAD Genomes	NA	PASS	ENST00000260323.16	p.Val150Phe	p.Val150Phe	c.448G>T	missense_variant				1	1613752	6.19674e-07	0	0	PASS			25.6	0.539	0	0.01	7	0	0.768	1	74920	0	0	0	59936	0	0	0	29600	0	0	0	44890	0	0	0	63986	0	0
15	54013351	G	A	gnomAD Exomes	PASS	NA	ENST00000260323.16	p.Val150Ile	p.Val150Ile	c.448G>A	missense_variant				3	1613870	1.85889e-06	0	0	PASS	nfe	6.8e-07	23.4	0.353	0	0	7	0	0.385	0	75042	0	0	0	59956	0	0	0	29600	0	0	0	44878	0	0	0	63986	0	0
15	54013355	G	T	gnomAD Exomes	PASS	NA	ENST00000260323.16	p.Arg151Ile	p.Arg151Ile	c.452G>T	missense_variant				1	1613858	6.19633e-07	0	0	PASS			23.2	0.416	0	0	5.69	0	0.08	0	75036	0	0	0	59952	0	0	0	29604	0	0	0	44886	0	0	0	63978	0	0
15	54013356	A	T	gnomAD Exomes	PASS	NA	ENST00000260323.16	p.Arg151Ser	p.Arg151Ser	c.453A>T	missense_variant				1	1613864	6.19631e-07	0	0	PASS			20.9	0.463	0	0	0.793	0	0.024	0	75038	0	0	1	59960	0	0	0	29598	0	0	0	44880	0	0	0	63982	0	0
15	54013356	A	G	gnomAD Exomes	PASS	NA	ENST00000260323.16	p.Arg151Arg	p.Arg151Arg	c.453A>G	synonymous_variant				1	1613864	6.19631e-07	0	0	PASS			8.98		0	0	0.793			1	75038	0	0	0	59960	0	0	0	29598	0	0	0	44880	0	0	0	63982	0	0
15	54013357	C	T	gnomAD Exomes,gnomAD Genomes	PASS	PASS	ENST00000260323.16	p.Arg152Cys	p.Arg152Cys	c.454C>T	missense_variant				30	1613802	1.85896e-05	0	0	PASS	sas	6.763e-05	26.6	0.538	0	0	8.86	0	0.981	1	75014	0	0	4	59956	0	0	0	29602	0	0	0	44888	0	0	0	63956	0	0
15	54013358	G	A	gnomAD Exomes,gnomAD Genomes	PASS	PASS	ENST00000260323.16	p.Arg152His	p.Arg152His	c.455G>A	missense_variant	Uncertain significance	3465980		32	1613714	1.983e-05	0	0	PASS	nfe	1.567e-05	24.2	0.596	0	0	8.76	0	0.139	0	74910	0	0	2	59928	0	0	0	29600	0	0	0	44894	0	0	0	63966	0	0
15	54013359	C	G	gnomAD Exomes	PASS	NA	ENST00000260323.16	p.Arg152Arg	p.Arg152Arg	c.456C>G	synonymous_variant				1	1613834	6.19642e-07	0	0	PASS			4.35		0	0	-0.359			0	75020	0	0	0	59960	0	0	0	29600	0	0	1	44880	0	0	0	63968	0	0
15	54013359	C	T	gnomAD Exomes,gnomAD Genomes	PASS	PASS	ENST00000260323.16	p.Arg152Arg	p.Arg152Arg	c.456C>T	synonymous_variant				4	1613834	2.47857e-06	0	0	PASS	sas	8.75e-06	4.87		0	0	-0.359			1	75020	0	0	0	59960	0	0	0	29600	0	0	0	44880	0	0	0	63968	0	0
15	54013362	C	T	gnomAD Exomes	PASS	NA	ENST00000260323.16	p.Asn153Asn	p.Asn153Asn	c.459C>T	synonymous_variant				2	1613850	1.23927e-06	0	0	PASS	sas	3.65e-06	2.82		0	0	-0.128			0	75020	0	0	0	59960	0	0	0	29602	0	0	0	44890	0	0	0	63972	0	0
15	54013363	A	G	gnomAD Exomes,gnomAD Genomes	PASS	PASS	ENST00000260323.16	p.Arg154Gly	p.Arg154Gly	c.460A>G	missense_variant				185	1613824	0.000114635	0	0	PASS	nfe	0.00013	23.1	0.528	0	0.01	0.564	0	0.991	0	74944	0	0	0	59952	0	0	0	29604	0	0	0	44904	0	0	4	63990	0	0
15	54013368	G	A	gnomAD Exomes	PASS	NA	ENST00000260323.16	p.Lys155Lys	p.Lys155Lys	c.465G>A	synonymous_variant				1	1613896	6.19619e-07	0	0	PASS			8		0	0	4.16			0	75032	0	0	0	59974	0	0	0	29602	0	0	0	44892	0	0	0	63982	0	0
15	54013370	G	T	gnomAD Exomes,gnomAD Genomes	PASS	PASS	ENST00000260323.16	p.Ser156Ile	p.Ser156Ile	c.467G>T	missense_variant				2	1613762	1.23934e-06	0	0	PASS	afr	4.43e-06	25.3	0.528	0	0	8.76	0	0.731	2	74918	0	0	0	59946	0	0	0	29604	0	0	0	44896	0	0	0	63972	0	0
15	54013370	G	A	gnomAD Exomes	PASS	NA	ENST00000260323.16	p.Ser156Asn	p.Ser156Asn	c.467G>A	missense_variant				3	1613880	1.85887e-06	0	0	PASS	eas	1.773e-05	24.9	0.316	0	0	8.76	0	0.915	0	75040	0	0	0	59966	0	0	0	29604	0	0	3	44884	0	0	0	63972	0	0
15	54013375	A	G	gnomAD Exomes	PASS	NA	ENST00000260323.16	p.Ser158Gly	p.Ser158Gly	c.472A>G	missense_variant				1	1613892	6.1962e-07	0	0	PASS			18.7	0.295	0	0	2.92	0.37	0.084	0	75042	0	0	0	59974	0	0	0	29598	0	0	0	44886	0	0	0	63978	0	0
15	54013376	G	T	gnomAD Exomes	PASS	NA	ENST00000260323.16	p.Ser158Ile	p.Ser158Ile	c.473G>T	missense_variant				2	1613838	1.23928e-06	0	0	PASS			20.5	0.232	0	0	8.76	0.31	0.007	0	75028	0	0	0	59964	0	0	0	29600	0	0	0	44884	0	0	0	63956	0	0
15	54013378	A	T	gnomAD Exomes	PASS	NA	ENST00000260323.16	p.Ser159Cys	p.Ser159Cys	c.475A>T	missense_variant				3	1613916	1.85883e-06	0	0	PASS	sas	8.75e-06	25.7	0.52	0	0	6.31	0	0.996	0	75046	0	0	0	59976	0	0	0	29602	0	0	0	44888	0	0	0	63982	0	0
15	54013379	G	T	gnomAD Exomes	PASS	NA	ENST00000260323.16	p.Ser159Ile	p.Ser159Ile	c.476G>T	missense_variant				1	1613872	6.19628e-07	0	0	PASS			26	0.516	0	0	8.76	0	0.994	0	75034	0	0	1	59970	0	0	0	29602	0	0	0	44884	0	0	0	63974	0	0
15	54013380	C	G	gnomAD Exomes	PASS	NA	ENST00000260323.16	p.Ser159Arg	p.Ser159Arg	c.477C>G	missense_variant	Uncertain significance	2604091		3	1613826	1.85894e-06	0	0	PASS	sas	3.65e-06	23	0.479	0	0	1.92	0	0.994	0	75016	0	0	0	59978	0	0	0	29600	0	0	0	44888	0	0	0	63946	0	0
15	54013381	C	T	gnomAD Exomes	PASS	NA	ENST00000260323.16	p.Leu160Phe	p.Leu160Phe	c.478C>T	missense_variant				1	1613856	6.19634e-07	0	0	PASS			23.5	0.402	0	0	4.06	0	0.997	0	75018	0	0	0	59976	0	0	0	29602	0	0	0	44886	0	0	0	63972	0	0
15	54013383	T	C	gnomAD Exomes	PASS	NA	ENST00000260323.16	p.Leu160Leu	p.Leu160Leu	c.480T>C	synonymous_variant				1	1613838	6.19641e-07	0	0	PASS			2.23		0	0	-2.07			0	75018	0	0	0	59970	0	0	0	29602	0	0	0	44882	0	0	0	63974	0	0
15	54013384	G	A	gnomAD Genomes	NA	PASS	ENST00000260323.16	p.Ala161Thr	p.Ala161Thr	c.481G>A	missense_variant				1	1613730	6.19682e-07	0	0	PASS			25	0.431	0	0	8.76	0	0.449	0	74890	0	0	0	59964	0	0	0	29602	0	0	0	44896	0	0	0	63964	0	0
15	54013384	G	C	gnomAD Exomes	PASS	NA	ENST00000260323.16	p.Ala161Pro	p.Ala161Pro	c.481G>C	missense_variant				3	1613848	1.85891e-06	0	0	PASS	nfe	6.8e-07	25.6	0.456	0	0	8.76	0	0.844	0	75012	0	0	0	59984	0	0	0	29602	0	0	0	44884	0	0	0	63964	0	0
15	54013384	G	T	gnomAD Exomes,gnomAD Genomes	PASS	PASS	ENST00000260323.16	p.Ala161Ser	p.Ala161Ser	c.481G>T	missense_variant				49	1613730	3.03644e-05	0	0	PASS	nfe	3.179e-05	23	0.288	0	0	8.76	0.02	0.048	0	74890	0	0	0	59964	0	0	0	29602	0	0	0	44896	0	0	0	63964	0	0
15	54013385	C	T	gnomAD Exomes	PASS	NA	ENST00000260323.16	p.Ala161Val	p.Ala161Val	c.482C>T	missense_variant				2	1613872	1.23926e-06	0	0	PASS			24.1	0.461	0	0	8.86	0	0.612	1	75032	0	0	0	59984	0	0	0	29604	0	0	0	44886	0	0	0	63960	0	0
15	54013386	A	G	gnomAD Exomes	PASS	NA	ENST00000260323.16	p.Ala161Ala	p.Ala161Ala	c.483A>G	synonymous_variant				24	1613870	1.48711e-05	0	0	PASS	nfe	1.376e-05	0.794		0	0	-10.4			0	75036	0	0	0	59986	0	0	0	29598	0	0	0	44888	0	0	0	63972	0	0
15	54013387	C	G	gnomAD Exomes,gnomAD Genomes	PASS	PASS	ENST00000260323.16	p.Pro162Ala	p.Pro162Ala	c.484C>G	missense_variant	Uncertain significance	3465981		5	1613708	3.09845e-06	0	0	PASS	nfe	1.24e-06	20.5	0.157	0	0	7.09	0.04	0.006	0	74892	0	0	0	59962	0	0	0	29600	0	0	0	44898	0	0	0	63950	0	0
15	54013388	C	T	gnomAD Exomes	PASS	NA	ENST00000260323.16	p.Pro162Leu	p.Pro162Leu	c.485C>T	missense_variant				3	1613774	1.859e-06	0	0	PASS	nfe	6.8e-07	23	0.437	0	0	8.86	0	0.212	0	75016	0	0	0	59982	0	0	0	29600	0	0	0	44874	0	0	0	63942	0	0
15	54013388	CCT	C	gnomAD Exomes	PASS	NA	ENST00000260323.16	p.Ser163Ter	p.Ser163Ter	c.488_489del	frameshift_variant				1	1613774	6.19665e-07	0	0	PASS			26.1		0	0	8.86			0	75016	0	0	0	59982	0	0	0	29600	0	0	0	44874	0	0	0	63942	0	0
15	54013389	C	T	gnomAD Exomes	PASS	NA	ENST00000260323.16	p.Pro162Pro	p.Pro162Pro	c.486C>T	synonymous_variant				1	1613846	6.19638e-07	0	0	PASS			4.58		0	0	-0.154			0	75014	0	0	0	59994	0	0	0	29600	0	0	0	44886	0	0	0	63962	0	0
15	54013389	C	G	gnomAD Exomes	PASS	NA	ENST00000260323.16	p.Pro162Pro	p.Pro162Pro	c.486C>G	synonymous_variant				1	1613846	6.19638e-07	0	0	PASS			4.09		0	0	-0.154			0	75014	0	0	1	59994	0	0	0	29600	0	0	0	44886	0	0	0	63962	0	0
15	54013391	C	T	gnomAD Exomes	PASS	NA	ENST00000260323.16	p.Ser163Phe	p.Ser163Phe	c.488C>T	missense_variant				4	1613884	2.47849e-06	0	0	PASS	nfe	6.8e-07	23.1	0.543	0	0	8.86	0	0.092	0	75036	0	0	0	59990	0	0	0	29604	0	0	1	44884	0	0	0	63966	0	0
15	54013391	C	G	gnomAD Exomes,gnomAD Genomes	PASS	PASS	ENST00000260323.16	p.Ser163Cys	p.Ser163Cys	c.488C>G	missense_variant				22	1613884	1.36317e-05	0	0	PASS	nfe	9.53e-06	24.6	0.413	0	0	8.86	0	0.956	1	75036	0	0	1	59990	0	0	0	29604	0	0	0	44884	0	0	0	63966	0	0
15	54013392	T	C	gnomAD Exomes	PASS	NA	ENST00000260323.16	p.Ser163Ser	p.Ser163Ser	c.489T>C	synonymous_variant				2	1613860	1.23926e-06	0	0	PASS	nfe	2.8e-07	0.942		0	0	-11.5			0	75032	0	0	0	59990	0	0	0	29604	0	0	0	44880	0	0	0	63964	0	0
15	54013393	G	A	gnomAD Exomes	PASS	NA	ENST00000260323.16	p.Glu164Lys	p.Glu164Lys	c.490G>A	missense_variant				3	1613874	1.85888e-06	0	0	PASS	nfe	6.8e-07	24	0.375	0	0	8.76	0	0.162	0	75050	0	0	0	59982	0	0	0	29604	0	0	0	44886	0	0	0	63958	0	0
15	54013398	C	A	gnomAD Exomes	PASS	NA	ENST00000260323.16	p.Gly165Gly	p.Gly165Gly	c.495C>A	synonymous_variant				18	1613870	1.11533e-05	0	0	PASS	nfe	9.53e-06	7.4		0	0	0.244			0	75046	0	0	0	59994	0	0	0	29604	0	0	0	44882	0	0	0	63942	0	0
15	54013398	C	T	gnomAD Exomes	PASS	NA	ENST00000260323.16	p.Gly165Gly	p.Gly165Gly	c.495C>T	synonymous_variant				1	1613870	6.19629e-07	0	0	PASS			8.02		0	0	0.244			0	75046	0	0	0	59994	0	0	0	29604	0	0	0	44882	0	0	0	63942	0	0
15	54013402	T	C	gnomAD Exomes	PASS	NA	ENST00000260323.16	p.Ser167Pro	p.Ser167Pro	c.499T>C	missense_variant				3	1613834	1.85893e-06	0	0	PASS	nfe	6.8e-07	26.8	0.494	0	0	6.33	0	0.942	0	75018	0	0	0	59986	0	0	0	29604	0	0	0	44884	0	0	0	63950	0	0
15	54013403	C	T	gnomAD Exomes	PASS	NA	ENST00000260323.16	p.Ser167Phe	p.Ser167Phe	c.500C>T	missense_variant				1	1613862	6.19632e-07	0	0	PASS			23.3	0.537	0	0	8.86	0	0.092	0	75024	0	0	0	60002	0	0	0	29604	0	0	0	44880	0	0	0	63942	0	0
15	54013406	A	G	gnomAD Exomes	PASS	NA	ENST00000260323.16	p.Asp168Gly	p.Asp168Gly	c.503A>G	missense_variant				1	1613908	6.19614e-07	0	0	PASS			23.9	0.407	0	0	6.31	0	0.411	0	75038	0	0	0	59998	0	0	0	29600	0	0	0	44888	0	0	0	63960	0	0
15	54013407	C	T	gnomAD Exomes,gnomAD Genomes	PASS	PASS	ENST00000260323.16	p.Asp168Asp	p.Asp168Asp	c.504C>T	synonymous_variant				118	1613766	7.31209e-05	0	0	PASS	nfe	7.243e-05	2.4		0	0	-5.59			3	74994	0	0	1	59990	0	0	0	29602	0	0	0	44878	0	0	0	63916	0	0
15	54013408	G	A	gnomAD Exomes,gnomAD Genomes	PASS	PASS	ENST00000260323.16	p.Gly169Arg	p.Gly169Arg	c.505G>A	missense_variant				117	1613826	7.24985e-05	1	0	PASS	eas	0.0011651	26.2	0.54	0	0	8.76	0	0.943	4	75024	0	0	3	59996	0	0	0	29602	0	0	65	44882	1	0	0	63938	0	0
15	54013411	G	T	gnomAD Exomes	PASS	NA	ENST00000260323.16	p.Glu170Ter	p.Glu170Ter	c.508G>T	stop_gained				1	1613834	6.19642e-07	0	0	PASS			36		0.01	0.01	8.76			0	75024	0	0	0	60002	0	0	0	29602	0	0	0	44878	0	0	0	63942	0	0
15	54013413	G	A	gnomAD Exomes	PASS	NA	ENST00000260323.16	p.Glu170Glu	p.Glu170Glu	c.510G>A	synonymous_variant				4	1613872	2.47851e-06	0	0	PASS	sas	1.425e-05	5.31		0	0	-0.247			0	75038	0	0	0	60012	0	0	0	29600	0	0	0	44876	0	0	0	63934	0	0
15	54013414	C	T	gnomAD Exomes	PASS	NA	ENST00000260323.16	p.Arg171Cys	p.Arg171Cys	c.511C>T	missense_variant				2	1613780	1.23933e-06	0	0	PASS	nfe	2.8e-07	26.6	0.577	0	0	8.86	0	0.981	0	74996	0	0	0	59994	0	0	0	29602	0	0	0	44876	0	0	0	63914	0	0
15	54013415	G	A	gnomAD Exomes,gnomAD Genomes	PASS	PASS	ENST00000260323.16	p.Arg171His	p.Arg171His	c.512G>A	missense_variant				8181	1613784	0.00506945	30	0	PASS	nfe	0.00636131	27	0.604	0	0	8.76	0	0.945	57	75014	0	0	55	59984	0	0	65	29604	0	0	1	44882	0	0	37	63918	0	0
15	54013417	A	T	gnomAD Exomes,gnomAD Genomes	PASS	PASS	ENST00000260323.16	p.Thr172Ser	p.Thr172Ser	c.514A>T	missense_variant				7	1613882	4.33737e-06	0	0	PASS	sas	8.75e-06	17.9	0.274	0	0	1.8	0.42	0.009	0	75040	0	0	0	60000	0	0	0	29600	0	0	0	44882	0	0	0	63944	0	0
15	54013419	T	C	gnomAD Exomes	PASS	NA	ENST00000260323.16	p.Thr172Thr	p.Thr172Thr	c.516T>C	synonymous_variant				1	1613842	6.19639e-07	0	0	PASS			6.25		0	0	-1.46			0	75032	0	0	0	59996	0	0	0	29594	0	0	0	44876	0	0	0	63938	0	0
15	54013420	C	A	gnomAD Genomes	NA	PASS	ENST00000260323.16	p.Leu173Ile	p.Leu173Ile	c.517C>A	missense_variant				1	1613738	6.19679e-07	0	0	PASS			22.6	0.327	0	0	3.31			0	74900	0	0	0	59978	0	0	0	29600	0	0	0	44894	0	0	0	63936	0	0
15	54013421	T	C	gnomAD Exomes	PASS	NA	ENST00000260323.16	p.Leu173Pro	p.Leu173Pro	c.518T>C	missense_variant				13	1613814	8.05545e-06	0	0	PASS	nfe	6.15e-06	25.9	0.511	0	0	4.7	0	0.998	0	75008	0	0	0	59990	0	0	0	29594	0	0	0	44882	0	0	0	63942	0	0
15	54013422	A	T	gnomAD Exomes	PASS	NA	ENST00000260323.16	p.Leu173Leu	p.Leu173Leu	c.519A>T	synonymous_variant				2	1613924	1.23922e-06	0	0	PASS			0.472		0	0	-1.57			0	75050	0	0	1	60008	0	0	0	29600	0	0	0	44884	0	0	0	63954	0	0
15	54013423	C	A	gnomAD Exomes	PASS	NA	ENST00000260323.16	p.His174Asn	p.His174Asn	c.520C>A	missense_variant				1	1613864	6.19631e-07	0	0	PASS			21.7	0.246	0	0	7.09	0.04	0.056	0	75026	0	0	0	59998	0	0	0	29598	0	0	0	44886	0	0	0	63940	0	0
15	54013424	A	C	gnomAD Exomes	PASS	NA	ENST00000260323.16	p.His174Pro	p.His174Pro	c.521A>C	missense_variant	Uncertain significance	3186521		4	1613812	2.4786e-06	0	0	PASS	nfe	7.9e-07	23	0.484	0	0	6.31	0	0.284	0	74930	0	0	0	59990	0	0	0	29594	0	0	0	44900	0	0	0	63958	0	0
15	54013424	A	G	gnomAD Exomes,gnomAD Genomes	PASS	PASS	ENST00000260323.16	p.His174Arg	p.His174Arg	c.521A>G	missense_variant				31	1613814	1.92092e-05	0	0	PASS	mid	0.00032319	22.5	0.454	0	0	6.31	0	0.076	1	74930	0	0	1	59990	0	0	0	29594	0	0	0	44900	0	0	0	63958	0	0
15	54013426	G	T	gnomAD Exomes	PASS	NA	ENST00000260323.16	p.Gly175Cys	p.Gly175Cys	c.523G>T	missense_variant				5	1613792	3.09829e-06	0	0	PASS	nfe	1.24e-06	19.5	0.244	0	0	0.286	0	0.299	0	75002	0	0	0	59982	0	0	0	29598	0	0	0	44882	0	0	0	63926	0	0
15	54013426	G	A	gnomAD Exomes,gnomAD Genomes	PASS	PASS	ENST00000260323.16	p.Gly175Ser	p.Gly175Ser	c.523G>A	missense_variant				9	1613674	5.57733e-06	0	0	PASS	nfe	2.92e-06	10.8	0.256	0	0	0.286	0.62	0	0	74880	0	0	0	59962	0	0	0	29598	0	0	0	44894	0	0	0	63926	0	0
15	54013428	C	T	gnomAD Exomes	PASS	NA	ENST00000260323.16	p.Gly175Gly	p.Gly175Gly	c.525C>T	synonymous_variant				2	1613818	1.2393e-06	0	0	PASS	afr	4.42e-06	7.1		0	0	0.768			2	75022	0	0	0	59990	0	0	0	29596	0	0	0	44876	0	0	0	63938	0	0
15	54013429	T	G	gnomAD Exomes	PASS	NA	ENST00000260323.16	p.Leu176Val	p.Leu176Val	c.526T>G	missense_variant				1	1613824	6.19646e-07	0	0	PASS			22.5	0.424	0	0.01	1.11	0	0.991	0	75018	0	0	0	59992	0	0	0	29602	0	0	0	44880	0	0	0	63938	0	0
15	54013436	T	C	gnomAD Exomes	PASS	NA	ENST00000260323.16	p.Leu178Pro	p.Leu178Pro	c.533T>C	missense_variant				2	1613848	1.23927e-06	0	0	PASS	nfe	2.8e-07	26.3	0.562	0	0	6.33	0	0.915	0	75024	0	0	0	59994	0	0	0	29598	0	0	0	44886	0	0	0	63950	0	0
15	54013437	G	A	gnomAD Exomes	PASS	NA	ENST00000260323.16	p.Leu178Leu	p.Leu178Leu	c.534G>A	synonymous_variant				1	1613846	6.19638e-07	0	0	PASS			3.15		0	0	-0.782			0	75004	0	0	0	59998	0	0	0	29598	0	0	0	44886	0	0	0	63948	0	0
15	54013438	G	A	gnomAD Exomes,gnomAD Genomes	PASS	PASS	ENST00000260323.16	p.Gly179Arg	p.Gly179Arg	c.535G>A	missense_variant				7	1613682	4.33791e-06	0	0	PASS	afr	3.473e-05	26	0.623	0	0	8.76	0	0.946	6	74880	0	0	0	59970	0	0	0	29602	0	0	0	44896	0	0	0	63936	0	0
15	54013439	G	A	gnomAD Exomes	PASS	NA	ENST00000260323.16	p.Gly179Glu	p.Gly179Glu	c.536G>A	missense_variant				1	1613800	6.19655e-07	0	0	PASS			25	0.621	0	0.01	8.76	0	0.857	0	75016	0	0	1	59988	0	0	0	29600	0	0	0	44872	0	0	0	63948	0	0
15	54013440	A	G	gnomAD Exomes,gnomAD Genomes	PASS	PASS	ENST00000260323.16	p.Gly179Gly	p.Gly179Gly	c.537A>G	synonymous_variant				8	1613778	4.95731e-06	0	0	PASS	sas	3.65e-06	2.37		0	0	-0.693			0	74904	0	0	0	59990	0	0	0	29598	0	0	0	44898	0	0	0	63956	0	0
15	54013441	G	C	gnomAD Exomes	PASS	NA	ENST00000260323.16	p.Ala180Pro	p.Ala180Pro	c.538G>C	missense_variant				1	1613862	6.19632e-07	0	0	PASS			26.1	0.517	0	0	8.76	0	0.997	0	75028	0	0	0	59998	0	0	0	29598	0	0	0	44886	0	0	0	63948	0	0
15	54013442	C	T	gnomAD Exomes	PASS	NA	ENST00000260323.16	p.Ala180Val	p.Ala180Val	c.539C>T	missense_variant				1	1613846	6.19638e-07	0	0	PASS			24.9	0.527	0	0	8.86	0	0.994	0	75018	0	0	0	59992	0	0	0	29598	0	0	0	44886	0	0	0	63946	0	0
15	54013444	T	C	gnomAD Exomes	PASS	NA	ENST00000260323.16	p.Leu181Leu	p.Leu181Leu	c.541T>C	synonymous_variant				3	1613706	1.85907e-06	0	0	PASS	sas	8.75e-06	4.45		0	0.01	0.012			0	74964	0	0	0	59986	0	0	0	29592	0	0	0	44868	0	0	0	63930	0	0
15	54013445	T	A	gnomAD Exomes	PASS	NA	ENST00000260323.16	p.Leu181Ter	p.Leu181Ter	c.542T>A	stop_gained				1	1613790	6.19659e-07	0	0	PASS			36		0	0	6.33			0	74994	0	0	0	59986	0	0	0	29592	0	0	0	44876	0	0	0	63950	0	0
15	54013447	C	T	gnomAD Exomes	PASS	NA	ENST00000260323.16	p.Arg182Ter	p.Arg182Ter	c.544C>T	stop_gained				2	1613634	1.23944e-06	0	0	PASS			34		0	0	2.71			0	74944	0	0	0	59958	0	0	0	29590	0	0	0	44874	0	0	0	63914	0	0
15	54013448	G	T	gnomAD Exomes	PASS	NA	ENST00000260323.16	p.Arg182Leu	p.Arg182Leu	c.545G>T	missense_variant				2	1613760	1.23934e-06	0	0	PASS	nfe	2.8e-07	22.6	0.536	0	0	4.67	0	0.096	0	75004	0	0	0	59974	0	0	0	29596	0	0	0	44878	0	0	0	63938	0	0
15	54013448	G	A	gnomAD Exomes,gnomAD Genomes	PASS	PASS	ENST00000260323.16	p.Arg182Gln	p.Arg182Gln	c.545G>A	missense_variant				30	1613642	1.85915e-05	0	0	PASS	sas	2.104e-05	22.7	0.263	0	0	4.67	0	0.006	1	74882	0	0	0	59954	0	0	0	29596	0	0	1	44890	0	0	0	63938	0	0
15	54013448	G	C	gnomAD Exomes	PASS	NA	ENST00000260323.16	p.Arg182Pro	p.Arg182Pro	c.545G>C	missense_variant				3	1613760	1.85901e-06	0	0	PASS	amr	5.53e-06	22.9	0.501	0	0	4.67	0	0.322	0	75004	0	0	2	59974	0	0	0	29596	0	0	0	44878	0	0	0	63938	0	0
15	54013449	A	C	gnomAD Exomes	PASS	NA	ENST00000260323.16	p.Arg182Arg	p.Arg182Arg	c.546A>C	synonymous_variant				1	1613874	6.19627e-07	0	0	PASS			5.42		0	0	-0.519			0	75018	0	0	0	59994	0	0	0	29600	0	0	0	44886	0	0	0	63970	0	0
15	54013453	CT	C	gnomAD Exomes	PASS	NA	ENST00000260323.16	p.Leu184ArgfsTer17	p.Leu184ArgfsTer17	c.551del	frameshift_variant				1	1613766	6.19669e-07	0	0	PASS			28.4		0	0	3.54			0	74998	0	0	0	59970	0	0	0	29600	0	0	0	44886	0	0	0	63938	0	0
15	54013455	G	A	gnomAD Exomes	PASS	NA	ENST00000260323.16	p.Leu184Leu	p.Leu184Leu	c.552G>A	synonymous_variant				1	1613778	6.19664e-07	0	0	PASS			4.51		0	0	0.986			0	75010	0	0	0	59980	0	0	0	29598	0	0	0	44882	0	0	0	63952	0	0
15	54013456	A	G	gnomAD Exomes	PASS	NA	ENST00000260323.16	p.Arg185Gly	p.Arg185Gly	c.553A>G	missense_variant				1	1613858	6.19633e-07	0	0	PASS			23.6	0.525	0	0	1.95	0	0.628	0	75020	0	0	0	60000	0	0	0	29604	0	0	0	44880	0	0	0	63964	0	0
15	54013457	G	A	gnomAD Exomes	PASS	NA	ENST00000260323.16	p.Arg185Lys	p.Arg185Lys	c.554G>A	missense_variant				1	1613680	6.19702e-07	0	0	PASS			23.5	0.451	0	0	8.76	0	0.056	0	74988	0	0	0	59950	0	0	0	29594	0	0	0	44866	0	0	0	63928	0	0
15	54013458	A	C	gnomAD Exomes	PASS	NA	ENST00000260323.16	p.Arg185Ser	p.Arg185Ser	c.555A>C	missense_variant				1	1613870	6.19629e-07	0	0	PASS			22.8	0.516	0	0	-1	0	0.549	0	75018	0	0	0	60000	0	0	0	29602	0	0	0	44888	0	0	0	63976	0	0
15	54013459	A	C	gnomAD Exomes,gnomAD Genomes	PASS	PASS	ENST00000260323.16	p.Lys186Gln	p.Lys186Gln	c.556A>C	missense_variant				9	1613784	5.57695e-06	0	0	PASS	nfe	3.59e-06	23.5	0.417	0	0	6.31	0	0.386	0	74916	0	0	0	59976	0	0	0	29596	0	0	0	44896	0	0	0	63984	0	0
15	54013463	G	A	gnomAD Exomes	PASS	NA	ENST00000260323.16	p.Trp187Ter	p.Trp187Ter	c.560G>A	stop_gained				2	1613772	1.23933e-06	0	0	PASS	nfe	2.8e-07	37		0	0	8.76			0	75006	0	0	0	59984	0	0	0	29600	0	0	0	44876	0	0	0	63950	0	0
15	54013464	GAA	G	gnomAD Exomes	PASS	NA	ENST00000260323.16	p.Lys189GlufsTer23	p.Lys189GlufsTer23	c.565_566del	frameshift_variant				1	1613706	6.19692e-07	0	0	PASS			29.2		0	0	8.76			1	74990	0	0	0	59972	0	0	0	29596	0	0	0	44874	0	0	0	63938	0	0
15	54013464	G	T	gnomAD Exomes,gnomAD Genomes	PASS	PASS	ENST00000260323.16	p.Trp187Cys	p.Trp187Cys	c.561G>T	missense_variant				5	1613588	3.09868e-06	0	0	PASS	nfe	1.24e-06	29.7	0.544	0	0	8.76	0	0.997	0	74868	0	0	0	59952	0	0	0	29596	0	0	0	44886	0	0	0	63938	0	0
15	54013465	AAAAAGAGTC	A	gnomAD Exomes,gnomAD Genomes	PASS	PASS	ENST00000260323.16	p.Lys189_Gln191del	p.Lys189_Gln191del	c.565_573del	inframe_deletion				2	1613786	1.23932e-06	0	0	PASS	afr	4.43e-06	19.6		0	0	6.31			2	74924	0	0	0	59984	0	0	0	29600	0	0	0	44894	0	0	0	63976	0	0
15	54013466	A	G	gnomAD Exomes	PASS	NA	ENST00000260323.16	p.Lys188Arg	p.Lys188Arg	c.563A>G	missense_variant				1	1613916	6.19611e-07	0	0	PASS			26.1	0.418	0	0	3.69	0.01	0.985	0	75040	0	0	0	60006	0	0	0	29598	0	0	0	44888	0	0	0	63970	0	0
15	54013470	G	A	gnomAD Genomes	NA	PASS	ENST00000260323.16	p.Lys189Lys	p.Lys189Lys	c.567G>A	synonymous_variant				1	1613750	6.19675e-07	0	0	PASS			8.94		0	0	2.9			0	74898	0	0	0	59974	0	0	0	29604	0	0	0	44890	0	0	0	63976	0	0
15	54013470	G	T	gnomAD Exomes	PASS	NA	ENST00000260323.16	p.Lys189Asn	p.Lys189Asn	c.567G>T	missense_variant				1	1613868	6.19629e-07	0	0	PASS			24.8	0.437	0	0	2.9	0	0.879	0	75020	0	0	0	59994	0	0	0	29604	0	0	0	44878	0	0	0	63976	0	0
15	54013471	A	T	gnomAD Exomes	PASS	NA	ENST00000260323.16	p.Ser190Cys	p.Ser190Cys	c.568A>T	missense_variant				4	1613892	2.47848e-06	0	0	PASS	nfe	7.9e-07	26.6	0.578	0	0	6.31	0	0.996	0	75040	0	0	0	59992	0	0	0	29600	0	0	0	44880	0	0	0	63974	0	0
15	54013472	G	C	gnomAD Exomes	PASS	NA	ENST00000260323.16	p.Ser190Thr	p.Ser190Thr	c.569G>C	missense_variant				1	1613848	6.19637e-07	0	0	PASS			25.7	0.351	0	0	8.76	0	0.98	0	75014	0	0	0	59996	0	0	0	29604	0	0	0	44880	0	0	0	63970	0	0
15	54013473	T	G	gnomAD Exomes	PASS	NA	ENST00000260323.16	p.Ser190Arg	p.Ser190Arg	c.570T>G	missense_variant				3	1613152	1.85971e-06	0	0	PASS	nfe	6.8e-07	22.9	0.448	0	0	-0.08	0	0.994	0	74772	0	0	0	59924	0	0	0	29590	0	0	0	44862	0	0	0	63856	0	0
15	54013474	C	A	gnomAD Exomes	PASS	NA	ENST00000260323.16	p.Gln191Lys	p.Gln191Lys	c.571C>A	missense_variant				3	1613794	1.85897e-06	0	0	PASS	nfe	6.8e-07	23.2	0.47	0	0	7.11	0	0.444	0	75010	0	0	0	59988	0	0	0	29602	0	0	0	44882	0	0	0	63946	0	0
15	54013477	G	A	gnomAD Exomes	PASS	NA	ENST00000260323.16	p.Glu192Lys	p.Glu192Lys	c.574G>A	missense_variant				3	1613874	1.85888e-06	0	0	PASS			24.4	0.535	0	0	8.76	0	0.081	0	75032	0	0	0	59998	0	0	0	29598	0	0	0	44876	0	0	1	63986	0	0
15	54013478	A	G	gnomAD Exomes	PASS	NA	ENST00000260323.16	p.Glu192Gly	p.Glu192Gly	c.575A>G	missense_variant				1	1613924	6.19608e-07	0	0	PASS			24.3	0.536	0	0	6.31	0	0.11	0	75050	0	0	0	59996	0	0	0	29604	0	0	0	44884	0	0	0	63992	0	0
15	54013479	A	G	gnomAD Exomes	PASS	NA	ENST00000260323.16	p.Glu192Glu	p.Glu192Glu	c.576A>G	synonymous_variant				1	1613916	6.19611e-07	0	0	PASS			5.5		0	0	-0.29			0	75044	0	0	0	60000	0	0	0	29598	0	0	0	44882	0	0	0	63988	0	0
15	54013480	T	G	gnomAD Exomes	PASS	NA	ENST00000260323.16	p.Cys193Gly	p.Cys193Gly	c.577T>G	missense_variant				2	1613840	1.23928e-06	0	0	PASS	eas	7.39e-06	23.6	0.558	0	0.01	3.72	0.03	0.068	0	75022	0	0	0	59994	0	0	0	29598	0	0	2	44876	0	0	0	63986	0	0
15	54013481	G	A	gnomAD Exomes	PASS	NA	ENST00000260323.16	p.Cys193Tyr	p.Cys193Tyr	c.578G>A	missense_variant				1	1613888	6.19622e-07	0	0	PASS			22.6	0.563	0	0	8.76	0.07	0.08	0	75040	0	0	0	59990	0	0	0	29600	0	0	0	44876	0	0	0	63992	0	0
15	54013483	G	A	gnomAD Exomes	PASS	NA	ENST00000260323.16	p.Val194Ile	p.Val194Ile	c.580G>A	missense_variant				1	1613890	6.19621e-07	0	0	PASS			23.4	0.285	0	0	8.76	0.08	0.6	0	75040	0	0	0	59990	0	0	0	29598	0	0	0	44884	0	0	0	63982	0	0
15	54013484	TCTC	T	gnomAD Exomes	PASS	NA	ENST00000260323.16	p.Ser196del	p.Ser196del	c.585_587del	inframe_deletion				1	1613738	6.19679e-07	0	0	PASS			18.2		0.01	0	6.33			0	74988	0	0	0	59980	0	0	0	29602	0	0	0	44862	0	0	0	63964	0	0
15	54013485	CT	C	gnomAD Exomes	PASS	NA	ENST00000260323.16	p.Ser195ProfsTer6	p.Ser195ProfsTer6	c.583del	frameshift_variant				1	1613884	6.19623e-07	0	0	PASS			28.7		0.01	0.01	1.31			0	75040	0	0	0	59986	0	0	0	29598	0	0	0	44880	0	0	0	63990	0	0
15	54013487	C	T	gnomAD Exomes	PASS	NA	ENST00000260323.16	p.Ser195Phe	p.Ser195Phe	c.584C>T	missense_variant				2	1613816	1.2393e-06	0	0	PASS			25.6	0.571	0	0	7.08	0	0.996	0	75016	0	0	1	59956	0	0	0	29592	0	0	0	44886	0	0	0	63986	0	0
15	54013488	C	T	gnomAD Exomes	PASS	NA	ENST00000260323.16	p.Ser195Ser	p.Ser195Ser	c.585C>T	synonymous_variant				1	1613826	6.19645e-07	0	0	PASS			6.49		0	0	1.76			0	75022	0	0	0	59972	0	0	0	29598	0	0	0	44880	0	0	0	63970	0	0
15	54013490	C	G	gnomAD Exomes	PASS	NA	ENST00000260323.16	p.Ser196Ter	p.Ser196Ter	c.587C>G	stop_gained				2	1613824	1.23929e-06	0	0	PASS			36		0.03	0.01	8.86			0	75024	0	0	0	59966	0	0	0	29600	0	0	0	44880	0	0	1	63980	0	0
15	54013491	A	C	gnomAD Exomes,gnomAD Genomes	PASS	PASS	ENST00000260323.16	p.Ser196Ser	p.Ser196Ser	c.588A>C	synonymous_variant				13	1613804	8.0555e-06	0	0	PASS	nfe	6.15e-06	0.547		0.04	0.02	-2.61			0	74934	0	0	0	59966	0	0	0	29600	0	0	0	44896	0	0	0	64008	0	0
15	54013492	G	C	gnomAD Exomes	PASS	NA	ENST00000260323.16	p.Asp197His	p.Asp197His	c.589G>C	missense_variant				1	1613880	6.19625e-07	0	0	PASS			25.5	0.527	0	0	8.76	0	0.956	0	75036	0	0	0	59976	0	0	0	29598	0	0	0	44884	0	0	0	63998	0	0
15	54013492	G	A	gnomAD Exomes,gnomAD Genomes	PASS	PASS	ENST00000260323.16	p.Asp197Asn	p.Asp197Asn	c.589G>A	missense_variant				11	1613762	6.81637e-06	0	0	PASS	nfe	3.59e-06	23.6	0.355	0	0	8.76	0	0.1	0	74914	0	0	0	59956	0	0	0	29598	0	0	0	44896	0	0	1	63998	0	0
15	54013493	A	T	gnomAD Exomes	PASS	NA	ENST00000260323.16	p.Asp197Val	p.Asp197Val	c.590A>T	missense_variant				1	1613838	6.19641e-07	0	0	PASS			25.5	0.563	0	0	6.31	0	0.942	0	75024	0	0	0	59974	0	0	0	29594	0	0	0	44884	0	0	0	64002	0	0
15	54013496	C	T	gnomAD Exomes	PASS	NA	ENST00000260323.16	p.Ser198Leu	p.Ser198Leu	c.593C>T	missense_variant				27	1613794	1.67308e-05	0	0	PASS	nfe	1.567e-05	22.7	0.552	0	0	8.86	0	0.101	0	74998	0	0	0	59980	0	0	0	29600	0	0	0	44872	0	0	0	63980	0	0
15	54013498	G	C	gnomAD Exomes	PASS	NA	ENST00000260323.16	p.Glu199Gln	p.Glu199Gln	c.595G>C	missense_variant				1	1613884	6.19623e-07	0	0	PASS			25.6	0.421	0.01	0	8.76	0	0.994	0	75028	0	0	0	59988	0	0	0	29600	0	0	0	44880	0	0	0	63996	0	0
15	54013499	A	G	gnomAD Exomes	PASS	NA	ENST00000260323.16	p.Glu199Gly	p.Glu199Gly	c.596A>G	missense_variant				2	1613946	1.2392e-06	0	0	PASS	nfe	2.8e-07	26.9	0.604	0	0	6.31	0	0.994	0	75058	0	0	0	59994	0	0	0	29598	0	0	0	44884	0	0	0	64008	0	0
15	54013503	A	C	gnomAD Exomes	PASS	NA	ENST00000260323.16	p.Leu200Phe	p.Leu200Phe	c.600A>C	missense_variant				1	1613906	6.19615e-07	0	0	PASS			22.6	0.291	0.07	0.02	2.88	0.01	0.383	0	75048	0	0	0	59988	0	0	0	29590	0	0	1	44890	0	0	0	64016	0	0
15	54013506	C	A	gnomAD Exomes	PASS	NA	ENST00000260323.16	p.Ser201Arg	p.Ser201Arg	c.603C>A	missense_variant				1	1613788	6.1966e-07	0	0	PASS			23.5	0.562	0.01	0	3.54	0	0.979	0	74998	0	0	0	59970	0	0	0	29598	0	0	0	44886	0	0	1	63988	0	0
15	54013507	A	G	gnomAD Exomes,gnomAD Genomes	PASS	PASS	ENST00000260323.16	p.Thr202Ala	p.Thr202Ala	c.604A>G	missense_variant	Uncertain significance	3186528		22	1613966	1.3631e-05	0	0	PASS	amr	0.0001409	17.5	0.157	0.04	0.01	1.35	0.18	0.079	2	75054	0	0	14	60000	0	0	0	29604	0	0	0	44884	0	0	0	64014	0	0
15	54013507	A	C	gnomAD Exomes	PASS	NA	ENST00000260323.16	p.Thr202Pro	p.Thr202Pro	c.604A>C	missense_variant				1	1613966	6.19592e-07	0	0	PASS			22.5	0.383	0	0	1.35	0.05	0.446	0	75054	0	0	0	60000	0	0	0	29604	0	0	0	44884	0	0	0	64014	0	0
15	54013508	C	A	gnomAD Exomes	PASS	NA	ENST00000260323.16	p.Thr202Asn	p.Thr202Asn	c.605C>A	missense_variant				2	1613774	1.23933e-06	0	0	PASS	sas	3.65e-06	14.8	0.215	0.01	0	7.08	0.62	0.003	0	74994	0	0	0	59968	0	0	0	29598	0	0	0	44878	0	0	0	63980	0	0
15	54013508	C	T	gnomAD Exomes	PASS	NA	ENST00000260323.16	p.Thr202Ile	p.Thr202Ile	c.605C>T	missense_variant				2	1613774	1.23933e-06	0	0	PASS	nfe	2.8e-07	23.3	0.314	0.01	0	7.08	0	0.446	0	74994	0	0	0	59968	0	0	0	29598	0	0	0	44878	0	0	0	63980	0	0
15	54013509	C	G	gnomAD Exomes,gnomAD Genomes	PASS	PASS	ENST00000260323.16	p.Thr202Thr	p.Thr202Thr	c.606C>G	synonymous_variant				26	1613618	1.61129e-05	0	0	PASS	nfe	1.376e-05	4.43		0.03	0.01	-2.03			1	74854	0	0	0	59932	0	0	0	29594	0	0	0	44890	0	0	0	63978	0	0
15	54013510	A	T	gnomAD Exomes	PASS	NA	ENST00000260323.16	p.Met203Leu	p.Met203Leu	c.607A>T	missense_variant				1	1613948	6.19599e-07	0	0	PASS			13.7	0.174	0	0	-1.22	0.14	0	0	75062	0	0	0	59992	0	0	0	29594	0	0	0	44890	0	0	0	64016	0	0
15	54013510	A	G	gnomAD Exomes	PASS	NA	ENST00000260323.16	p.Met203Val	p.Met203Val	c.607A>G	missense_variant				11	1613948	6.81559e-06	0	0	PASS	amr	4.284e-05	9.73	0.182	0.04	0.01	-1.22	0.51	0	0	75062	0	0	6	59992	0	0	0	29594	0	0	0	44890	0	0	0	64016	0	0
15	54013511	T	G	gnomAD Exomes	PASS	NA	ENST00000260323.16	p.Met203Arg	p.Met203Arg	c.608T>G	missense_variant				1	1613798	6.19656e-07	0	0	PASS			23.1	0.28	0.05	0.01	1.8	0.01	0.027	0	74992	0	0	0	59980	0	0	0	29600	0	0	0	44882	0	0	0	63996	0	0
15	54013514	A	G	gnomAD Exomes	PASS	NA	ENST00000260323.16	p.Lys204Arg	p.Lys204Arg	c.611A>G	missense_variant				6	1613942	3.71761e-06	0	0	PASS	amr	4.283e-05	17.9	0.226	0.03	0.01	3.71	0.56	0.003	0	75060	0	0	6	60010	0	0	0	29602	0	0	0	44884	0	0	0	64012	0	0
15	54013516	A	C	gnomAD Exomes	PASS	NA	ENST00000260323.16	p.Lys205Gln	p.Lys205Gln	c.613A>C	missense_variant				1	1613896	6.19619e-07	0	0	PASS			23.5	0.391	0.02	0	4.68	0.03	0.11	0	75036	0	0	0	59994	0	0	0	29596	0	0	0	44878	0	0	0	64010	0	0
15	54013520	C	T	gnomAD Exomes	PASS	NA	ENST00000260323.16	p.Ser206Phe	p.Ser206Phe	c.617C>T	missense_variant				1	1613804	6.19654e-07	0	0	PASS			23.3	0.377	0	0	4.14	0	0.123	0	74996	0	0	0	59988	0	0	0	29604	0	0	0	44882	0	0	0	63980	0	0
15	54013520	C	A	gnomAD Exomes	PASS	NA	ENST00000260323.16	p.Ser206Tyr	p.Ser206Tyr	c.617C>A	missense_variant				1	1613804	6.19654e-07	0	0	PASS			23	0.37	0	0	4.14	0	0.123	0	74996	0	0	0	59988	0	0	0	29604	0	0	0	44882	0	0	0	63980	0	0
15	54013522	T	A	gnomAD Exomes	PASS	NA	ENST00000260323.16	p.Trp207Arg	p.Trp207Arg	c.619T>A	missense_variant				1	1613866	6.1963e-07	0	0	PASS			25.4	0.384	0	0	6.33	0	0.501	0	75016	0	0	0	59994	0	0	0	29602	0	0	0	44878	0	0	0	64000	0	0
15	54013522	T	C	gnomAD Exomes	PASS	NA	ENST00000260323.16	p.Trp207Arg	p.Trp207Arg	c.619T>C	missense_variant				31	1613866	1.92085e-05	0	0	PASS	nfe	1.646e-05	25.7	0.38	0.04	0.01	6.33	0	0.501	0	75016	0	0	0	59994	0	0	0	29602	0	0	0	44878	0	0	0	64000	0	0
15	54013524	G	C	gnomAD Exomes	PASS	NA	ENST00000260323.16	p.Trp207Cys	p.Trp207Cys	c.621G>C	missense_variant				11	1613918	6.81571e-06	0	0	PASS	nfe	4.29e-06	26.5	0.375	0.11	0.04	8.76	0	0.667	0	75034	0	0	1	59988	0	0	0	29604	0	0	0	44888	0	0	0	64006	0	0
15	54013527	A	G	gnomAD Exomes	PASS	NA	ENST00000260323.16	p.Gly208Gly	p.Gly208Gly	c.624A>G	synonymous_variant				1	1613910	6.19613e-07	0	0	PASS			6.02		0	0	-0.877			0	75038	0	0	0	59996	0	0	0	29600	0	0	0	44880	0	0	0	64004	0	0
15	54013532	G	A	gnomAD Exomes	PASS	NA	ENST00000260323.16	p.Arg210Lys	p.Arg210Lys	c.629G>A	missense_variant				7	1613886	4.33736e-06	0	0	PASS	nfe	2.47e-06	23.7	0.474	0.1	0.04	8.76	0	0.039	0	75040	0	0	0	59992	0	0	0	29602	0	0	0	44870	0	0	0	64004	0	0
15	54013532	G	T	gnomAD Exomes	PASS	NA	ENST00000260323.16	p.Arg210Ile	p.Arg210Ile	c.629G>T	missense_variant				1	1613886	6.19622e-07	0	0	PASS			26.6	0.54	0.01	0	8.76	0	0.854	0	75040	0	0	0	59992	0	0	0	29602	0	0	0	44870	0	0	0	64004	0	0
15	54013534	A	G	gnomAD Exomes,gnomAD Genomes	PASS	PASS	ENST00000260323.16	p.Ser211Gly	p.Ser211Gly	c.631A>G	missense_variant	Uncertain significance	2307322		8	1613828	4.95716e-06	0	0	PASS	nfe	1.83e-06	27.3	0.648	0.37	0.2	6.31	0	0.956	0	74936	0	0	1	59976	0	0	0	29600	0	0	0	44898	0	0	0	64016	0	0
15	54013535	G	A	gnomAD Exomes,gnomAD Genomes	PASS	PASS	ENST00000260323.16	p.Ser211Asn	p.Ser211Asn	c.632G>A	missense_variant				7	1613792	4.33761e-06	0	0	PASS	afr	3.472e-05	25.8	0.407	0.01	0	8.76	0	0.979	6	74916	0	0	0	59974	0	0	0	29596	0	0	0	44900	0	0	0	64006	0	0
15	54013537	A	G	gnomAD Exomes	PASS	NA	ENST00000260323.16	p.Lys212Glu	p.Lys212Glu	c.634A>G	missense_variant				3	1613914	1.85884e-06	0	0	PASS	nfe	2.8e-07	25.4	0.579	0	0	4.7	0.03	0.681	0	75036	0	0	0	59996	0	0	0	29598	0	0	0	44874	0	0	0	64014	0	0
15	54013540	T	G	gnomAD Exomes,gnomAD Genomes	PASS	PASS	ENST00000260323.16	p.Ser213Ala	p.Ser213Ala	c.637T>G	missense_variant				4	1613864	2.47852e-06	0	0	PASS	eas	2.977e-05	23.4	0.488	0	0	6.33	0.01	0.249	0	75030	0	0	0	59984	0	0	0	29600	0	0	4	44882	0	0	0	63990	0	0
15	54013542	T	C	gnomAD Exomes	PASS	NA	ENST00000260323.16	p.Ser213Ser	p.Ser213Ser	c.639T>C	synonymous_variant				1	1613916	6.19611e-07	0	0	PASS			8.67		0	0	0.132			0	75034	0	0	0	59996	0	0	0	29600	0	0	0	44884	0	0	0	64012	0	0
15	54013545	G	A	gnomAD Exomes	PASS	NA	ENST00000260323.16	p.Leu214Leu	p.Leu214Leu	c.642G>A	synonymous_variant				1	1613858	6.19633e-07	0	0	PASS			6.26		0	0.02	0.799			0	75022	0	0	0	59994	0	0	0	29594	0	0	0	44874	0	0	0	64000	0	0
15	54013545	G	C	gnomAD Genomes	NA	PASS	ENST00000260323.16	p.Leu214Phe	p.Leu214Phe	c.642G>C	missense_variant				1	1613740	6.19679e-07	0	0	PASS			22.8	0.519	0.03	0.01	0.799	0	0.879	1	74900	0	0	0	59974	0	0	0	29594	0	0	0	44886	0	0	0	64000	0	0
15	54013546	G	A	gnomAD Exomes	PASS	NA	ENST00000260323.16	p.Asp215Asn	p.Asp215Asn	c.643G>A	missense_variant				1	1613912	6.19612e-07	0	0	PASS			23.9	0.45	0.01	0.01	8.76	0	0.07	0	75040	0	0	0	60000	0	0	0	29598	0	0	1	44882	0	0	0	63994	0	0
15	54013547	A	G	gnomAD Exomes,gnomAD Genomes	PASS	PASS	ENST00000260323.16	p.Asp215Gly	p.Asp215Gly	c.644A>G	missense_variant	Uncertain significance	3186530		5	1613780	3.09832e-06	0	0	PASS	afr	1.746e-05	26.1	0.537	0.03	0.02	6.31	0	0.607	4	74914	0	0	0	59986	0	0	0	29596	0	0	1	44890	0	0	0	63998	0	0
15	54013548	C	T	gnomAD Exomes	PASS	NA	ENST00000260323.16	p.Asp215Asp	p.Asp215Asp	c.645C>T	synonymous_variant				1	1613856	6.19634e-07	0	0	PASS			7.89		0	0.02	1.4			0	75018	0	0	0	59994	0	0	0	29596	0	0	0	44874	0	0	0	64004	0	0
15	54013552	A	G	gnomAD Exomes	PASS	NA	ENST00000260323.16	p.Thr217Ala	p.Thr217Ala	c.649A>G	missense_variant				3	1613900	1.85885e-06	0	0	PASS	sas	8.75e-06	15	0.251	0	0	1.35	0.73	0.003	0	75042	0	0	0	60000	0	0	0	29592	0	0	0	44884	0	0	0	64014	0	0
15	54013552	A	C	gnomAD Exomes	PASS	NA	ENST00000260323.16	p.Thr217Pro	p.Thr217Pro	c.649A>C	missense_variant				1	1613900	6.19617e-07	0	0	PASS			23.5	0.42	0	0	1.35	0	0.503	0	75042	0	0	0	60000	0	0	0	29592	0	0	0	44884	0	0	0	64014	0	0
15	54013554	T	C	gnomAD Exomes	PASS	NA	ENST00000260323.16	p.Thr217Thr	p.Thr217Thr	c.651T>C	synonymous_variant				2	1613896	1.23924e-06	0	0	PASS			5.84		0	0	-0.606			0	75036	0	0	0	59996	0	0	0	29592	0	0	0	44878	0	0	0	64014	0	0
15	54013557	C	G	gnomAD Exomes	PASS	NA	ENST00000260323.16	p.Val218Val	p.Val218Val	c.654C>G	synonymous_variant				1	1613844	6.19639e-07	0	0	PASS			1.07		0	0	-0.105			0	75018	0	0	0	59992	0	0	0	29584	0	0	0	44878	0	0	0	64010	0	0
15	54013558	C	T	gnomAD Exomes,gnomAD Genomes	PASS	PASS	ENST00000260323.16	p.Arg219Ter	p.Arg219Ter	c.655C>T	stop_gained				14	1613650	8.67598e-06	0	0	PASS	nfe	6.89e-06	35		0.01	0.03	4.96			0	74860	0	0	0	59976	0	0	0	29590	0	0	0	44894	0	0	0	63996	0	0
15	54013559	G	A	gnomAD Exomes,gnomAD Genomes	PASS	PASS	ENST00000260323.16	p.Arg219Gln	p.Arg219Gln	c.656G>A	missense_variant	Uncertain significance	2312516		45	1613772	2.7885e-05	0	0	PASS	sas	6.764e-05	25.8	0.514	0.01	0.01	8.76	0	0.968	2	75014	0	0	0	59982	0	0	0	29580	0	0	2	44880	0	0	6	63996	0	0
15	54013562	AC	A	gnomAD Exomes	PASS	NA	ENST00000260323.16	p.Pro221GlnfsTer25	p.Pro221GlnfsTer25	c.662del	frameshift_variant				1	1613854	6.19635e-07	0	0	PASS			22.7		0.01	0.01	1.48			0	75036	0	0	0	59986	0	0	0	29586	0	0	0	44880	0	0	0	64008	0	0
15	54013565	C	G	gnomAD Exomes	PASS	NA	ENST00000260323.16	p.Pro221Arg	p.Pro221Arg	c.662C>G	missense_variant				2	1613736	1.23936e-06	0	0	PASS	nfe	2.8e-07	18.7	0.212	0	0	8.86	0.09	0.037	0	75002	0	0	0	59976	0	0	0	29580	0	0	0	44868	0	0	0	64004	0	0
15	54013571	C	A	gnomAD Exomes,gnomAD Genomes	PASS	PASS	ENST00000260323.16	p.Thr223Lys	p.Thr223Lys	c.668C>A	missense_variant				4	1613698	2.47878e-06	0	0	PASS	nfe	7.9e-07	14.1	0.249	0	0	4.93	0.15	0.023	0	75014	0	0	0	59958	0	0	0	29564	0	0	0	44880	0	0	0	64006	0	0
15	54013571	C	G	gnomAD Exomes	PASS	NA	ENST00000260323.16	p.Thr223Arg	p.Thr223Arg	c.668C>G	missense_variant				2	1613698	1.23939e-06	0	0	PASS	nfe	2.8e-07	17.4	0.271	0	0	4.93	0	0.093	0	75014	0	0	0	59958	0	0	0	29564	0	0	0	44880	0	0	0	64006	0	0
15	54013575	T	C	gnomAD Exomes	PASS	NA	ENST00000260323.16	p.Asn224Asn	p.Asn224Asn	c.672T>C	synonymous_variant				2	1613658	1.23942e-06	0	0	PASS	nfe	2.8e-07	0.248		0	0	-1.2			0	74996	0	0	0	59960	0	0	0	29564	0	0	0	44868	0	0	0	63986	0	0
15	54013577	C	A	gnomAD Exomes	PASS	NA	ENST00000260323.16	p.Ala225Asp	p.Ala225Asp	c.674C>A	missense_variant				1	1613556	6.19749e-07	0	0	PASS			14.1	0.229	0	0	1.54	0.02	0.01	0	74990	0	0	0	59944	0	0	0	29560	0	0	0	44868	0	0	0	63990	0	0
15	54013579	C	G	gnomAD Exomes	PASS	NA	ENST00000260323.16	p.Leu226Val	p.Leu226Val	c.676C>G	missense_variant				1	1613642	6.19716e-07	0	0	PASS			14.3	0.12	0	0	1.45	0	0.079	1	75010	0	0	0	59964	0	0	0	29564	0	0	0	44880	0	0	0	63980	0	0
15	54013580	T	A	gnomAD Exomes	PASS	NA	ENST00000260323.16	p.Leu226Gln	p.Leu226Gln	c.677T>A	missense_variant				1	1613674	6.19704e-07	0	0	PASS			21.3	0.46	0	0	2.94	0	0.02	0	75012	0	0	0	59966	0	0	0	29568	0	0	0	44868	0	0	1	64008	0	0
15	54013580	T	G	gnomAD Exomes	PASS	NA	ENST00000260323.16	p.Leu226Arg	p.Leu226Arg	c.677T>G	missense_variant				1	1613674	6.19704e-07	0	0	PASS			22	0.54	0.01	0	2.94	0.05	0.368	0	75012	0	0	0	59966	0	0	0	29568	0	0	1	44868	0	0	0	64008	0	0
15	54013581	G	A	gnomAD Exomes	PASS	NA	ENST00000260323.16	p.Leu226Leu	p.Leu226Leu	c.678G>A	synonymous_variant				1	1613616	6.19726e-07	0	0	PASS			0.083		0.04	0.02	-1.16			0	74998	0	0	1	59952	0	0	0	29562	0	0	0	44864	0	0	0	63994	0	0
15	54013582	G	C	gnomAD Exomes	PASS	NA	ENST00000260323.16	p.Glu227Gln	p.Glu227Gln	c.679G>C	missense_variant				4	1613676	2.47881e-06	0	0	PASS	nfe	2.8e-07	22.2	0.199	0.02	0	8.76	0	0.086	0	75014	0	0	0	59966	0	0	0	29562	0	0	0	44876	0	0	0	63996	0	0
15	54013585	C	A	gnomAD Exomes,gnomAD Genomes	PASS	PASS	ENST00000260323.16	p.Pro228Thr	p.Pro228Thr	c.682C>A	missense_variant				18	1613392	1.11566e-05	0	0	PASS	eas	0.00022308	17.5	0.494	0	0	7.09	0	0.081	0	74852	0	0	0	59930	0	0	0	29562	0	0	16	44886	0	0	0	63974	0	0
15	54013585	C	G	gnomAD Exomes	PASS	NA	ENST00000260323.16	p.Pro228Ala	p.Pro228Ala	c.682C>G	missense_variant				1	1613512	6.19766e-07	0	0	PASS			13.4	0.244	0	0.01	7.09	0.05	0.003	0	74974	0	0	0	59952	0	0	0	29562	0	0	0	44874	0	0	0	63974	0	0
15	54013586	C	T	gnomAD Exomes	PASS	NA	ENST00000260323.16	p.Pro228Leu	p.Pro228Leu	c.683C>T	missense_variant				2	1613550	1.2395e-06	0	0	PASS	nfe	2.8e-07	21.9	0.634	0	0.01	7.07	0	0.11	0	74994	0	0	0	59932	0	0	0	29562	0	0	0	44876	0	0	0	63986	0	0
15	54013587	A	G	gnomAD Exomes	PASS	NA	ENST00000260323.16	p.Pro228Pro	p.Pro228Pro	c.684A>G	synonymous_variant				4	1613660	2.47884e-06	0	0	PASS	nfe	2.8e-07	0.319		0	0	-2.94			0	75032	0	0	0	59964	0	0	0	29550	0	0	0	44884	0	0	0	64008	0	0
15	54013588	G	C	gnomAD Exomes	PASS	NA	ENST00000260323.16	p.Gly229Arg	p.Gly229Arg	c.685G>C	missense_variant				1	1613622	6.19724e-07	0	0	PASS			23.6	0.538	0	0	8.76	0	0.621	0	75008	0	0	0	59966	0	0	0	29548	0	0	0	44874	0	0	0	64002	0	0
15	54013588	G	T	gnomAD Genomes	NA	PASS	ENST00000260323.16	p.Gly229Trp	p.Gly229Trp	c.685G>T	missense_variant				1	1613622	6.19724e-07	0	0	PASS			24.4	0.609	0	0	8.76			1	75008	0	0	0	59966	0	0	0	29548	0	0	0	44874	0	0	0	64002	0	0
15	54013588	G	A	gnomAD Exomes	PASS	NA	ENST00000260323.16	p.Gly229Arg	p.Gly229Arg	c.685G>A	missense_variant				1	1613622	6.19724e-07	0	0	PASS			23.7	0.538	0.01	0	8.76	0	0.621	0	75008	0	0	0	59966	0	0	0	29548	0	0	0	44874	0	0	0	64002	0	0
15	54013589	G	T	gnomAD Exomes	PASS	NA	ENST00000260323.16	p.Gly229Val	p.Gly229Val	c.686G>T	missense_variant				3	1613598	1.8592e-06	0	0	PASS	nfe	6.8e-07	23.5	0.619	0	0	6.98	0	0.546	0	75012	0	0	0	59952	0	0	0	29564	0	0	0	44876	0	0	0	64002	0	0
15	54013589	G	A	gnomAD Exomes	PASS	NA	ENST00000260323.16	p.Gly229Glu	p.Gly229Glu	c.686G>A	missense_variant				2	1613598	1.23947e-06	0	0	PASS	sas	3.65e-06	22.3	0.558	0	0	6.98	0	0.037	0	75012	0	0	0	59952	0	0	0	29564	0	0	0	44876	0	0	0	64002	0	0
15	54013590	G	A	gnomAD Exomes	PASS	NA	ENST00000260323.16	p.Gly229Gly	p.Gly229Gly	c.687G>A	synonymous_variant				1	1613674	6.19704e-07	0	0	PASS			0.088		0	0	-2.45			0	75014	0	0	0	59982	0	0	0	29556	0	0	0	44880	0	0	0	64002	0	0
15	54013594	A	C	gnomAD Exomes	PASS	NA	ENST00000260323.16	p.Ser231Arg	p.Ser231Arg	c.691A>C	missense_variant				1	1613726	6.19684e-07	0	0	PASS			24.1	0.592	0	0	6.31	0	0.979	0	75038	0	0	0	59972	0	0	0	29564	0	0	0	44872	0	0	0	64008	0	0
15	54013595	G	C	gnomAD Exomes,gnomAD Genomes	PASS	PASS	ENST00000260323.16	p.Ser231Thr	p.Ser231Thr	c.692G>C	missense_variant				3	1613560	1.85924e-06	0	0	PASS	afr	1.063e-05	23.5	0.314	0	0	8.76	0	0.931	3	74912	0	0	0	59948	0	0	0	29556	0	0	0	44884	0	0	0	64004	0	0
15	54013595	G	T	gnomAD Exomes	PASS	NA	ENST00000260323.16	p.Ser231Ile	p.Ser231Ile	c.692G>T	missense_variant				6	1613678	3.71821e-06	0	0	PASS	sas	1.426e-05	24.1	0.566	0	0	8.76	0	0.986	0	75034	0	0	0	59968	0	0	0	29556	0	0	0	44872	0	0	0	64004	0	0
15	54013595	G	A	gnomAD Exomes	PASS	NA	ENST00000260323.16	p.Ser231Asn	p.Ser231Asn	c.692G>A	missense_variant	Uncertain significance	2601674		11	1613678	6.81673e-06	0	0	PASS	sas	2.105e-05	23.6	0.307	0	0	8.76	0.03	0.954	0	75034	0	0	0	59968	0	0	0	29556	0	0	2	44872	0	0	0	64004	0	0
15	54013596	T	C	gnomAD Exomes,gnomAD Genomes	PASS	PASS	ENST00000260323.16	p.Ser231Ser	p.Ser231Ser	c.693T>C	synonymous_variant				164	1613630	0.000101634	0	0	PASS	mid	0.0004305	5.59		0	0	0.614			21	75028	0	0	21	59958	0	0	0	29554	0	0	0	44876	0	0	0	63996	0	0
15	54013596	T	A	gnomAD Exomes,gnomAD Genomes	PASS	PASS	ENST00000260323.16	p.Ser231Arg	p.Ser231Arg	c.693T>A	missense_variant	Uncertain significance	3186532		232	1613512	0.000143786	0	0	PASS	nfe	0.00016602	22.1	0.507	0	0	0.614	0	0.979	1	74906	0	0	0	59938	0	0	0	29554	0	0	0	44888	0	0	1	63996	0	0
15	54013598	C	T	gnomAD Exomes,gnomAD Genomes	PASS	PASS	ENST00000260323.16	p.Ser232Phe	p.Ser232Phe	c.695C>T	missense_variant	Uncertain significance	3465967		101	1613434	6.25994e-05	0	0	PASS	amr	0.00012756	22.8	0.588	0	0	8.86	0	0.373	1	74894	0	0	13	59948	0	0	0	29554	0	0	0	44884	0	0	0	63990	0	0
15	54013599	C	T	gnomAD Exomes,gnomAD Genomes	PASS	PASS	ENST00000260323.16	p.Ser232Ser	p.Ser232Ser	c.696C>T	synonymous_variant				2	1613534	1.23952e-06	0	0	PASS	afr	4.43e-06	2.95		0	0	0.242			2	74912	0	0	0	59942	0	0	0	29556	0	0	0	44892	0	0	0	64002	0	0
15	54013606	T	C	gnomAD Genomes	NA	PASS	ENST00000260323.16	p.Cys235Arg	p.Cys235Arg	c.703T>C	missense_variant				1	1613562	6.19747e-07	0	0	PASS			26	0.78	0	0	3.72			0	74908	0	0	0	59956	0	0	0	29554	0	0	0	44888	0	0	0	64000	0	0
15	54013607	G	A	gnomAD Exomes,gnomAD Genomes	PASS	PASS	ENST00000260323.16	p.Cys235Tyr	p.Cys235Tyr	c.704G>A	missense_variant	Uncertain significance	3465986		61	1613488	3.78063e-05	0	0	PASS	nfe	3.938e-05	25.6	0.778	0	0	8.76	0	0.986	1	74912	0	0	0	59948	0	0	0	29554	0	0	0	44888	0	0	0	63986	0	0
15	54013608	C	T	gnomAD Exomes	PASS	NA	ENST00000260323.16	p.Cys235Cys	p.Cys235Cys	c.705C>T	synonymous_variant				1	1613522	6.19762e-07	0	0	PASS			4.25		0	0	0.047			0	75028	0	0	0	59944	0	0	0	29554	0	0	0	44864	0	0	0	63982	0	0
15	54013609	A	G	gnomAD Exomes	PASS	NA	ENST00000260323.16	p.Ile236Val	p.Ile236Val	c.706A>G	missense_variant				6	1613714	3.71813e-06	0	0	PASS	nfe	7.9e-07	20.4	0.181	0	0	2.48	0.01	0.014	1	75046	0	0	0	59978	0	0	0	29564	0	0	0	44872	0	0	0	63998	0	0
15	54013613	G	A	gnomAD Exomes	PASS	NA	ENST00000260323.16	p.Ser237Asn	p.Ser237Asn	c.710G>A	missense_variant				2	1613644	1.23943e-06	0	0	PASS	nfe	2.8e-07	23.1	0.338	0	0	8.76	0.04	0.048	0	75018	0	0	0	59970	0	0	0	29566	0	0	0	44876	0	0	0	63986	0	0
15	54013614	C	A	gnomAD Exomes	PASS	NA	ENST00000260323.16	p.Ser237Arg	p.Ser237Arg	c.711C>A	missense_variant				1	1613510	6.19767e-07	0	0	PASS			22.6	0.457	0	0	2.02	0.07	0.767	0	75002	0	0	0	59958	0	0	0	29546	0	0	0	44872	0	0	0	63972	0	0
15	54013617	A	C	gnomAD Exomes	PASS	NA	ENST00000260323.16	p.Gln238His	p.Gln238His	c.714A>C	missense_variant				1	1613734	6.19681e-07	0	0	PASS			7.88	0.411	0	0	-0.271	0.07	0	0	75042	0	0	0	59970	0	0	0	29570	0	0	0	44870	0	0	0	63992	0	0
15	54013617	A	G	gnomAD Exomes	PASS	NA	ENST00000260323.16	p.Gln238Gln	p.Gln238Gln	c.714A>G	synonymous_variant				1	1613734	6.19681e-07	0	0	PASS			2.76		0	0	-0.271			0	75042	0	0	0	59970	0	0	0	29570	0	0	0	44870	0	0	0	63992	0	0
15	54013618	A	G	gnomAD Exomes	PASS	NA	ENST00000260323.16	p.Thr239Ala	p.Thr239Ala	c.715A>G	missense_variant				1	1613690	6.19698e-07	0	0	PASS			25.2	0.519	0	0	6.31	0	0.978	0	75030	0	0	0	59954	0	0	0	29564	0	0	0	44878	0	0	0	63988	0	0
15	54013619	C	T	gnomAD Exomes,gnomAD Genomes	PASS	PASS	ENST00000260323.16	p.Thr239Ile	p.Thr239Ile	c.716C>T	missense_variant				5	1613464	3.09892e-06	0	0	PASS	nfe	7.9e-07	24.6	0.55	0	0	8.86	0	0.994	1	74896	0	0	0	59924	0	0	0	29552	0	0	0	44882	0	0	0	63998	0	0
15	54013620	A	G	gnomAD Exomes,gnomAD Genomes	PASS	PASS	ENST00000260323.16	p.Thr239Thr	p.Thr239Thr	c.717A>G	synonymous_variant				8	1613580	4.95792e-06	1	0	PASS	sas	2.105e-05	1.82		0	0	-2.76			0	74906	0	0	0	59938	0	0	0	29562	0	0	0	44888	0	0	0	63990	0	0
15	54013621	C	T	gnomAD Exomes	PASS	NA	ENST00000260323.16	p.His240Tyr	p.His240Tyr	c.718C>T	missense_variant				3	1613646	1.85914e-06	0	0	PASS	nfe	6.8e-07	22.6	0.37	0	0	8.86	0	0.058	0	75038	0	0	0	59964	0	0	0	29560	0	0	0	44872	0	0	0	63984	0	0
15	54013621	C	G	gnomAD Exomes	PASS	NA	ENST00000260323.16	p.His240Asp	p.His240Asp	c.718C>G	missense_variant				1	1613646	6.19715e-07	0	0	PASS			22.9	0.244	0	0	8.86	0.01	0.023	0	75038	0	0	0	59964	0	0	0	29560	0	0	0	44872	0	0	0	63984	0	0
15	54013622	A	G	gnomAD Exomes	PASS	NA	ENST00000260323.16	p.His240Arg	p.His240Arg	c.719A>G	missense_variant				2	1613696	1.23939e-06	0	0	PASS			21.1	0.299	0	0	4.67	0.07	0.023	1	75018	0	0	0	59968	0	0	0	29570	0	0	0	44872	0	0	0	63992	0	0
15	54013622	A	C	gnomAD Exomes	PASS	NA	ENST00000260323.16	p.His240Pro	p.His240Pro	c.719A>C	missense_variant				2	1613696	1.23939e-06	0	0	PASS			23.3	0.396	0	0	4.67	0	0.093	1	75018	0	0	0	59968	0	0	0	29570	0	0	0	44872	0	0	0	63992	0	0
15	54013625	A	C	gnomAD Exomes,gnomAD Genomes	PASS	PASS	ENST00000260323.16	p.Asp241Ala	p.Asp241Ala	c.722A>C	missense_variant				70	1613584	4.33817e-05	0	0	PASS	nfe	4.429e-05	24	0.607	0	0.01	4.69	0	0.14	2	74906	0	0	0	59946	0	0	0	29568	0	0	0	44888	0	0	0	63998	0	0
15	54013629	C	G	gnomAD Exomes	PASS	NA	ENST00000260323.16	p.Val242Val	p.Val242Val	c.726C>G	synonymous_variant				1	1613684	6.197e-07	0	0	PASS			7.59		0	0	1.3			0	75038	0	0	0	59954	0	0	0	29576	0	0	0	44870	0	0	0	63992	0	0
15	54013631	T	C	gnomAD Exomes	PASS	NA	ENST00000260323.16	p.Met243Thr	p.Met243Thr	c.728T>C	missense_variant				3	1613692	1.85909e-06	0	0	PASS	nfe	6.8e-07	25.3	0.644	0	0	6.33	0	0.916	0	75012	0	0	0	59950	0	0	0	29570	0	0	0	44868	0	0	0	63986	0	0
15	54013634	A	C	gnomAD Exomes	PASS	NA	ENST00000260323.16	p.Glu244Ala	p.Glu244Ala	c.731A>C	missense_variant				1	1613766	6.19669e-07	0	0	PASS			26.5	0.748	0	0.01	6.31	0	0.984	0	75034	0	0	0	59974	0	0	0	29578	0	0	0	44870	0	0	0	64002	0	0
15	54013638	G	T	gnomAD Exomes,gnomAD Genomes	PASS	PASS	ENST00000260323.16	p.Met245Ile	p.Met245Ile	c.735G>T	missense_variant	Uncertain significance	2266480		8	1613590	4.95789e-06	0	0	PASS	nfe	2.92e-06	23.5	0.321	0	0.02	8.76	0	0.039	0	74900	0	0	0	59942	0	0	0	29572	0	0	0	44884	0	0	0	63984	0	0
15	54013640	T	A	gnomAD Exomes	PASS	NA	ENST00000260323.16	p.Ile246Asn	p.Ile246Asn	c.737T>A	missense_variant				2	1613760	1.23934e-06	0	0	PASS	nfe	2.8e-07	27.2	0.707	0	0	6.33	0	0.994	0	75032	0	0	0	59970	0	0	0	29578	0	0	0	44864	0	0	0	63990	0	0
15	54013640	T	C	gnomAD Exomes	PASS	NA	ENST00000260323.16	p.Ile246Thr	p.Ile246Thr	c.737T>C	missense_variant				1	1613760	6.19671e-07	0	0	PASS			26.1	0.701	0	0	6.33	0	0.987	1	75032	0	0	0	59970	0	0	0	29578	0	0	0	44864	0	0	0	63990	0	0
15	54013641	C	T	gnomAD Genomes	NA	PASS	ENST00000260323.16	p.Ile246Ile	p.Ile246Ile	c.738C>T	synonymous_variant				1	1613604	6.19731e-07	0	0	PASS			9.19		0	0.01	3.41			1	74914	0	0	0	59926	0	0	0	29572	0	0	0	44880	0	0	0	63996	0	0
15	54013643	T	G	gnomAD Exomes	PASS	NA	ENST00000260323.16	p.Phe247Cys	p.Phe247Cys	c.740T>G	missense_variant				1	1613818	6.19649e-07	0	0	PASS			28.1	0.518	0	0	6.33	0	0.994	0	75040	0	0	0	59984	0	0	0	29578	0	0	0	44866	0	0	0	63996	0	0
15	54013644	T	C	gnomAD Exomes,gnomAD Genomes	PASS	PASS	ENST00000260323.16	p.Phe247Phe	p.Phe247Phe	c.741T>C	synonymous_variant				8	1613690	4.95758e-06	0	0	PASS	sas	3.588e-05	9		0	0	-0.276			0	74916	0	0	1	59958	0	0	0	29586	0	0	0	44876	0	0	0	64004	0	0
15	54013647	G	T	gnomAD Exomes	PASS	NA	ENST00000260323.16	p.Lys248Asn	p.Lys248Asn	c.744G>T	missense_variant				1	1613778	6.19664e-07	0	0	PASS			24.2	0.462	0	0	3.86	0	0.831	0	75014	0	0	0	59970	0	0	0	29584	0	0	0	44866	0	0	0	63998	0	0
15	54013647	G	A	gnomAD Exomes	PASS	NA	ENST00000260323.16	p.Lys248Lys	p.Lys248Lys	c.744G>A	synonymous_variant				6	1613778	3.71798e-06	0	0	PASS	sas	2.863e-05	8.22		0	0	3.86			0	75014	0	0	0	59970	0	0	0	29584	0	0	0	44866	0	0	0	63998	0	0
15	54013648	G	T	gnomAD Exomes	PASS	NA	ENST00000260323.16	p.Glu249Ter	p.Glu249Ter	c.745G>T	stop_gained				1	1613730	6.19682e-07	0	0	PASS			37		0	0.04	8.76			0	74988	0	0	0	59964	0	0	0	29586	0	0	0	44870	0	0	0	63992	0	0
15	54013651	C	T	gnomAD Exomes	PASS	NA	ENST00000260323.16	p.Leu250Phe	p.Leu250Phe	c.748C>T	missense_variant				4	1613792	2.47863e-06	0	0	PASS	nfe	6.8e-07	25.3	0.611	0	0.01	7.09	0	0.996	0	75044	0	0	1	59956	0	0	0	29582	0	0	0	44870	0	0	0	63996	0	0
15	54013654	C	T	gnomAD Exomes	PASS	NA	ENST00000260323.16	p.Gln251Ter	p.Gln251Ter	c.751C>T	stop_gained				1	1613780	6.19663e-07	0	0	PASS			36		0	0.05	8.86			0	75014	0	0	0	59964	0	0	0	29588	0	0	0	44866	0	0	0	63996	0	0
15	54013654	C	A	gnomAD Exomes	PASS	NA	ENST00000260323.16	p.Gln251Lys	p.Gln251Lys	c.751C>A	missense_variant				1	1613780	6.19663e-07	0	0	PASS			24.7	0.475	0	0.01	8.86	0	0.931	0	75014	0	0	0	59964	0	0	0	29588	0	0	0	44866	0	0	0	63996	0	0
15	54013655	A	G	gnomAD Exomes,gnomAD Genomes	PASS	PASS	ENST00000260323.16	p.Gln251Arg	p.Gln251Arg	c.752A>G	missense_variant				2	1613728	1.23937e-06	0	0	PASS	afr	4.43e-06	25.9	0.509	0	0	6.31	0	0.954	2	74916	0	0	0	59948	0	0	0	29594	0	0	0	44874	0	0	0	64018	0	0
15	54013655	A	C	gnomAD Exomes	PASS	NA	ENST00000260323.16	p.Gln251Pro	p.Gln251Pro	c.752A>C	missense_variant				1	1613846	6.19638e-07	0	0	PASS			26.3	0.568	0	0	6.31	0	0.979	0	75038	0	0	1	59968	0	0	0	29594	0	0	0	44862	0	0	0	64018	0	0
15	54013656	G	A	gnomAD Genomes	NA	PASS	ENST00000260323.16	p.Gln251Gln	p.Gln251Gln	c.753G>A	synonymous_variant				1	1613690	6.19698e-07	0	0	PASS			6.68		0	0	1.51			0	74902	0	0	1	59946	0	0	0	29592	0	0	0	44872	0	0	0	64018	0	0
15	54013660	A	G	gnomAD Exomes	PASS	NA	ENST00000260323.16	p.Ile253Val	p.Ile253Val	c.757A>G	missense_variant				2	1613872	1.23926e-06	0	0	PASS	nfe	2.8e-07	24.9	0.495	0.01	0.01	4.66	0	0.93	0	75052	0	0	0	59974	0	0	0	29590	0	0	0	44870	0	0	0	64010	0	0
15	54013664	G	A	gnomAD Exomes	PASS	NA	ENST00000260323.16	p.Ser254Asn	p.Ser254Asn	c.761G>A	missense_variant				2	1613838	1.23928e-06	0	0	PASS	nfe	2.8e-07	23.8	0.35	0	0	8.76	0	0.398	0	75034	0	0	0	59978	0	0	0	29594	0	0	0	44872	0	0	0	63996	0	0
15	54013665	T	C	gnomAD Exomes	PASS	NA	ENST00000260323.16	p.Ser254Ser	p.Ser254Ser	c.762T>C	synonymous_variant				1	1613732	6.19682e-07	0	0	PASS			9.08		0	0	0.63			0	74986	0	0	0	59954	0	0	0	29590	0	0	1	44868	0	0	0	63982	0	0
15	54013666	C	G	gnomAD Exomes	PASS	NA	ENST00000260323.16	p.Gln255Glu	p.Gln255Glu	c.763C>G	missense_variant				1	1613724	6.19685e-07	0	0	PASS			22.9	0.508	0	0	8.86	0	0.428	0	74998	0	0	0	59942	0	0	0	29596	0	0	0	44860	0	0	0	64000	0	0
15	54013666	C	T	gnomAD Exomes	PASS	NA	ENST00000260323.16	p.Gln255Ter	p.Gln255Ter	c.763C>T	stop_gained				1	1613724	6.19685e-07	0	0	PASS			36		0	0.04	8.86			0	74998	0	0	0	59942	0	0	0	29596	0	0	0	44860	0	0	0	64000	0	0
15	54013669	A	G	gnomAD Exomes	PASS	NA	ENST00000260323.16	p.Ile256Val	p.Ile256Val	c.766A>G	missense_variant				6	1613872	3.71777e-06	0	0	PASS	nfe	1.83e-06	24.9	0.491	0	0.01	6.31	0	0.93	0	75048	0	0	0	59978	0	0	0	29594	0	0	0	44874	0	0	0	64006	0	0
15	54013670	T	A	gnomAD Exomes	PASS	NA	ENST00000260323.16	p.Ile256Asn	p.Ile256Asn	c.767T>A	missense_variant				1	1613830	6.19644e-07	0	0	PASS			27.3	0.735	0	0	6.33	0	0.994	0	75036	0	0	0	59966	0	0	0	29590	0	0	0	44868	0	0	0	64008	0	0
15	54013672	G	T	gnomAD Exomes	PASS	NA	ENST00000260323.16	p.Glu257Ter	p.Glu257Ter	c.769G>T	stop_gained				1	1613796	6.19657e-07	0	0	PASS			37		0	0.02	8.76			0	75026	0	0	0	59968	0	0	0	29592	0	0	0	44870	0	0	0	63982	0	0
15	54013675	A	T	gnomAD Exomes	PASS	NA	ENST00000260323.16	p.Thr258Ser	p.Thr258Ser	c.772A>T	missense_variant				1	1613844	6.19639e-07	0	0	PASS			19.1	0.354	0	0	3.67	0.09	0.021	0	75040	0	0	0	59976	0	0	0	29594	0	0	0	44874	0	0	0	64008	0	0
15	54013676	C	T	gnomAD Exomes	PASS	NA	ENST00000260323.16	p.Thr258Ile	p.Thr258Ile	c.773C>T	missense_variant				5	1613752	3.09837e-06	0	0	PASS	nfe	1.24e-06	22.1	0.47	0	0.01	4.98	0	0.242	0	75016	0	0	0	59962	0	0	0	29592	0	0	0	44864	0	0	0	63982	0	0
15	54013680	A	G	gnomAD Exomes	PASS	NA	ENST00000260323.16	p.Glu259Glu	p.Glu259Glu	c.777A>G	synonymous_variant				2	1613762	1.23934e-06	0	0	PASS	nfe	2.8e-07	7.88		0	0	0.239			0	75014	0	0	0	59966	0	0	0	29596	0	0	0	44864	0	0	0	64006	0	0
15	54013681	C	T	gnomAD Exomes,gnomAD Genomes	PASS	PASS	ENST00000260323.16	p.Leu260Phe	p.Leu260Phe	c.778C>T	missense_variant				3	1613654	1.85913e-06	0	0	PASS	afr	1.064e-05	24.6	0.445	0	0	7.09	0	0.888	3	74896	0	0	0	59940	0	0	0	29598	0	0	0	44876	0	0	0	63984	0	0
15	54013681	C	G	gnomAD Exomes	PASS	NA	ENST00000260323.16	p.Leu260Val	p.Leu260Val	c.778C>G	missense_variant	Uncertain significance	3186533		20	1613772	1.23933e-05	0	0	PASS	nfe	9.53e-06	23.7	0.381	0	0	7.09	0	0.458	0	75018	0	0	0	59960	0	0	0	29598	0	0	0	44864	0	0	0	63984	0	0
15	54013684	T	C	gnomAD Exomes	PASS	NA	ENST00000260323.16	p.Ser261Pro	p.Ser261Pro	c.781T>C	missense_variant				1	1613730	6.19682e-07	0	0	PASS			22.9	0.458	0	0	3.62	0	0.062	0	74992	0	0	0	59966	0	0	0	29598	0	0	0	44858	0	0	0	63994	0	0
15	54013684	T	G	gnomAD Exomes	PASS	NA	ENST00000260323.16	p.Ser261Ala	p.Ser261Ala	c.781T>G	missense_variant				1	1613730	6.19682e-07	0	0	PASS			18.3	0.245	0	0	3.62	0.28	0.006	0	74992	0	0	0	59966	0	0	0	29598	0	0	0	44858	0	0	0	63994	0	0
15	54013685	C	T	gnomAD Genomes	NA	PASS	ENST00000260323.16	p.Ser261Phe	p.Ser261Phe	c.782C>T	missense_variant				1	1613626	6.19722e-07	0	0	PASS			21.2	0.31	0	0	3.5			1	74896	0	0	0	59934	0	0	0	29592	0	0	0	44866	0	0	0	63988	0	0
15	54013686	T	C	gnomAD Exomes	PASS	NA	ENST00000260323.16	p.Ser261Ser	p.Ser261Ser	c.783T>C	synonymous_variant				3	1613770	1.859e-06	0	0	PASS	amr	5.53e-06	6.66		0	0	-1.61			0	75024	0	0	2	59976	0	0	0	29588	0	0	0	44858	0	0	0	63992	0	0
15	54013688	A	T	gnomAD Exomes	PASS	NA	ENST00000260323.16	p.Glu262Val	p.Glu262Val	c.785A>T	missense_variant				1	1613770	6.19667e-07	0	0	PASS			26.9	0.569	0	0.01	6.31	0	0.994	0	75026	0	0	0	59982	0	0	0	29584	0	0	1	44856	0	0	0	63996	0	0
15	54013690	C	A	gnomAD Exomes	PASS	NA	ENST00000260323.16	p.Leu263Ile	p.Leu263Ile	c.787C>A	missense_variant				1	1613674	6.19704e-07	0	0	PASS			24	0.445	0	0.01	5.02	0	0.987	0	74990	0	0	0	59946	0	0	0	29584	0	0	1	44856	0	0	0	63992	0	0
15	54013690	C	T	gnomAD Exomes	PASS	NA	ENST00000260323.16	p.Leu263Leu	p.Leu263Leu	c.787C>T	synonymous_variant				4	1613674	2.47882e-06	0	0	PASS	sas	1.426e-05	8.7		0	0.01	5.02			0	74990	0	0	0	59946	0	0	0	29584	0	0	0	44856	0	0	0	63992	0	0
15	54013691	T	A	gnomAD Exomes	PASS	NA	ENST00000260323.16	p.Leu263Gln	p.Leu263Gln	c.788T>A	missense_variant				5	1613728	3.09842e-06	0	0	PASS	nfe	1.24e-06	26.6	0.691	0	0	6.33	0	0.997	0	75016	0	0	0	59970	0	0	0	29586	0	0	0	44860	0	0	0	63982	0	0
15	54013692	A	G	gnomAD Exomes	PASS	NA	ENST00000260323.16	p.Leu263Leu	p.Leu263Leu	c.789A>G	synonymous_variant				1	1613794	6.19658e-07	0	0	PASS			0.43		0	0	-2.43			0	75036	0	0	0	59984	0	0	0	29584	0	0	0	44866	0	0	0	64002	0	0
15	54013693	C	T	gnomAD Exomes	PASS	NA	ENST00000260323.16	p.Arg264Ter	p.Arg264Ter	c.790C>T	stop_gained				11	1613610	6.81701e-06	0	0	PASS	nfe	4.29e-06	35		0	0.03	4.96			0	74988	0	0	0	59958	0	0	0	29586	0	0	0	44856	0	0	0	63954	0	0
15	54013694	G	A	gnomAD Exomes,gnomAD Genomes	PASS	PASS	ENST00000260323.16	p.Arg264Gln	p.Arg264Gln	c.791G>A	missense_variant				6	1613498	3.71863e-06	0	0	PASS	nfe	6.8e-07	25.2	0.492	0	0	8.76	0.08	0.988	0	74852	0	0	0	59932	0	0	0	29586	0	0	0	44872	0	0	2	63962	0	0
15	54013696	G	A	gnomAD Exomes,gnomAD Genomes	PASS	PASS	ENST00000260323.16	p.Gly265Arg	p.Gly265Arg	c.793G>A	missense_variant				3	1613480	1.85934e-06	0	0	PASS	nfe	2.8e-07	27	0.561	0	0	8.76	0.03	0.96	0	74850	0	0	0	59932	0	0	0	29578	0	0	0	44868	0	0	0	63966	0	0
15	54013698	G	A	gnomAD Exomes	PASS	NA	ENST00000260323.16	p.Gly265Gly	p.Gly265Gly	c.795G>A	synonymous_variant				4	1613572	2.47897e-06	0	0	PASS	nfe	6.8e-07	4.86		0	0	-0.539			0	74996	0	0	0	59950	0	0	0	29584	0	0	0	44844	0	0	0	63964	0	0
15	54013698	G	T	gnomAD Exomes	PASS	NA	ENST00000260323.16	p.Gly265Gly	p.Gly265Gly	c.795G>T	synonymous_variant				1	1613572	6.19743e-07	0	0	PASS			4.3		0	0	-0.539			0	74996	0	0	0	59950	0	0	0	29584	0	0	0	44844	0	0	0	63964	0	0
15	54013699	C	T	gnomAD Exomes,gnomAD Genomes	PASS	PASS	ENST00000260323.16	p.His266Tyr	p.His266Tyr	c.796C>T	missense_variant				2	1613438	1.23959e-06	0	0	PASS			24.2	0.521	0.03	0.02	8.86	0	0.628	0	74868	0	0	0	59930	0	0	0	29580	0	0	0	44866	0	0	0	63950	0	0
15	54013701	C	G	gnomAD Exomes	PASS	NA	ENST00000260323.16	p.His266Gln	p.His266Gln	c.798C>G	missense_variant				1	1613456	6.19788e-07	0	0	PASS			0.305	0.53	0	0.01	-5.28	0	0.07	0	74934	0	0	0	59940	0	0	0	29576	0	0	0	44852	0	0	0	63930	0	0
15	54013701	C	T	gnomAD Exomes,gnomAD Genomes	PASS	PASS	ENST00000260323.16	p.His266His	p.His266His	c.798C>T	synonymous_variant				46	1613338	2.85123e-05	0	0	PASS	sas	8.445e-05	0.238		0	0.01	-5.28			4	74812	0	0	0	59920	0	0	0	29576	0	0	3	44864	0	0	0	63930	0	0
15	54013702	G	A	gnomAD Exomes	PASS	NA	ENST00000260323.16	p.Val267Ile	p.Val267Ile	c.799G>A	missense_variant	Uncertain significance	3186534		13	1613526	8.05689e-06	0	0	PASS	amr	5.53e-06	25.1	0.326	0	0	8.76	0	0.969	0	74956	0	0	2	59944	0	0	0	29578	0	0	1	44854	0	0	0	63954	0	0
15	54013705	A	T	gnomAD Exomes,gnomAD Genomes	PASS	PASS	ENST00000260323.16	p.Asn268Tyr	p.Asn268Tyr	c.802A>T	missense_variant				15	1613532	9.29638e-06	0	0	PASS	nfe	7.63e-06	22.4	0.366	0	0	2.97	0	0.305	0	74888	0	0	0	59946	0	0	0	29574	0	0	0	44874	0	0	0	63990	0	0
15	54013706	A	C	gnomAD Exomes	PASS	NA	ENST00000260323.16	p.Asn268Thr	p.Asn268Thr	c.803A>C	missense_variant				1	1613684	6.197e-07	0	0	PASS			22.4	0.206	0	0	4.69	0.08	0.043	0	75022	0	0	0	59968	0	0	0	29578	0	0	1	44860	0	0	0	63988	0	0
15	54013706	A	G	gnomAD Exomes,gnomAD Genomes	PASS	PASS	ENST00000260323.16	p.Asn268Ser	p.Asn268Ser	c.803A>G	missense_variant	Uncertain significance	3331003		82	1613566	5.08191e-05	0	0	PASS	nfe	4.946e-05	21.1	0.168	0	0.01	4.69	0.19	0.021	2	74900	0	0	0	59948	0	0	0	29578	0	0	0	44872	0	0	1	63988	0	0
15	54013707	T	A	gnomAD Exomes	PASS	NA	ENST00000260323.16	p.Asn268Lys	p.Asn268Lys	c.804T>A	missense_variant				1	1613590	6.19736e-07	0	0	PASS			20.8	0.197	0	0	-0.228	0	0.031	0	74986	0	0	0	59962	0	0	0	29576	0	0	0	44860	0	0	0	63954	0	0
15	54013708	G	A	gnomAD Exomes	PASS	NA	ENST00000260323.16	p.Ala269Thr	p.Ala269Thr	c.805G>A	missense_variant				3	1613488	1.85933e-06	0	0	PASS	nfe	6.8e-07	23.9	0.384	0	0	8.76	0.01	0.355	0	74986	0	0	0	59944	0	0	0	29564	0	0	0	44844	0	0	0	63944	0	0
15	54013709	C	T	gnomAD Exomes	PASS	NA	ENST00000260323.16	p.Ala269Val	p.Ala269Val	c.806C>T	missense_variant				1	1613346	6.1983e-07	0	0	PASS			23.5	0.425	0	0	8.86	0	0.438	0	74974	0	0	0	59932	0	0	0	29554	0	0	0	44852	0	0	0	63924	0	0
15	54013713	C	A	gnomAD Exomes	PASS	NA	ENST00000260323.16	p.Leu270Leu	p.Leu270Leu	c.810C>A	synonymous_variant				1	1613322	6.19839e-07	0	0	PASS			5.5		0	0	1.26			0	74980	0	0	0	59936	0	0	0	29546	0	0	0	44860	0	0	0	63952	0	0
15	54013713	C	G	gnomAD Exomes	PASS	NA	ENST00000260323.16	p.Leu270Leu	p.Leu270Leu	c.810C>G	synonymous_variant				1	1613324	6.19838e-07	0	0	PASS			5.68		0	0	1.26			0	74980	0	0	0	59936	0	0	0	29546	0	0	1	44860	0	0	0	63952	0	0
15	54013715	A	G	gnomAD Exomes	PASS	NA	ENST00000260323.16	p.Lys271Arg	p.Lys271Arg	c.812A>G	missense_variant				4	1613442	2.47917e-06	0	0	PASS	sas	3.65e-06	21	0.195	0	0.01	4.88	0.22	0.007	0	75002	0	0	0	59938	0	0	0	29550	0	0	0	44868	0	0	0	63954	0	0
15	54013716	G	T	gnomAD Genomes	NA	PASS	ENST00000260323.16	p.Lys271Asn	p.Lys271Asn	c.813G>T	missense_variant				1	1613102	6.19924e-07	0	0	PASS			20.7	0.297	0	0	2.12			0	74850	0	0	1	59906	0	0	0	29532	0	0	0	44868	0	0	0	63910	0	0
15	54013717	C	T	gnomAD Exomes,gnomAD Genomes	PASS	PASS	ENST00000260323.16	p.His272Tyr	p.His272Tyr	c.814C>T	missense_variant				17	1613006	1.05393e-05	0	0	PASS	nfe	8.03e-06	14.7	0.23	0	0	6.74	0.91	0	0	74824	0	0	0	59918	0	0	0	29534	0	0	0	44870	0	0	0	63910	0	0
15	54013717	C	G	gnomAD Exomes	PASS	NA	ENST00000260323.16	p.His272Asp	p.His272Asp	c.814C>G	missense_variant				1	1613124	6.19915e-07	0	0	PASS			16.6	0.239	0	0	6.74	0.72	0.01	0	74946	0	0	0	59938	0	0	0	29534	0	0	0	44858	0	0	0	63910	0	0
15	54013720	TC	T	gnomAD Genomes	NA	PASS	ENST00000260323.16	p.Ile274SerfsTer39	p.Ile274SerfsTer39	c.819del	frameshift_variant				1	1612878	6.2001e-07	0	0	PASS			27		0	0.05	6.33			0	74814	0	0	0	59878	0	0	0	29508	0	0	1	44858	0	0	0	63878	0	0
15	54013721	C	T	gnomAD Genomes	NA	PASS	ENST00000260323.16	p.Ser273Phe	p.Ser273Phe	c.818C>T	missense_variant				1	1612882	6.20008e-07	0	0	PASS			25.6	0.606	0	0	8.86			1	74826	0	0	0	59890	0	0	0	29490	0	0	0	44860	0	0	0	63902	0	0
15	54013721	C	G	gnomAD Exomes	PASS	NA	ENST00000260323.16	p.Ser273Cys	p.Ser273Cys	c.818C>G	missense_variant				1	1613000	6.19963e-07	0	0	PASS			25.2	0.568	0	0	8.86	0	0.996	0	74948	0	0	0	59910	0	0	0	29490	0	0	0	44848	0	0	0	63902	0	0
15	54013723	A	G	gnomAD Exomes	PASS	NA	ENST00000260323.16	p.Ile274Val	p.Ile274Val	c.820A>G	missense_variant				3	1613108	1.85976e-06	0	0	PASS	sas	8.76e-06	18.9	0.373	0	0	6.31	0.28	0.069	0	74998	0	0	0	59928	0	0	0	29486	0	0	0	44858	0	0	0	63932	0	0
15	54013724	T	C	gnomAD Exomes	PASS	NA	ENST00000260323.16	p.Ile274Thr	p.Ile274Thr	c.821T>C	missense_variant				5	1612886	3.10003e-06	0	0	PASS	nfe	1.24e-06	25.1	0.663	0	0	6.33	0	0.679	0	74932	0	0	0	59890	0	0	0	29486	0	0	0	44836	0	0	0	63902	0	0
15	54013725	C	T	gnomAD Exomes,gnomAD Genomes	PASS	PASS	ENST00000260323.16	p.Ile274Ile	p.Ile274Ile	c.822C>T	synonymous_variant				14	1612578	8.68175e-06	0	0	PASS	amr	5.445e-05	0.275		0	0.01	-6.53			1	74810	0	0	7	59860	0	0	0	29456	0	0	1	44838	0	0	1	63866	0	0
15	54013725	CGAT	C	gnomAD Exomes	PASS	NA	ENST00000260323.16	p.Asp275del	p.Asp275del	c.825_827del	inframe_deletion				2	1612696	1.24016e-06	0	0	PASS	nfe	2.8e-07	18.9		0	0.01	-6.53			0	74932	0	0	0	59880	0	0	0	29456	0	0	0	44826	0	0	0	63866	0	0
15	54013726	G	A	gnomAD Exomes,gnomAD Genomes	PASS	PASS	ENST00000260323.16	p.Asp275Asn	p.Asp275Asn	c.823G>A	missense_variant	Uncertain significance	3186535		17	1612780	1.05408e-05	0	0	PASS	sas	8.452e-05	26.1	0.442	0	0.01	8.76	0	0.825	0	74834	0	0	0	59884	0	0	0	29474	0	0	0	44870	0	0	0	63908	0	0
15	54013726	G	T	gnomAD Exomes	PASS	NA	ENST00000260323.16	p.Asp275Tyr	p.Asp275Tyr	c.823G>T	missense_variant				6	1612898	3.72001e-06	0	0	PASS	nfe	1.83e-06	26.2	0.705	0	0.01	8.76	0	0.976	0	74956	0	0	0	59904	0	0	0	29474	0	0	0	44858	0	0	0	63908	0	0
15	54013727	A	T	gnomAD Genomes	NA	PASS	ENST00000260323.16	p.Asp275Val	p.Asp275Val	c.824A>T	missense_variant				1	1612894	6.20004e-07	0	0	PASS			26.1	0.737	0	0.01	6.31			1	74844	0	0	0	59904	0	0	0	29482	0	0	0	44864	0	0	0	63906	0	0
15	54013729	G	A	gnomAD Exomes	PASS	NA	ENST00000260323.16	p.Glu276Lys	p.Glu276Lys	c.826G>A	missense_variant				1	1612864	6.20015e-07	0	0	PASS			28.1	0.632	0	0	8.76	0	0.985	0	74974	0	0	0	59910	0	0	0	29482	0	0	0	44856	0	0	0	63874	0	0
15	54013730	A	T	gnomAD Exomes	PASS	NA	ENST00000260323.16	p.Glu276Val	p.Glu276Val	c.827A>T	missense_variant				1	1612934	6.19988e-07	0	0	PASS			27.3	0.742	0	0	6.31	0	0.996	0	74988	0	0	0	59910	0	0	0	29476	0	0	0	44858	0	0	0	63914	0	0
15	54013731	G	C	gnomAD Exomes	PASS	NA	ENST00000260323.16	p.Glu276Asp	p.Glu276Asp	c.828G>C	missense_variant				1	1612850	6.2002e-07	0	0	PASS			22.9	0.489	0	0	1.9	0	0.978	0	74960	0	0	0	59890	0	0	0	29472	0	0	0	44848	0	0	0	63892	0	0
15	54013731	G	A	gnomAD Exomes	PASS	NA	ENST00000260323.16	p.Glu276Glu	p.Glu276Glu	c.828G>A	synonymous_variant				4	1612850	2.48008e-06	0	0	PASS	eas	7.39e-06	6.91		0	0	1.9			0	74960	0	0	0	59890	0	0	0	29472	0	0	2	44848	0	0	0	63892	0	0
15	54013732	A	T	gnomAD Exomes	PASS	NA	ENST00000260323.16	p.Ile277Phe	p.Ile277Phe	c.829A>T	missense_variant				1	1612812	6.20035e-07	0	0	PASS			26.2	0.526	0	0	6.31	0	0.991	1	74962	0	0	0	59896	0	0	0	29472	0	0	0	44846	0	0	0	63888	0	0
15	54013732	A	C	gnomAD Exomes,gnomAD Genomes	PASS	PASS	ENST00000260323.16	p.Ile277Leu	p.Ile277Leu	c.829A>C	missense_variant				9	1612694	5.58072e-06	0	0	PASS	amr	1.33e-05	25.9	0.436	0	0	6.31	0	0.952	1	74840	0	0	3	59876	0	0	0	29472	0	0	0	44858	0	0	0	63888	0	0
15	54013735	T	A	gnomAD Exomes,gnomAD Genomes	PASS	PASS	ENST00000260323.16	p.Ser278Thr	p.Ser278Thr	c.832T>A	missense_variant				3	1612352	1.86064e-06	0	0	PASS	nfe	2.8e-07	25.6	0.58	0	0	6.33	0	0.98	0	74780	0	0	0	59832	0	0	0	29440	0	0	0	44856	0	0	0	63840	0	0
15	54013737	C	T	gnomAD Exomes	PASS	NA	ENST00000260323.16	p.Ser278Ser	p.Ser278Ser	c.834C>T	synonymous_variant				1	1612340	6.20217e-07	0	0	PASS			8.49		0	0.01	1.28			0	74932	0	0	0	59856	0	0	0	29416	0	0	0	44840	0	0	0	63854	0	0
15	54013739	G	C	gnomAD Exomes	PASS	NA	ENST00000260323.16	p.Ser279Thr	p.Ser279Thr	c.836G>C	missense_variant				1	1612360	6.20209e-07	0	0	PASS			24.9	0.353	0	0	8.76	0	0.581	0	74964	0	0	0	59858	0	0	0	29420	0	0	0	44838	0	0	0	63840	0	0
15	54013740	C	T	gnomAD Exomes	PASS	NA	ENST00000260323.16	p.Ser279Ser	p.Ser279Ser	c.837C>T	synonymous_variant				1	1612048	6.20329e-07	0	0	PASS			9.88		0	0.01	1.54			0	74906	0	0	0	59832	0	0	0	29396	0	0	0	44836	0	0	0	63820	0	0
15	54013740	C	A	gnomAD Exomes	PASS	NA	ENST00000260323.16	p.Ser279Arg	p.Ser279Arg	c.837C>A	missense_variant				1	1612046	6.2033e-07	0	0	PASS			23.7	0.559	0	0	1.54	0	0.779	0	74906	0	0	0	59832	0	0	0	29396	0	0	0	44836	0	0	0	63820	0	0
15	54013741	A	G	gnomAD Exomes	PASS	NA	ENST00000260323.16	p.Ser280Gly	p.Ser280Gly	c.838A>G	missense_variant				3	1612224	1.86078e-06	0	0	PASS	nfe	6.8e-07	26	0.548	0	0	6.31	0.03	0.97	0	74946	0	0	0	59814	0	0	0	29392	0	0	0	44852	0	0	0	63872	0	0
15	54013742	G	A	gnomAD Genomes	NA	PASS	ENST00000260323.16	p.Ser280Asn	p.Ser280Asn	c.839G>A	missense_variant				1	1612044	6.2033e-07	0	0	PASS			25.9	0.391	0	0	8.76			1	74826	0	0	0	59792	0	0	0	29402	0	0	0	44864	0	0	0	63856	0	0
15	54013743	T	A	gnomAD Exomes	PASS	NA	ENST00000260323.16	p.Ser280Arg	p.Ser280Arg	c.840T>A	missense_variant				1	1611792	6.20427e-07	0	0	PASS			17.5	0.492	0	0	-3.18	0	0.994	0	74882	0	0	0	59744	0	0	0	29370	0	0	0	44842	0	0	0	63830	0	0
15	54013747	G	T	gnomAD Exomes	PASS	NA	ENST00000260323.16	p.Glu282Ter	p.Glu282Ter	c.844G>T	stop_gained				1	1611586	6.20507e-07	0	0	PASS			37		0.02	0.06	8.76			0	74908	0	0	0	59676	0	0	0	29312	0	0	0	44852	0	0	0	63852	0	0
15	54013749	G	A	gnomAD Exomes	PASS	NA	ENST00000260323.16	p.Glu282Glu	p.Glu282Glu	c.846G>A	synonymous_variant				2	1611534	1.24105e-06	0	0	PASS			8.53		0	0	2.95			0	74876	0	0	0	59668	0	0	0	29314	0	0	0	44850	0	0	0	63838	0	0
15	54013750	G	A	gnomAD Exomes	PASS	NA	ENST00000260323.16	p.Val283Ile	p.Val283Ile	c.847G>A	missense_variant				2	1611388	1.24117e-06	0	0	PASS	sas	3.66e-06	25.7	0.325	0	0	6.99	0	0.978	0	74866	0	0	0	59646	0	0	0	29294	0	0	0	44852	0	0	0	63804	0	0
15	54013751	T	C	gnomAD Exomes	PASS	NA	ENST00000260323.16	p.Val283Ala	p.Val283Ala	c.848T>C	missense_variant				7	1611220	4.34453e-06	0	0	PASS	nfe	2.47e-06	26.4	0.443	0	0	6.33	0.01	0.978	0	74802	0	0	0	59632	0	0	0	29282	0	0	0	44832	0	0	0	63810	0	0
15	54013752	T	C	gnomAD Exomes	PASS	NA	ENST00000260323.16	p.Val283Val	p.Val283Val	c.849T>C	synonymous_variant				1	1611330	6.20605e-07	0	0	PASS			6.63		0	0	-0.359			0	74854	0	0	0	59616	0	0	0	29306	0	0	0	44852	0	0	0	63824	0	0
15	54013756	C	T	gnomAD Exomes	PASS	NA	ENST00000260323.16	p.Gln285Ter	p.Gln285Ter	c.853C>T	stop_gained				2	1610832	1.24159e-06	0	0	PASS	nfe	2.8e-07	36		0	0.04	8.86			0	74834	0	0	0	59566	0	0	0	29254	0	0	0	44840	0	0	0	63772	0	0
15	54013756	C	A	gnomAD Exomes,gnomAD Genomes	PASS	PASS	ENST00000260323.16	p.Gln285Lys	p.Gln285Lys	c.853C>A	missense_variant				4	1610714	2.48337e-06	0	0	PASS	nfe	7.9e-07	24.7	0.473	0	0	8.86	0.01	0.952	0	74712	0	0	0	59546	0	0	0	29254	0	0	0	44852	0	0	0	63772	0	0
15	54013758	A	T	gnomAD Exomes	PASS	NA	ENST00000260323.16	p.Gln285His	p.Gln285His	c.855A>T	missense_variant				1	1611130	6.20682e-07	0	0	PASS			20.7	0.439	0	0.01	-1.14	0.01	0.993	0	74874	0	0	0	59576	0	0	0	29264	0	0	0	44848	0	0	0	63838	0	0
15	54013758	A	G	gnomAD Exomes	PASS	NA	ENST00000260323.16	p.Gln285Gln	p.Gln285Gln	c.855A>G	synonymous_variant				4	1611130	2.48273e-06	0	0	PASS	nfe	7.9e-07	4.34		0	0	-1.14			0	74874	0	0	0	59576	0	0	0	29264	0	0	0	44848	0	0	0	63838	0	0
15	54013759	A	C	gnomAD Exomes	PASS	NA	ENST00000260323.16	p.Ser286Arg	p.Ser286Arg	c.856A>C	missense_variant				1	1611040	6.20717e-07	0	0	PASS			23.8	0.506	0	0.01	6.31	0	0.098	0	74848	0	0	0	59576	0	0	0	29248	0	0	0	44864	0	0	0	63828	0	0
15	54013759	A	G	gnomAD Exomes	PASS	NA	ENST00000260323.16	p.Ser286Gly	p.Ser286Gly	c.856A>G	missense_variant				11	1611040	6.82789e-06	0	0	PASS	nfe	4.29e-06	23.6	0.33	0.02	0.04	6.31	0	0.03	0	74848	0	0	0	59576	0	0	0	29248	0	0	0	44864	0	0	0	63828	0	0
15	54013760	G	A	gnomAD Genomes	NA	PASS	ENST00000260323.16	p.Ser286Asn	p.Ser286Asn	c.857G>A	missense_variant				1	1610944	6.20754e-07	0	0	PASS			18.7	0.168	0	0	4.13			1	74752	0	0	0	59578	0	0	0	29270	0	0	0	44864	0	0	0	63812	0	0
15	54013761	T	C	gnomAD Exomes,gnomAD Genomes	PASS	PASS	ENST00000260323.16	p.Ser286Ser	p.Ser286Ser	c.858T>C	synonymous_variant				5	1610510	3.10461e-06	0	0	PASS	eas	4.348e-05	8.76		0	0	-2.33			0	74622	0	0	0	59522	0	0	0	29266	0	0	5	44844	0	0	0	63746	0	0
15	54013766	T	C	gnomAD Exomes	PASS	NA	ENST00000260323.16	p.Ile288Thr	p.Ile288Thr	c.863T>C	missense_variant				1	1610660	6.20863e-07	0	0	PASS			23.9	0.733	0	0	6.33	0	0.417	0	74760	0	0	0	59542	0	0	0	29236	0	0	0	44838	0	0	0	63800	0	0
15	54013767	T	G	gnomAD Exomes	PASS	NA	ENST00000260323.16	p.Ile288Met	p.Ile288Met	c.864T>G	missense_variant				1	1610708	6.20845e-07	0	0	PASS			21.4	0.522	0	0.01	-2.45	0	0.77	0	74774	0	0	0	59534	0	0	0	29254	0	0	0	44834	0	0	0	63818	0	0
15	54013767	T	C	gnomAD Exomes	PASS	NA	ENST00000260323.16	p.Ile288Ile	p.Ile288Ile	c.864T>C	synonymous_variant				1	1610708	6.20845e-07	0	0	PASS			6.86		0	0.01	-2.45			0	74774	0	0	0	59534	0	0	0	29254	0	0	0	44834	0	0	0	63818	0	0
15	54013768	G	T	gnomAD Exomes	PASS	NA	ENST00000260323.16	p.Glu289Ter	p.Glu289Ter	c.865G>T	stop_gained				1	1610768	6.20822e-07	0	0	PASS			37		0	0.04	8.76			0	74842	0	0	0	59612	0	0	0	29248	0	0	0	44850	0	0	0	63798	0	0
15	54013768	G	A	gnomAD Exomes	PASS	NA	ENST00000260323.16	p.Glu289Lys	p.Glu289Lys	c.865G>A	missense_variant				1	1610768	6.20822e-07	0	0	PASS			27.8	0.614	0	0	8.76	0	0.985	0	74842	0	0	0	59612	0	0	0	29248	0	0	0	44850	0	0	0	63798	0	0
15	54013772	A	G	gnomAD Exomes,gnomAD Genomes	PASS	PASS	ENST00000260323.16	p.Gln290Arg	p.Gln290Arg	c.869A>G	missense_variant				10	1610562	6.20901e-06	0	0	PASS	sas	5.958e-05	25.1	0.477	0	0	6.31	0.02	0.968	0	74710	0	0	0	59520	0	0	0	29226	0	0	0	44868	0	0	0	63824	0	0
15	54013773	G	A	gnomAD Exomes,gnomAD Genomes	PASS	PASS	ENST00000260323.16	p.Gln290Gln	p.Gln290Gln	c.870G>A	synonymous_variant				116	1611012	7.20044e-05	0	0	PASS	sas	0.00090588	6.99		0	0.01	2.3			0	74852	0	0	0	59664	0	0	2	29254	0	0	0	44840	0	0	0	63824	0	0
15	54013776	G	A	gnomAD Exomes	PASS	NA	ENST00000260323.16	p.Leu291Leu	p.Leu291Leu	c.873G>A	synonymous_variant				6	1611098	3.72417e-06	0	0	PASS	nfe	1.24e-06	0.113		0	0	-4.19			0	74844	0	0	0	59684	0	0	0	29270	0	0	0	44858	0	0	0	63818	0	0
15	54013777	C	G	gnomAD Exomes	PASS	NA	ENST00000260323.16	p.Arg292Gly	p.Arg292Gly	c.874C>G	missense_variant				1	1610458	6.20941e-07	0	0	PASS			23.5	0.542	0	0.01	4.23	0	0.758	0	74784	0	0	0	59590	0	0	0	29194	0	0	0	44844	0	0	0	63784	0	0
15	54013777	C	T	gnomAD Exomes,gnomAD Genomes	PASS	PASS	ENST00000260323.16	p.Arg292Cys	p.Arg292Cys	c.874C>T	missense_variant				30	1610338	1.86296e-05	0	0	PASS	sas	5.961e-05	24.4	0.443	0	0.01	4.23	0	0.965	0	74662	0	0	0	59570	0	0	0	29194	0	0	0	44856	0	0	0	63784	0	0
15	54013777	C	A	gnomAD Exomes	PASS	NA	ENST00000260323.16	p.Arg292Ser	p.Arg292Ser	c.874C>A	missense_variant				3	1610454	1.86283e-06	0	0	PASS	nfe	6.8e-07	23.3	0.509	0	0.01	4.23	0	0.694	0	74784	0	0	0	59590	0	0	0	29194	0	0	0	44844	0	0	0	63784	0	0
15	54013778	G	T	gnomAD Exomes	PASS	NA	ENST00000260323.16	p.Arg292Leu	p.Arg292Leu	c.875G>T	missense_variant				1	1610848	6.20791e-07	0	0	PASS			25.2	0.576	0	0	8.76	0	0.758	0	74810	0	0	0	59626	0	0	0	29248	0	0	0	44846	0	0	0	63798	0	0
15	54013778	G	A	gnomAD Exomes,gnomAD Genomes	PASS	PASS	ENST00000260323.16	p.Arg292His	p.Arg292His	c.875G>A	missense_variant				9	1610730	5.58753e-06	0	0	PASS	amr	5.57e-06	25.4	0.469	0	0	8.76	0.03	0.902	0	74688	0	0	2	59606	0	0	0	29248	0	0	0	44858	0	0	0	63798	0	0
15	54013779	C	T	gnomAD Exomes	PASS	NA	ENST00000260323.16	p.Arg292Arg	p.Arg292Arg	c.876C>T	synonymous_variant				1	1610942	6.20755e-07	0	0	PASS			0.292		0	0	-10.3			0	74802	0	0	0	59644	0	0	0	29246	0	0	1	44842	0	0	0	63802	0	0
15	54013780	A	G	gnomAD Exomes	PASS	NA	ENST00000260323.16	p.Thr293Ala	p.Thr293Ala	c.877A>G	missense_variant				3	1611356	1.86179e-06	0	0	PASS	nfe	2.8e-07	22.6	0.268	0	0	2.12	0.02	0.112	0	74874	0	0	0	59688	0	0	0	29278	0	0	0	44864	0	0	0	63864	0	0
15	54013781	C	G	gnomAD Exomes	PASS	NA	ENST00000260323.16	p.Thr293Arg	p.Thr293Arg	c.878C>G	missense_variant				1	1610934	6.20758e-07	0	0	PASS			23.6	0.422	0	0	8.86	0	0.462	0	74818	0	0	0	59624	0	0	0	29252	0	0	1	44844	0	0	0	63828	0	0
15	54013784	G	A	gnomAD Exomes	PASS	NA	ENST00000260323.16	p.Gly294Glu	p.Gly294Glu	c.881G>A	missense_variant				13	1611342	8.06781e-06	0	0	PASS	nfe	5.43e-06	26	0.685	0	0	8.76	0	0.999	0	74802	0	0	0	59658	0	0	0	29318	0	0	0	44852	0	0	0	63864	0	0
15	54013784	G	T	gnomAD Exomes	PASS	NA	ENST00000260323.16	p.Gly294Val	p.Gly294Val	c.881G>T	missense_variant	Uncertain significance	3465984		15	1611342	9.30901e-06	0	0	PASS	nfe	7.64e-06	25.8	0.651	0	0	8.76	0	0.999	0	74802	0	0	0	59658	0	0	0	29318	0	0	0	44852	0	0	0	63864	0	0
15	54013785	G	T	gnomAD Exomes	PASS	NA	ENST00000260323.16	p.Gly294Gly	p.Gly294Gly	c.882G>T	synonymous_variant				4	1611502	2.48216e-06	0	0	PASS			0.188		0.01	0.01	-1.06			0	74826	0	0	0	59678	0	0	2	29322	0	0	0	44850	0	0	0	63880	0	0
15	54013785	G	A	gnomAD Exomes	PASS	NA	ENST00000260323.16	p.Gly294Gly	p.Gly294Gly	c.882G>A	synonymous_variant				1	1611502	6.20539e-07	0	0	PASS			0.231		0	0	-1.06			0	74826	0	0	0	59678	0	0	0	29322	0	0	0	44850	0	0	0	63880	0	0
15	54013786	T	A	gnomAD Genomes	NA	PASS	ENST00000260323.16	p.Phe295Ile	p.Phe295Ile	c.883T>A	missense_variant				1	1611352	6.20597e-07	0	0	PASS			25.4	0.496	0	0	6.33			1	74722	0	0	0	59640	0	0	0	29326	0	0	0	44866	0	0	0	63872	0	0
15	54013788	T	C	gnomAD Exomes	PASS	NA	ENST00000260323.16	p.Phe295Phe	p.Phe295Phe	c.885T>C	synonymous_variant				6	1611514	3.72321e-06	0	0	PASS	nfe	1.24e-06	1.05		0	0	-4.7			0	74852	0	0	0	59620	0	0	0	29310	0	0	0	44856	0	0	0	63884	0	0
15	54013788	T	A	gnomAD Exomes	PASS	NA	ENST00000260323.16	p.Phe295Leu	p.Phe295Leu	c.885T>A	missense_variant				1	1611514	6.20534e-07	0	0	PASS			13.8	0.475	0.04	0.03	-4.7	0	0.97	0	74852	0	0	0	59620	0	0	0	29310	0	0	0	44856	0	0	0	63884	0	0
15	54013789	G	T	gnomAD Exomes	PASS	NA	ENST00000260323.16	p.Val296Phe	p.Val296Phe	c.886G>T	missense_variant				3	1611644	1.86145e-06	0	0	PASS	nfe	6.8e-07	24.7	0.496	0	0	6.96	0	0.832	0	74888	0	0	0	59696	0	0	0	29318	0	0	0	44848	0	0	0	63866	0	0
15	54013789	G	A	gnomAD Exomes	PASS	NA	ENST00000260323.16	p.Val296Ile	p.Val296Ile	c.886G>A	missense_variant				3	1611644	1.86145e-06	0	0	PASS	nfe	2.8e-07	22.8	0.383	0	0	6.96	0.03	0.315	0	74888	0	0	0	59696	0	0	0	29318	0	0	1	44848	0	0	0	63866	0	0
15	54013790	T	C	gnomAD Exomes	PASS	NA	ENST00000260323.16	p.Val296Ala	p.Val296Ala	c.887T>C	missense_variant				1	1611552	6.2052e-07	0	0	PASS			23.2	0.229	0	0	6.33	0.02	0.018	0	74830	0	0	0	59704	0	0	0	29328	0	0	0	44834	0	0	0	63872	0	0
15	54013791	C	T	gnomAD Exomes	PASS	NA	ENST00000260323.16	p.Val296Val	p.Val296Val	c.888C>T	synonymous_variant				1	1611414	6.20573e-07	0	0	PASS			7.45		0	0.01	1.59			0	74806	0	0	0	59682	0	0	0	29310	0	0	0	44844	0	0	0	63858	0	0
15	54013792	C	T	gnomAD Exomes	PASS	NA	ENST00000260323.16	p.Gln297Ter	p.Gln297Ter	c.889C>T	stop_gained				1	1611414	6.20573e-07	0	0	PASS			36		0	0.06	8.86			0	74816	0	0	0	59646	0	0	0	29302	0	0	0	44852	0	0	0	63874	0	0
15	54013792	C	G	gnomAD Exomes	PASS	NA	ENST00000260323.16	p.Gln297Glu	p.Gln297Glu	c.889C>G	missense_variant				2	1611414	1.24115e-06	0	0	PASS	nfe	2.8e-07	24	0.459	0	0	8.86	0	0.93	0	74816	0	0	0	59646	0	0	0	29302	0	0	0	44852	0	0	0	63874	0	0
15	54013793	A	G	gnomAD Exomes,gnomAD Genomes	PASS	PASS	ENST00000260323.16	p.Gln297Arg	p.Gln297Arg	c.890A>G	missense_variant				3	1611300	1.86185e-06	0	0	PASS	nfe	2.8e-07	25.2	0.533	0	0	6.31	0	0.953	1	74698	0	0	0	59584	0	0	0	29294	0	0	0	44872	0	0	0	63896	0	0
15	54013796	C	T	gnomAD Exomes	PASS	NA	ENST00000260323.16	p.Ser298Phe	p.Ser298Phe	c.893C>T	missense_variant				1	1611508	6.20537e-07	0	0	PASS			24.7	0.581	0	0	8.86	0	0.48	0	74802	0	0	0	59662	0	0	0	29302	0	0	0	44848	0	0	0	63866	0	0
15	54013798	C	G	gnomAD Exomes	PASS	NA	ENST00000260323.16	p.Arg299Gly	p.Arg299Gly	c.895C>G	missense_variant				1	1611406	6.20576e-07	0	0	PASS			23.8	0.506	0	0.04	4.13	0.02	0.987	0	74762	0	0	1	59648	0	0	0	29282	0	0	0	44850	0	0	0	63860	0	0
15	54013798	C	T	gnomAD Exomes	PASS	NA	ENST00000260323.16	p.Arg299Trp	p.Arg299Trp	c.895C>T	missense_variant				8	1611286	4.96498e-06	0	0	PASS	nfe	1.83e-06	24.8	0.609	0	0.02	4.13	0	0.993	0	74640	0	0	1	59628	0	0	0	29282	0	0	0	44862	0	0	0	63860	0	0
15	54013799	G	A	gnomAD Exomes,gnomAD Genomes	PASS	PASS	ENST00000260323.16	p.Arg299Gln	p.Arg299Gln	c.896G>A	missense_variant				15	1611690	9.307e-06	0	0	PASS	sas	2.107e-05	27.1	0.508	0	0.01	8.76	0	0.978	1	74696	0	0	2	59658	0	0	0	29342	0	0	0	44866	0	0	0	63904	0	0
15	54013801	A	T	gnomAD Exomes	PASS	NA	ENST00000260323.16	p.Arg300Trp	p.Arg300Trp	c.898A>T	missense_variant				1	1611816	6.20418e-07	0	0	PASS			25.1	0.622	0	0.02	2.29	0	0.962	0	74820	0	0	0	59648	0	0	0	29334	0	0	0	44862	0	0	0	63922	0	0
15	54013801	A	G	gnomAD Exomes	PASS	NA	ENST00000260323.16	p.Arg300Gly	p.Arg300Gly	c.898A>G	missense_variant				2	1611816	1.24084e-06	0	0	PASS	nfe	2.8e-07	21.4	0.522	0	0.02	2.29	0.07	0.444	0	74820	0	0	0	59648	0	0	0	29334	0	0	0	44862	0	0	0	63922	0	0
15	54013804	G	T	gnomAD Exomes	PASS	NA	ENST00000260323.16	p.Glu301Ter	p.Glu301Ter	c.901G>T	stop_gained				37	1611912	2.29541e-05	0	0	PASS	nfe	2.315e-05	38		0.08	0.24	8.76			0	74812	0	0	0	59626	0	0	0	29344	0	0	0	44862	0	0	0	63914	0	0
15	54013806	A	G	gnomAD Exomes,gnomAD Genomes	PASS	PASS	ENST00000260323.16	p.Glu301Glu	p.Glu301Glu	c.903A>G	synonymous_variant				11	1611886	6.8243e-06	0	0	PASS	nfe	5.01e-06	7.19		0	0	1.45			0	74706	0	0	0	59600	0	0	0	29374	0	0	0	44870	0	0	0	63922	0	0
15	54013808	C	T	gnomAD Exomes	PASS	NA	ENST00000260323.16	p.Thr302Ile	p.Thr302Ile	c.905C>T	missense_variant				2	1612042	1.24066e-06	0	0	PASS			24.5	0.527	0	0	8.86	0	0.996	0	74798	0	0	0	59646	0	0	0	29370	0	0	0	44852	0	0	0	63920	0	0
15	54013811	G	A	gnomAD Exomes	PASS	NA	ENST00000260323.16	p.Arg303Lys	p.Arg303Lys	c.908G>A	missense_variant				2	1612236	1.24051e-06	0	0	PASS	nfe	2.8e-07	22.9	0.487	0	0	7	0.05	0.444	0	74854	0	0	0	59660	0	0	0	29390	0	0	0	44860	0	0	0	63946	0	0
15	54013811	G	C	gnomAD Exomes,gnomAD Genomes	PASS	PASS	ENST00000260323.16	p.Arg303Thr	p.Arg303Thr	c.908G>C	missense_variant				12	1612118	7.44362e-06	0	0	PASS	nfe	5.01e-06	25.3	0.547	0	0	7	0	0.471	0	74732	0	0	0	59640	0	0	0	29390	0	0	0	44872	0	0	0	63946	0	0
15	54013812	A	G	gnomAD Exomes	PASS	NA	ENST00000260323.16	p.Arg303Arg	p.Arg303Arg	c.909A>G	synonymous_variant				3	1612264	1.86074e-06	0	0	PASS	nfe	6.8e-07	9.24		0	0.01	0.199			0	74846	0	0	0	59660	0	0	0	29386	0	0	0	44868	0	0	0	63962	0	0
15	54013815	C	G	gnomAD Exomes,gnomAD Genomes	PASS	PASS	ENST00000260323.16	p.Asp304Glu	p.Asp304Glu	c.912C>G	missense_variant	Likely benign	2645361		10172	1612176	0.00630948	71	0	PASS	nfe	0.00616166	22	0.441	0	0.01	4.12	0.07	0.675	77	74828	0	0	212	59616	1	0	1324	29368	35	0	1	44868	0	0	101	63946	0	0
15	54013815	C	T	gnomAD Exomes	PASS	NA	ENST00000260323.16	p.Asp304Asp	p.Asp304Asp	c.912C>T	synonymous_variant				1	1612186	6.20276e-07	0	0	PASS			8.17		0	0.01	4.12			0	74828	0	0	0	59616	0	0	0	29370	0	0	0	44868	0	0	0	63948	0	0
15	54013818	C	T	gnomAD Exomes	PASS	NA	ENST00000260323.16	p.Ile305Ile	p.Ile305Ile	c.915C>T	synonymous_variant				1	1612050	6.20328e-07	0	0	PASS			8.2		0	0.01	2.97			0	74788	0	0	0	59594	0	0	0	29376	0	0	0	44846	0	0	0	63930	0	0
15	54013818	C	G	gnomAD Exomes	PASS	NA	ENST00000260323.16	p.Ile305Met	p.Ile305Met	c.915C>G	missense_variant				1	1612050	6.20328e-07	0	0	PASS			22.6	0.424	0	0.01	2.97	0	0.915	0	74788	0	0	0	59594	0	0	0	29376	0	0	0	44846	0	0	0	63930	0	0
15	54013819	C	T	gnomAD Exomes,gnomAD Genomes	PASS	PASS	ENST00000260323.16	p.His306Tyr	p.His306Tyr	c.916C>T	missense_variant				164	1612006	0.000101737	0	0	PASS	nfe	0.00011216	23.3	0.588	0	0	8.86	0.05	0.986	4	74690	0	0	2	59564	0	0	0	29386	0	0	0	44878	0	0	0	63930	0	0
15	54013820	A	G	gnomAD Exomes	PASS	NA	ENST00000260323.16	p.His306Arg	p.His306Arg	c.917A>G	missense_variant				2	1612470	1.24033e-06	0	0	PASS	nfe	2.8e-07	24.9	0.538	0	0	6.31	0.02	0.991	0	74872	0	0	0	59680	0	0	0	29400	0	0	0	44870	0	0	0	63962	0	0
15	54013821	T	C	gnomAD Exomes	PASS	NA	ENST00000260323.16	p.His306His	p.His306His	c.918T>C	synonymous_variant				1	1612384	6.202e-07	0	0	PASS			6.6		0	0	-0.707			0	74850	0	0	1	59670	0	0	0	29414	0	0	0	44868	0	0	0	63952	0	0
15	54013824	T	C	gnomAD Exomes	PASS	NA	ENST00000260323.16	p.Asp307Asp	p.Asp307Asp	c.921T>C	synonymous_variant				8	1612382	4.9616e-06	0	0	PASS	eas	7.26e-05	8.13		0	0	0.886			0	74852	0	0	0	59640	0	0	0	29400	0	0	7	44868	0	0	1	63966	0	0
15	54013826	A	G	gnomAD Exomes,gnomAD Genomes	PASS	PASS	ENST00000260323.16	p.Tyr308Cys	p.Tyr308Cys	c.923A>G	missense_variant				4	1612614	2.48044e-06	0	0	PASS	nfe	7.9e-07	27.5	0.689	0	0	4.62	0	0.997	0	74792	0	0	0	59722	0	0	0	29444	0	0	0	44874	0	0	0	63980	0	0
15	54013828	A	G	gnomAD Exomes	PASS	NA	ENST00000260323.16	p.Ile309Val	p.Ile309Val	c.925A>G	missense_variant				4	1612816	2.48013e-06	0	0	PASS	nfe	7.9e-07	22.9	0.416	0	0	4.67	0.04	0.329	0	74910	0	0	0	59766	0	0	0	29456	0	0	0	44866	0	0	0	63978	0	0
15	54013831	A	G	gnomAD Exomes	PASS	NA	ENST00000260323.16	p.Lys310Glu	p.Lys310Glu	c.928A>G	missense_variant				1	1612764	6.20054e-07	0	0	PASS			23.1	0.365	0	0	4.93	0.01	0.049	0	74876	0	0	0	59762	0	0	0	29456	0	0	0	44868	0	0	0	63984	0	0
15	54013832	A	C	gnomAD Exomes	PASS	NA	ENST00000260323.16	p.Lys310Thr	p.Lys310Thr	c.929A>C	missense_variant				1	1612844	6.20023e-07	0	0	PASS			22.7	0.391	0	0	3.08	0.01	0.177	0	74912	0	0	0	59778	0	0	0	29458	0	0	0	44872	0	0	0	63972	0	0
15	54013833	G	C	gnomAD Exomes,gnomAD Genomes	PASS	PASS	ENST00000260323.16	p.Lys310Asn	p.Lys310Asn	c.930G>C	missense_variant				2	1612934	1.23998e-06	0	0	PASS	afr	4.44e-06	15.4	0.151	0	0	-0.532	0	0.101	2	74776	0	0	0	59830	0	0	0	29494	0	0	0	44878	0	0	0	63976	0	0
15	54013835	A	G	gnomAD Exomes	PASS	NA	ENST00000260323.16	p.His311Arg	p.His311Arg	c.932A>G	missense_variant				3	1613260	1.85959e-06	0	0	PASS	nfe	6.8e-07	17.9	0.27	0	0	2.44	0.13	0	0	74956	0	0	0	59902	0	0	0	29516	0	0	0	44872	0	0	0	63990	0	0
15	54013837	T	G	gnomAD Exomes	PASS	NA	ENST00000260323.16	p.Leu312Val	p.Leu312Val	c.934T>G	missense_variant				1	1613288	6.19852e-07	0	0	PASS			17	0.165	0.02	0.02	1.14	0.29	0.007	0	74938	0	0	0	59894	0	0	0	29528	0	0	0	44864	0	0	0	63982	0	0
15	54013840	G	C	gnomAD Exomes	PASS	NA	ENST00000260323.16	p.Gly313Arg	p.Gly313Arg	c.937G>C	missense_variant				1	1613328	6.19837e-07	0	0	PASS			23.4	0.423	0.01	0	3.42	0	0.422	0	74932	0	0	0	59912	0	0	0	29542	0	0	0	44868	0	0	0	63984	0	0
15	54013841	G	A	gnomAD Exomes	PASS	NA	ENST00000260323.16	p.Gly313Asp	p.Gly313Asp	c.938G>A	missense_variant				1	1613364	6.19823e-07	0	0	PASS			22.6	0.314	0	0	8.76	0.12	0.172	0	74956	0	0	0	59914	0	0	0	29544	0	0	0	44868	0	0	0	63980	0	0
15	54013843	C	A	gnomAD Exomes	PASS	NA	ENST00000260323.16	p.His314Asn	p.His314Asn	c.940C>A	missense_variant				1	1613280	6.19855e-07	0	0	PASS			22.8	0.264	0.03	0.05	7.07	0	0.115	0	74922	0	0	0	59912	0	0	0	29542	0	0	0	44868	0	0	0	63968	0	0
15	54013845	T	C	gnomAD Exomes	PASS	NA	ENST00000260323.16	p.His314His	p.His314His	c.942T>C	synonymous_variant				1	1613476	6.1978e-07	0	0	PASS			5.3		0	0	-0.071			0	74976	0	0	0	59946	0	0	0	29546	0	0	0	44870	0	0	0	64000	0	0
15	54013846	A	G	gnomAD Exomes	PASS	NA	ENST00000260323.16	p.Met315Val	p.Met315Val	c.943A>G	missense_variant				4	1613554	2.479e-06	0	0	PASS	nfe	7.9e-07	6.58	0.14	0	0.01	-0.166	0.31	0	0	75012	0	0	0	59938	0	0	0	29556	0	0	0	44874	0	0	0	64000	0	0
15	54013847	TG	T	gnomAD Exomes	PASS	NA	ENST00000260323.16	p.Gly316ValfsTer6	p.Gly316ValfsTer6	c.947del	frameshift_variant				1	1613504	6.19769e-07	0	0	PASS			24.7		0	0.09	2.5			0	74982	0	0	0	59950	0	0	0	29550	0	0	0	44868	0	0	0	63992	0	0
15	54013847	T	C	gnomAD Exomes	PASS	NA	ENST00000260323.16	p.Met315Thr	p.Met315Thr	c.944T>C	missense_variant				5	1613504	3.09885e-06	0	0	PASS	nfe	1.24e-06	16.7	0.088	0	0	2.5	0.54	0	0	74982	0	0	0	59950	0	0	0	29550	0	0	0	44868	0	0	0	63992	0	0
15	54013848	G	T	gnomAD Exomes	PASS	NA	ENST00000260323.16	p.Met315Ile	p.Met315Ile	c.945G>T	missense_variant				1	1613490	6.19775e-07	0	0	PASS			15.7	0.137	0	0	1.55	0.17	0	0	74986	0	0	0	59932	0	0	0	29556	0	0	0	44860	0	0	0	64000	0	0
15	54013848	G	A	gnomAD Exomes,gnomAD Genomes	PASS	PASS	ENST00000260323.16	p.Met315Ile	p.Met315Ile	c.945G>A	missense_variant				6	1613372	3.71892e-06	0	0	PASS	nfe	1.83e-06	16	0.137	0	0.01	1.55	0.17	0	0	74864	0	0	0	59912	0	0	0	29556	0	0	0	44872	0	0	0	64000	0	0
15	54013849	G	T	gnomAD Exomes	PASS	NA	ENST00000260323.16	p.Gly316Cys	p.Gly316Cys	c.946G>T	missense_variant				1	1613408	6.19806e-07	0	0	PASS			26.6	0.545	0	0	5.85	0	0.921	0	74960	0	0	0	59922	0	0	0	29548	0	0	0	44862	0	0	0	63970	0	0
15	54013850	G	A	gnomAD Genomes	NA	PASS	ENST00000260323.16	p.Gly316Asp	p.Gly316Asp	c.947G>A	missense_variant				1	1613336	6.19834e-07	0	0	PASS			25.2	0.348	0	0.01	8.76			0	74856	0	0	0	59918	0	0	0	29538	0	0	0	44876	0	0	0	63994	0	0
15	54013852	A	G	gnomAD Exomes	PASS	NA	ENST00000260323.16	p.Ser317Gly	p.Ser317Gly	c.949A>G	missense_variant				2	1613556	1.2395e-06	0	0	PASS	nfe	2.8e-07	19.3	0.216	0	0	3.71	0.14	0	0	75012	0	0	0	59942	0	0	0	29540	0	0	0	44862	0	0	0	64004	0	0
15	54013853	G	A	gnomAD Exomes	PASS	NA	ENST00000260323.16	p.Ser317Asn	p.Ser317Asn	c.950G>A	missense_variant				1	1613508	6.19768e-07	0	0	PASS			15.3	0.21	0	0.01	4.91	0.95	0	0	74982	0	0	0	59930	0	0	0	29552	0	0	0	44866	0	0	0	63996	0	0
15	54013854	C	A	gnomAD Exomes	PASS	NA	ENST00000260323.16	p.Ser317Arg	p.Ser317Arg	c.951C>A	missense_variant				1	1613308	6.19844e-07	0	0	PASS			20.4	0.189	0	0.01	1.89	0.01	0.081	0	74922	0	0	0	59910	0	0	0	29542	0	0	0	44854	0	0	0	63986	0	0
15	54013857	G	C	gnomAD Exomes	PASS	NA	ENST00000260323.16	p.Lys318Asn	p.Lys318Asn	c.954G>C	missense_variant				5	1613502	3.09885e-06	0	0	PASS	nfe	7.9e-07	16.4	0.233	0	0	2.01	0.33	0.003	0	74988	0	0	0	59942	0	0	0	29548	0	0	0	44858	0	0	0	63994	0	0
15	54013858	G	C	gnomAD Exomes	PASS	NA	ENST00000260323.16	p.Ala319Pro	p.Ala319Pro	c.955G>C	missense_variant				1	1613470	6.19782e-07	0	0	PASS			21.9	0.381	0	0	5.75	0.12	0.203	0	74982	0	0	0	59928	0	0	0	29546	0	0	0	44862	0	0	0	63978	0	0
15	54013858	G	T	gnomAD Exomes,gnomAD Genomes	PASS	PASS	ENST00000260323.16	p.Ala319Ser	p.Ala319Ser	c.955G>T	missense_variant				58	1613470	3.59474e-05	0	0	PASS	afr	0.00055453	18.6	0.248	0	0	5.75	0.38	0.005	53	74982	0	0	4	59928	0	0	0	29546	0	0	0	44862	0	0	0	63978	0	0
15	54013858	G	A	gnomAD Exomes	PASS	NA	ENST00000260323.16	p.Ala319Thr	p.Ala319Thr	c.955G>A	missense_variant				1	1613470	6.19782e-07	0	0	PASS			21.5	0.264	0	0	5.75	0.09	0.001	0	74982	0	0	0	59928	0	0	0	29546	0	0	0	44862	0	0	0	63978	0	0
15	54013859	C	A	gnomAD Exomes,gnomAD Genomes	PASS	PASS	ENST00000260323.16	p.Ala319Glu	p.Ala319Glu	c.956C>A	missense_variant				91	1613328	5.64051e-05	0	0	PASS	afr	0.00027659	22.5	0.319	0	0	4.71	0	0.102	29	74950	0	0	4	59896	0	0	0	29536	0	0	0	44860	0	0	0	63962	0	0
15	54013859	C	G	gnomAD Exomes	PASS	NA	ENST00000260323.16	p.Ala319Gly	p.Ala319Gly	c.956C>G	missense_variant				2	1613330	1.23967e-06	0	0	PASS			22.5	0.227	0	0.01	4.71	0.01	0.036	1	74950	0	0	0	59896	0	0	0	29536	0	0	0	44860	0	0	0	63962	0	0
15	54013860	A	C	gnomAD Exomes	PASS	NA	ENST00000260323.16	p.Ala319Ala	p.Ala319Ala	c.957A>C	synonymous_variant				1	1613470	6.19782e-07	0	0	PASS			6.58		0	0	-1.92			0	74978	0	0	0	59908	0	0	0	29540	0	0	0	44866	0	0	0	64006	0	0
15	54013869	A	AT	gnomAD Genomes	NA	PASS	ENST00000260323.16	p.Leu324PhefsTer5	p.Leu324PhefsTer5	c.971dup	frameshift_variant				1	1613290	6.19851e-07	0	0	PASS			30		0.01	0.12	-0.536			0	74844	0	0	1	59882	0	0	0	29546	0	0	0	44876	0	0	0	63992	0	0
15	54013870	T	C	gnomAD Exomes,gnomAD Genomes	PASS	PASS	ENST00000260323.16	p.Phe323Leu	p.Phe323Leu	c.967T>C	missense_variant				4	1613152	2.47962e-06	0	0	PASS	nfe	7.9e-07	24.7	0.599	0	0	6.33	0.1	0.97	0	74798	0	0	0	59852	0	0	0	29542	0	0	0	44866	0	0	0	63972	0	0
15	54013876	A	T	gnomAD Genomes	NA	PASS	ENST00000260323.16	p.Asn325Tyr	p.Asn325Tyr	c.973A>T	missense_variant				1	1613194	6.19888e-07	0	0	PASS			25.9	0.695	0	0	6.31	0	0.997	0	74832	0	0	0	59862	0	0	0	29550	0	0	0	44880	0	0	0	63986	0	0
15	54013877	A	C	gnomAD Exomes,gnomAD Genomes	PASS	PASS	ENST00000260323.16	p.Asn325Thr	p.Asn325Thr	c.974A>C	missense_variant				4	1613292	2.4794e-06	0	0	PASS	nfe	6.8e-07	25.7	0.527	0	0	4.67	0	0.989	0	74860	0	0	0	59872	0	0	0	29546	0	0	0	44878	0	0	0	63998	0	0
15	54013881	G	A	gnomAD Genomes	NA	PASS	ENST00000260323.16	p.Val326Val	p.Val326Val	c.978G>A	synonymous_variant				1	1613092	6.19927e-07	0	0	PASS			7.56		0	0.01	3.47			0	74796	0	0	0	59850	0	0	0	29548	0	0	0	44880	0	0	0	63996	0	0
15	54013882	A	G	gnomAD Exomes	PASS	NA	ENST00000260323.16	p.Thr327Ala	p.Thr327Ala	c.979A>G	missense_variant				2	1613258	1.23973e-06	0	0	PASS	amr	5.54e-06	22.5	0.289	0	0	4.26	0	0.003	0	74952	0	0	2	59860	0	0	0	29540	0	0	0	44862	0	0	0	63992	0	0
15	54013888	G	A	gnomAD Exomes	PASS	NA	ENST00000260323.16	p.Glu329Lys	p.Glu329Lys	c.985G>A	missense_variant				3	1613292	1.85955e-06	0	0	PASS	nfe	2.8e-07	23	0.506	0	0.03	5.78	0.05	0.115	1	74950	0	0	0	59878	0	0	0	29550	0	0	0	44860	0	0	0	63992	0	0
15	54013888	G	T	gnomAD Exomes	PASS	NA	ENST00000260323.16	p.Glu329Ter	p.Glu329Ter	c.985G>T	stop_gained				1	1613292	6.19851e-07	0	0	PASS			37		0	0.11	5.78			0	74950	0	0	0	59878	0	0	0	29550	0	0	0	44860	0	0	0	63992	0	0
15	54013889	A	G	gnomAD Exomes	PASS	NA	ENST00000260323.16	p.Glu329Gly	p.Glu329Gly	c.986A>G	missense_variant				3	1613388	1.85944e-06	0	0	PASS	sas	3.65e-06	24.2	0.485	0	0	6.31	0	0.115	0	74962	0	0	0	59884	0	0	0	29542	0	0	0	44866	0	0	0	64012	0	0
15	54013890	A	C	gnomAD Exomes	PASS	NA	ENST00000260323.16	p.Glu329Asp	p.Glu329Asp	c.987A>C	missense_variant				1	1613422	6.19801e-07	0	0	PASS			15.5	0.198	0	0	0.57	0.05	0.003	0	74966	0	0	1	59888	0	0	0	29556	0	0	0	44872	0	0	0	64012	0	0
15	54013896	T	G	gnomAD Exomes	PASS	NA	ENST00000260323.16	p.Phe331Leu	p.Phe331Leu	c.993T>G	missense_variant				2	1613232	1.23975e-06	0	0	PASS			12.3	0.118	0	0	-2.38	0.76	0	0	74958	0	0	0	59826	0	0	0	29536	0	0	0	44874	0	0	0	63978	0	0
15	54013897	G	C	gnomAD Exomes	PASS	NA	ENST00000260323.16	p.Glu332Gln	p.Glu332Gln	c.994G>C	missense_variant				2	1613318	1.23968e-06	0	0	PASS	nfe	2.8e-07	26	0.572	0	0	8.76	0	0.994	0	74964	0	0	0	59862	0	0	0	29546	0	0	0	44872	0	0	0	63996	0	0
15	54013897	G	T	gnomAD Exomes	PASS	NA	ENST00000260323.16	p.Glu332Ter	p.Glu332Ter	c.994G>T	stop_gained				1	1613318	6.19841e-07	0	0	PASS			37		0	0.11	8.76			0	74964	0	0	0	59862	0	0	0	29546	0	0	0	44872	0	0	0	63996	0	0
15	54013899	A	C	gnomAD Exomes	PASS	NA	ENST00000260323.16	p.Glu332Asp	p.Glu332Asp	c.996A>C	missense_variant				4	1613328	2.47935e-06	0	0	PASS	nfe	7.9e-07	21.4	0.547	0	0	-0.69	0	0.978	0	74978	0	0	0	59822	0	0	0	29544	0	0	0	44872	0	0	0	64004	0	0
15	54013899	A	T	gnomAD Exomes	PASS	NA	ENST00000260323.16	p.Glu332Asp	p.Glu332Asp	c.996A>T	missense_variant				1	1613328	6.19837e-07	0	0	PASS			21.3	0.547	0	0.01	-0.69	0	0.978	0	74978	0	0	0	59822	0	0	0	29544	0	0	0	44872	0	0	0	64004	0	0
15	54013901	A	G	gnomAD Exomes,gnomAD Genomes	PASS	PASS	ENST00000260323.16	p.Tyr333Cys	p.Tyr333Cys	c.998A>G	missense_variant	Uncertain significance	2530548		21	1613124	1.30182e-05	0	0	PASS	eas	0.00029476	25.7	0.347	0	0.01	6.31	0.01	0.527	1	74818	0	0	0	59792	0	0	0	29536	0	0	20	44876	0	0	0	63996	0	0
15	54013903	G	A	gnomAD Exomes,gnomAD Genomes	PASS	PASS	ENST00000260323.16	p.Val334Ile	p.Val334Ile	c.1000G>A	missense_variant				2	1613240	1.23974e-06	0	0	PASS			0.278	0.221	0	0	-2.2	0.19	0	1	74824	0	0	0	59816	0	0	1	29550	0	0	0	44880	0	0	0	63994	0	0
15	54013904	T	C	gnomAD Exomes	PASS	NA	ENST00000260323.16	p.Val334Ala	p.Val334Ala	c.1001T>C	missense_variant				1	1613360	6.19824e-07	0	0	PASS			7.97	0.185	0	0	-0.075	0.15	0	0	74974	0	0	1	59840	0	0	0	29550	0	0	0	44868	0	0	0	63998	0	0
15	54013909	A	T	gnomAD Exomes	PASS	NA	ENST00000260323.16	p.Ser336Cys	p.Ser336Cys	c.1006A>T	missense_variant				1	1613148	6.19906e-07	0	0	PASS			15.7	0.223	0.01	0.03	1.23	0.06	0	0	74956	0	0	0	59740	0	0	0	29530	0	0	0	44870	0	0	0	64002	0	0
15	54013910	G	A	gnomAD Exomes	PASS	NA	ENST00000260323.16	p.Ser336Asn	p.Ser336Asn	c.1007G>A	missense_variant				1	1613134	6.19911e-07	0	0	PASS			14.5	0.183	0.01	0.01	2.18	0.29	0	0	74942	0	0	1	59758	0	0	0	29530	0	0	0	44866	0	0	0	63980	0	0
15	54013911	C	G	gnomAD Exomes,gnomAD Genomes	PASS	PASS	ENST00000260323.16	p.Ser336Arg	p.Ser336Arg	c.1008C>G	missense_variant				2	1612710	1.24015e-06	0	0	PASS	nfe	2.8e-07	13.2	0.151	0	0.02	-0.119	0.12	0.044	0	74788	0	0	0	59674	0	0	0	29512	0	0	0	44862	0	0	0	63958	0	0
15	54013911	C	T	gnomAD Exomes,gnomAD Genomes	PASS	PASS	ENST00000260323.16	p.Ser336Ser	p.Ser336Ser	c.1008C>T	synonymous_variant				554	1612828	0.000343496	1	0	PASS	afr	0.00101229	5.25		0	0.03	-0.119			91	74910	0	0	66	59694	0	0	192	29512	1	0	28	44850	0	0	0	63958	0	0
15	54013912	G	A	gnomAD Exomes,gnomAD Genomes	PASS	PASS	ENST00000260323.16	p.Val337Met	p.Val337Met	c.1009G>A	missense_variant				62	1613060	3.84363e-05	0	0	PASS	amr	0.00020761	22.1	0.419	0	0.01	5.84	0.05	0.502	3	74810	0	0	19	59752	0	0	0	29530	0	0	1	44878	0	0	0	64004	0	0
15	54013912	G	T	gnomAD Exomes	PASS	NA	ENST00000260323.16	p.Val337Leu	p.Val337Leu	c.1009G>T	missense_variant				2	1613178	1.23979e-06	0	0	PASS			12.8	0.115	0	0.03	5.84	0.9	0.005	0	74932	0	0	0	59772	0	0	0	29530	0	0	0	44866	0	0	1	64004	0	0
15	54013912	G	C	gnomAD Exomes	PASS	NA	ENST00000260323.16	p.Val337Leu	p.Val337Leu	c.1009G>C	missense_variant				2	1613178	1.23979e-06	0	0	PASS	nfe	2.8e-07	12.9	0.105	0	0	5.84	0.9	0.005	0	74932	0	0	0	59772	0	0	0	29530	0	0	0	44866	0	0	0	64004	0	0
15	54013913	T	C	gnomAD Exomes	PASS	NA	ENST00000260323.16	p.Val337Ala	p.Val337Ala	c.1010T>C	missense_variant				1	1613216	6.1988e-07	0	0	PASS			22.7	0.456	0	0	4.69	0.03	0.152	0	74966	0	0	0	59774	0	0	0	29524	0	0	0	44868	0	0	0	63988	0	0
15	54013914	G	T	gnomAD Exomes,gnomAD Genomes	PASS	PASS	ENST00000260323.16	p.Val337Val	p.Val337Val	c.1011G>T	synonymous_variant				523	1613034	0.000324234	2	0	PASS	afr	0.00619238	6.11		0.01	0.05	4.09			500	74888	2	0	11	59760	0	0	0	29530	0	0	0	44854	0	0	0	63960	0	0
15	54013914	G	C	gnomAD Genomes	NA	PASS	ENST00000260323.16	p.Val337Val	p.Val337Val	c.1011G>C	synonymous_variant				1	1612916	6.19995e-07	0	0	PASS			6.26		0.02	0	4.09			0	74766	0	0	0	59740	0	0	0	29530	0	0	0	44866	0	0	0	63960	0	0
15	54013915	G	C	gnomAD Exomes	PASS	NA	ENST00000260323.16	p.Val338Leu	p.Val338Leu	c.1012G>C	missense_variant				1	1613230	6.19874e-07	0	0	PASS			22.8	0.374	0	0.02	7	0.01	0.131	1	74956	0	0	0	59792	0	0	0	29532	0	0	0	44870	0	0	0	63988	0	0
15	54013916	T	G	gnomAD Exomes,gnomAD Genomes	PASS	PASS	ENST00000260323.16	p.Val338Gly	p.Val338Gly	c.1013T>G	missense_variant				2	1613096	1.23985e-06	0	0	PASS			25.5	0.688	0	0.02	6.33	0	0.852	0	74950	0	0	0	59734	0	0	0	29528	0	0	0	44866	0	0	2	63990	0	0
15	54013917	G	A	gnomAD Exomes	PASS	NA	ENST00000260323.16	p.Val338Val	p.Val338Val	c.1014G>A	synonymous_variant				7	1613090	4.3395e-06	0	0	PASS	nfe	2.47e-06	4.55		0.01	0.02	0.062			0	74934	0	0	0	59732	0	0	0	29532	0	0	0	44874	0	0	0	63982	0	0
15	54013917	G	T	gnomAD Exomes	PASS	NA	ENST00000260323.16	p.Val338Val	p.Val338Val	c.1014G>T	synonymous_variant				1	1613090	6.19928e-07	0	0	PASS			3.94		0	0.03	0.062			1	74934	0	0	0	59732	0	0	0	29532	0	0	0	44874	0	0	0	63982	0	0
15	54013918	T	A	gnomAD Exomes,gnomAD Genomes	PASS	PASS	ENST00000260323.16	p.Tyr339Asn	p.Tyr339Asn	c.1015T>A	missense_variant				2	1612988	1.23993e-06	0	0	PASS	afr	4.44e-06	23.6	0.56	0	0.01	4.7	0.02	0.386	2	74826	0	0	0	59706	0	0	0	29522	0	0	0	44882	0	0	0	64000	0	0
15	54013919	A	G	gnomAD Exomes	PASS	NA	ENST00000260323.16	p.Tyr339Cys	p.Tyr339Cys	c.1016A>G	missense_variant				1	1613306	6.19845e-07	0	0	PASS			23.8	0.602	0	0.01	4.67	0.08	0.781	0	74974	0	0	1	59794	0	0	0	29538	0	0	0	44872	0	0	0	64004	0	0
15	54013920	C	G	gnomAD Exomes,gnomAD Genomes	PASS	PASS	ENST00000260323.16	p.Tyr339Ter	p.Tyr339Ter	c.1017C>G	stop_gained				7	1612764	4.34037e-06	0	0	PASS	nfe	1.83e-06	35		0	0.07	2.46			1	74752	0	0	0	59702	0	0	0	29524	0	0	0	44866	0	0	0	63930	0	0
15	54013920	C	T	gnomAD Exomes	PASS	NA	ENST00000260323.16	p.Tyr339Tyr	p.Tyr339Tyr	c.1017C>T	synonymous_variant				1	1612882	6.20008e-07	0	0	PASS			5.71		0	0.01	2.46			0	74874	0	0	0	59722	0	0	0	29524	0	0	0	44854	0	0	0	63930	0	0
15	54013921	C	T	gnomAD Exomes	PASS	NA	ENST00000260323.16	p.Gln340Ter	p.Gln340Ter	c.1018C>T	stop_gained				1	1613088	6.19929e-07	0	0	PASS			36		0	0.09	8.86			0	74930	0	0	0	59732	0	0	0	29544	0	0	0	44864	0	0	0	63980	0	0
15	54013922	A	G	gnomAD Exomes	PASS	NA	ENST00000260323.16	p.Gln340Arg	p.Gln340Arg	c.1019A>G	missense_variant				1	1613200	6.19886e-07	0	0	PASS			17.8	0.157	0.01	0	4.67	0.62	0	0	74964	0	0	0	59756	0	0	0	29536	0	0	1	44874	0	0	0	63994	0	0
15	54013930	A	T	gnomAD Exomes	PASS	NA	ENST00000260323.16	p.Ile343Leu	p.Ile343Leu	c.1027A>T	missense_variant				1	1613288	6.19852e-07	0	0	PASS			5.86	0.095	0	0	-0.201	0.34	0.001	0	74964	0	0	0	59778	0	0	0	29532	0	0	0	44882	0	0	0	64004	0	0
15	54013930	A	G	gnomAD Exomes	PASS	NA	ENST00000260323.16	p.Ile343Val	p.Ile343Val	c.1027A>G	missense_variant				4	1613288	2.47941e-06	0	0	PASS	nfe	7.9e-07	1.3	0.109	0	0	-0.201	0.64	0	0	74964	0	0	0	59778	0	0	0	29532	0	0	0	44882	0	0	0	64004	0	0
15	54013931	T	C	gnomAD Genomes	NA	PASS	ENST00000260323.16	p.Ile343Thr	p.Ile343Thr	c.1028T>C	missense_variant				1	1613082	6.19931e-07	0	0	PASS			8.04	0.157	0.02	0.02	1.17	0.61	0	0	74832	0	0	1	59732	0	0	0	29524	0	0	0	44892	0	0	0	63994	0	0
15	54013933	G	T	gnomAD Exomes	PASS	NA	ENST00000260323.16	p.Asp344Tyr	p.Asp344Tyr	c.1030G>T	missense_variant				2	1613360	1.23965e-06	0	0	PASS	nfe	2.8e-07	25.8	0.686	0.03	0.08	6.98	0	0.87	0	74966	0	0	0	59810	0	0	0	29556	0	0	0	44872	0	0	0	63988	0	0
15	54013934	A	C	gnomAD Exomes	PASS	NA	ENST00000260323.16	p.Asp344Ala	p.Asp344Ala	c.1031A>C	missense_variant				1	1613398	6.1981e-07	0	0	PASS			23.6	0.559	0.01	0	4.67	0.01	0.265	0	74982	0	0	0	59810	0	0	0	29558	0	0	1	44878	0	0	0	63998	0	0
15	54013935	T	G	gnomAD Exomes	PASS	NA	ENST00000260323.16	p.Asp344Glu	p.Asp344Glu	c.1032T>G	missense_variant				1	1613284	6.19854e-07	0	0	PASS			9.26	0.185	0	0	-0.451	1	0.011	0	74942	0	0	0	59794	0	0	0	29558	0	0	0	44866	0	0	0	63972	0	0
15	54013935	T	A	gnomAD Exomes,gnomAD Genomes	PASS	PASS	ENST00000260323.16	p.Asp344Glu	p.Asp344Glu	c.1032T>A	missense_variant				112	1613282	6.94237e-05	0	0	PASS	afr	0.0010244	9.21	0.218	0.02	0.01	-0.451	1	0.011	92	74942	0	0	3	59794	0	0	0	29558	0	0	0	44866	0	0	0	63972	0	0
15	54013935	T	C	gnomAD Exomes	PASS	NA	ENST00000260323.16	p.Asp344Asp	p.Asp344Asp	c.1032T>C	synonymous_variant				1	1613284	6.19854e-07	0	0	PASS			7.46		0.01	0	-0.451			0	74942	0	0	0	59794	0	0	0	29558	0	0	1	44866	0	0	0	63972	0	0
15	54013936	A	G	gnomAD Exomes	PASS	NA	ENST00000260323.16	p.Lys345Glu	p.Lys345Glu	c.1033A>G	missense_variant				1	1613452	6.19789e-07	0	0	PASS			25.9	0.605	0.01	0	6.31	0.01	0.985	0	74982	0	0	0	59824	0	0	0	29546	0	0	0	44886	0	0	0	64010	0	0
15	54013939	A	G	gnomAD Exomes	PASS	NA	ENST00000260323.16	p.Met346Val	p.Met346Val	c.1036A>G	missense_variant				1	1613414	6.19804e-07	0	0	PASS			21.5	0.475	0	0	3.69	0.02	0.138	0	74984	0	0	0	59822	0	0	0	29552	0	0	0	44876	0	0	0	63996	0	0
15	54013940	T	A	gnomAD Exomes	PASS	NA	ENST00000260323.16	p.Met346Lys	p.Met346Lys	c.1037T>A	missense_variant				1	1613250	6.19867e-07	0	0	PASS			25	0.653	0	0	6.33	0	0.574	0	74950	0	0	0	59794	0	0	0	29548	0	0	0	44866	0	0	0	63974	0	0
15	54013942	G	A	gnomAD Exomes	PASS	NA	ENST00000260323.16	p.Gly347Ser	p.Gly347Ser	c.1039G>A	missense_variant				3	1613304	1.85954e-06	0	0	PASS	nfe	6.8e-07	26.1	0.574	0	0	7	0.03	0.998	0	74922	0	0	0	59802	0	0	0	29556	0	0	0	44876	0	0	0	63980	0	0
15	54013942	G	C	gnomAD Genomes	NA	PASS	ENST00000260323.16	p.Gly347Arg	p.Gly347Arg	c.1039G>C	missense_variant				1	1613186	6.19891e-07	0	0	PASS			26.6	0.68	0.05	0.11	7	0.01	0.999	0	74800	0	0	0	59782	0	0	1	29556	0	0	0	44888	0	0	0	63980	0	0
15	54013943	G	A	gnomAD Genomes	NA	PASS	ENST00000260323.16	p.Gly347Asp	p.Gly347Asp	c.1040G>A	missense_variant				1	1613244	6.19869e-07	0	0	PASS			25.9	0.629	0.02	0	8.76	0.02	0.999	1	74834	0	0	0	59804	0	0	0	29560	0	0	0	44880	0	0	0	63984	0	0
15	54013943	G	GT	gnomAD Exomes	PASS	NA	ENST00000260323.16	p.Ser349PhefsTer8	p.Ser349PhefsTer8	c.1045dup	frameshift_variant				2	1613360	1.23965e-06	0	0	PASS			32		0.05	0.26	8.76			0	74956	0	0	0	59822	0	0	0	29560	0	0	0	44868	0	0	2	63984	0	0
15	54013943	G	T	gnomAD Exomes	PASS	NA	ENST00000260323.16	p.Gly347Val	p.Gly347Val	c.1040G>T	missense_variant				3	1613360	1.85947e-06	0	0	PASS	nfe	2.8e-07	25.9	0.649	0.06	0.14	8.76	0.01	0.999	0	74956	0	0	0	59822	0	0	1	29560	0	0	0	44868	0	0	0	63984	0	0
15	54013944	T	G	gnomAD Exomes,gnomAD Genomes	PASS	PASS	ENST00000260323.16	p.Gly347Gly	p.Gly347Gly	c.1041T>G	synonymous_variant				5	1613018	3.09978e-06	0	0	PASS	nfe	1.24e-06	0.949		0	0	-5.77			0	74844	0	0	0	59770	0	0	0	29548	0	0	0	44848	0	0	0	63964	0	0
15	54013946	T	G	gnomAD Exomes	PASS	NA	ENST00000260323.16	p.Phe348Cys	p.Phe348Cys	c.1043T>G	missense_variant				4	1613354	2.47931e-06	0	0	PASS	sas	3.65e-06	26.3	0.683	0	0	6.33	0	0.72	0	74938	0	0	0	59822	0	0	0	29558	0	0	0	44866	0	0	0	63998	0	0
15	54013948	T	C	gnomAD Genomes	NA	PASS	ENST00000260323.16	p.Ser349Pro	p.Ser349Pro	c.1045T>C	missense_variant				1	1613282	6.19854e-07	0	0	PASS			22.6	0.407	0	0	1	0.05	0.216	0	74856	0	0	1	59802	0	0	0	29558	0	0	0	44876	0	0	0	63992	0	0
15	54013949	C	T	gnomAD Exomes,gnomAD Genomes	PASS	PASS	ENST00000260323.16	p.Ser349Leu	p.Ser349Leu	c.1046C>T	missense_variant	Uncertain significance	3186503		18	1612982	1.11595e-05	0	0	PASS	eas	0.0001882	19.8	0.26	0	0	5.94	0.1	0.014	3	74820	0	0	0	59698	0	0	0	29534	0	0	14	44884	0	0	0	63970	0	0
15	54013950	A	G	gnomAD Exomes,gnomAD Genomes	PASS	PASS	ENST00000260323.16	p.Ser349Ser	p.Ser349Ser	c.1047A>G	synonymous_variant				3	1613234	1.85962e-06	0	0	PASS	eas	7.39e-06	6.88		0	0	-1.95			0	74870	0	0	0	59756	0	0	0	29546	0	0	2	44886	0	0	0	64010	0	0
15	54013951	G	C	gnomAD Exomes,gnomAD Genomes	PASS	PASS	ENST00000260323.16	p.Asp350His	p.Asp350His	c.1048G>C	missense_variant				3	1613272	1.85957e-06	0	0	PASS	nfe	6.8e-07	25.9	0.453	0	0	6.97	0	0.879	0	74970	0	0	0	59764	0	0	0	29548	0	0	0	44864	0	0	0	63990	0	0
15	54013951	G	A	gnomAD Exomes	PASS	NA	ENST00000260323.16	p.Asp350Asn	p.Asp350Asn	c.1048G>A	missense_variant				2	1613272	1.23972e-06	0	0	PASS			26	0.377	0	0	6.97	0.01	0.722	0	74970	0	0	0	59764	0	0	0	29548	0	0	0	44864	0	0	0	63990	0	0
15	54013953	T	G	gnomAD Exomes,gnomAD Genomes	PASS	PASS	ENST00000260323.16	p.Asp350Glu	p.Asp350Glu	c.1050T>G	missense_variant	Uncertain significance	3465996		8	1613278	4.95885e-06	0	0	PASS	nfe	1.83e-06	14.5	0.114	0	0.01	0.714	0.43	0.028	1	74866	0	0	0	59762	0	0	0	29550	0	0	0	44886	0	0	0	64006	0	0
15	54013954	G	T	gnomAD Exomes	PASS	NA	ENST00000260323.16	p.Ala351Ser	p.Ala351Ser	c.1051G>T	missense_variant				1	1613210	6.19882e-07	0	0	PASS			22.7	0.29	0.01	0	4.07	0	0.317	0	74932	0	0	0	59738	0	0	0	29554	0	0	0	44876	0	0	0	63994	0	0
15	54013955	C	A	gnomAD Exomes	PASS	NA	ENST00000260323.16	p.Ala351Glu	p.Ala351Glu	c.1052C>A	missense_variant				1	1613652	6.19712e-07	0	0	PASS			22.8	0.543	0	0	2.21	0	0.597	0	75002	0	0	0	59902	0	0	0	29586	0	0	0	44868	0	0	0	63988	0	0
15	54013956	A	G	gnomAD Exomes	PASS	NA	ENST00000260323.16	p.Ala351Ala	p.Ala351Ala	c.1053A>G	synonymous_variant				1	1613768	6.19668e-07	0	0	PASS			9.5		0	0.01	0.47			0	75028	0	0	0	59928	0	0	0	29596	0	0	0	44872	0	0	0	64006	0	0
15	54013956	A	C	gnomAD Exomes	PASS	NA	ENST00000260323.16	p.Ala351Ala	p.Ala351Ala	c.1053A>C	synonymous_variant				1	1613768	6.19668e-07	0	0	PASS			9.23		0	0	0.47			0	75028	0	0	0	59928	0	0	0	29596	0	0	0	44872	0	0	0	64006	0	0
15	54013957	C	T	gnomAD Exomes,gnomAD Genomes	PASS	PASS	ENST00000260323.16	p.Pro352Ser	p.Pro352Ser	c.1054C>T	missense_variant				14	1613494	8.67682e-06	0	0	PASS	sas	7.508e-05	13.3	0.156	0	0	1.89	0.16	0.003	1	74866	0	0	0	59878	0	0	0	29594	0	0	1	44878	0	0	0	63982	0	0
15	54013958	C	T	gnomAD Exomes	PASS	NA	ENST00000260323.16	p.Pro352Leu	p.Pro352Leu	c.1055C>T	missense_variant				1	1613566	6.19745e-07	0	0	PASS			18	0.221	0	0.01	2.42	0.18	0.053	0	74960	0	0	0	59908	0	0	0	29590	0	0	0	44858	0	0	0	63944	0	0
15	54013959	A	T	gnomAD Exomes	PASS	NA	ENST00000260323.16	p.Pro352Pro	p.Pro352Pro	c.1056A>T	synonymous_variant				1	1613814	6.1965e-07	0	0	PASS			6.54		0	0.01	-1.16			0	75042	0	0	1	59930	0	0	0	29596	0	0	0	44880	0	0	0	64008	0	0
15	54013960	A	G	gnomAD Exomes	PASS	NA	ENST00000260323.16	p.Asn353Asp	p.Asn353Asp	c.1057A>G	missense_variant	Uncertain significance	2538450		3	1613746	1.85903e-06	0	0	PASS	nfe	6.8e-07	19.4	0.183	0.02	0.05	2.88	0.12	0.01	0	75022	0	0	0	59918	0	0	0	29594	0	0	0	44870	0	0	0	64000	0	0
15	54013961	A	G	gnomAD Exomes,gnomAD Genomes	PASS	PASS	ENST00000260323.16	p.Asn353Ser	p.Asn353Ser	c.1058A>G	missense_variant				17	1613688	1.05349e-05	0	0	PASS	nfe	7.63e-06	17.3	0.246	0.03	0.01	2.28	0.32	0	0	74910	0	0	0	59910	0	0	0	29594	0	0	0	44890	0	0	0	64014	0	0
15	54013962	T	C	gnomAD Exomes	PASS	NA	ENST00000260323.16	p.Asn353Asn	p.Asn353Asn	c.1059T>C	synonymous_variant				1	1613706	6.19692e-07	0	0	PASS			8.26		0.01	0.03	0.653			0	74994	0	0	0	59922	0	0	0	29594	0	0	0	44876	0	0	0	63988	0	0
15	54013969	A	C	gnomAD Exomes	PASS	NA	ENST00000260323.16	p.Lys356Gln	p.Lys356Gln	c.1066A>C	missense_variant				1	1613822	6.19647e-07	0	0	PASS			23.7	0.405	0.02	0.02	4.69	0.05	0.543	1	75036	0	0	0	59930	0	0	0	29596	0	0	0	44882	0	0	0	64018	0	0
15	54013970	A	C	gnomAD Exomes	PASS	NA	ENST00000260323.16	p.Lys356Thr	p.Lys356Thr	c.1067A>C	missense_variant				1	1613820	6.19648e-07	0	0	PASS			23.7	0.46	0.02	0.02	4.66	0	0.419	0	75050	0	0	0	59920	0	0	0	29594	0	0	0	44876	0	0	0	64018	0	0
15	54013983	T	C	gnomAD Exomes	PASS	NA	ENST00000260323.16	p.Ala360Ala	p.Ala360Ala	c.1080T>C	synonymous_variant				1	1613754	6.19673e-07	0	0	PASS			11.1		0.01	0.02	0.69			0	75008	0	0	0	59920	0	0	1	29600	0	0	0	44866	0	0	0	64002	0	0
15	54013986	G	T	gnomAD Exomes	PASS	NA	ENST00000260323.16	p.Gln361His	p.Gln361His	c.1083G>T	missense_variant	Uncertain significance	2297876		9	1613786	5.57695e-06	0	0	PASS	nfe	3.59e-06	14.4	0.173	0.01	0.03	2.77	0.86	0	0	75028	0	0	0	59936	0	0	0	29594	0	0	0	44872	0	0	0	64002	0	0
15	54013987	A	C	gnomAD Exomes	PASS	NA	ENST00000260323.16	p.Arg362Arg	p.Arg362Arg	c.1084A>C	synonymous_variant				1	1613816	6.19649e-07	0	0	PASS			11.3		0.02	0.06	4.67			0	75018	0	0	0	59940	0	0	0	29600	0	0	0	44866	0	0	0	64014	0	0
15	54013988	G	A	gnomAD Exomes	PASS	NA	ENST00000260323.16	p.Arg362Lys	p.Arg362Lys	c.1085G>A	missense_variant				1	1613770	6.19667e-07	0	0	PASS			26.3	0.651	0.01	0.03	8.76	0.04	0.97	0	75006	0	0	1	59932	0	0	0	29598	0	0	0	44864	0	0	0	64006	0	0
15	54013989	G	A	gnomAD Exomes	PASS	NA	ENST00000260323.16	p.Arg362Arg	p.Arg362Arg	c.1086G>A	synonymous_variant				6	1613702	3.71816e-06	0	0	PASS	sas	2.863e-05	7.79		0	0	0.224			0	74996	0	0	0	59918	0	0	0	29598	0	0	0	44860	0	0	0	63996	0	0
15	54013989	G	T	gnomAD Exomes	PASS	NA	ENST00000260323.16	p.Arg362Ser	p.Arg362Ser	c.1086G>T	missense_variant				1	1613702	6.19693e-07	0	0	PASS			23.3	0.625	0	0	0.224	0	0.991	0	74996	0	0	0	59918	0	0	0	29598	0	0	0	44860	0	0	0	63996	0	0
15	54013994	G	A	gnomAD Exomes	PASS	NA	ENST00000260323.16	p.Gly364Glu	p.Gly364Glu	c.1091G>A	missense_variant				1	1613738	6.19679e-07	0	0	PASS			26.4	0.733	0	0.02	8.76	0	0.999	0	75004	0	0	0	59932	0	0	0	29604	0	0	1	44864	0	0	0	63996	0	0
15	54013995	ACAC	A	gnomAD Exomes	PASS	NA	ENST00000260323.16	p.His365del	p.His365del	c.1095_1097del	inframe_deletion				1	1613810	6.19652e-07	0	0	PASS			17.2		0.02	0	-0.55			0	75026	0	0	0	59938	0	0	0	29604	0	0	0	44874	0	0	0	64006	0	0
15	54013995	A	T	gnomAD Exomes	PASS	NA	ENST00000260323.16	p.Gly364Gly	p.Gly364Gly	c.1092A>T	synonymous_variant				1	1613810	6.19652e-07	0	0	PASS			3.02		0	0	-0.55			0	75026	0	0	0	59938	0	0	0	29604	0	0	0	44874	0	0	0	64006	0	0
15	54013995	A	G	gnomAD Exomes	PASS	NA	ENST00000260323.16	p.Gly364Gly	p.Gly364Gly	c.1092A>G	synonymous_variant				4	1613810	2.47861e-06	0	0	PASS			3.53		0	0	-0.55			0	75026	0	0	0	59938	0	0	0	29604	0	0	0	44874	0	0	0	64006	0	0
15	54013997	A	G	gnomAD Exomes,gnomAD Genomes	PASS	PASS	ENST00000260323.16	p.His365Arg	p.His365Arg	c.1094A>G	missense_variant				2	1613718	1.23937e-06	0	0	PASS			20.4	0.276	0.01	0.03	1.8	0.09	0.01	1	74914	0	0	0	59920	0	0	0	29600	0	0	0	44884	0	0	0	64018	0	0
15	54013998	C	A	gnomAD Exomes	PASS	NA	ENST00000260323.16	p.His365Gln	p.His365Gln	c.1095C>A	missense_variant				4	1613696	2.47878e-06	0	0	PASS	nfe	7.9e-07	7.39	0.174	0	0	-0.001	1	0	0	74974	0	0	0	59932	0	0	0	29602	0	0	0	44866	0	0	0	63998	0	0
15	54013998	C	T	gnomAD Exomes	PASS	NA	ENST00000260323.16	p.His365His	p.His365His	c.1095C>T	synonymous_variant				1	1613696	6.19695e-07	0	0	PASS			5.11		0	0	-0.001			0	74974	0	0	0	59932	0	0	0	29602	0	0	0	44866	0	0	0	63998	0	0
15	54014000	A	T	gnomAD Exomes	PASS	NA	ENST00000260323.16	p.Gln366Leu	p.Gln366Leu	c.1097A>T	missense_variant				1	1613850	6.19636e-07	0	0	PASS			22.6	0.544	0	0	2.29	0.06	0.115	0	75040	0	0	1	59944	0	0	0	29600	0	0	0	44878	0	0	0	64016	0	0
15	54014003	G	A	gnomAD Exomes	PASS	NA	ENST00000260323.16	p.Arg367Lys	p.Arg367Lys	c.1100G>A	missense_variant				2	1613804	1.23931e-06	0	0	PASS	nfe	2.8e-07	24.3	0.473	0	0.01	8.76	0.11	0.97	0	75012	0	0	0	59934	0	0	0	29602	0	0	0	44872	0	0	0	64004	0	0
15	54014004	A	G	gnomAD Exomes	PASS	NA	ENST00000260323.16	p.Arg367Arg	p.Arg367Arg	c.1101A>G	synonymous_variant				1	1613832	6.19643e-07	0	0	PASS			8.18		0	0	1.22			0	75036	0	0	0	59940	0	0	0	29602	0	0	0	44872	0	0	0	64018	0	0
15	54014005	G	A	gnomAD Exomes	PASS	NA	ENST00000260323.16	p.Asp368Asn	p.Asp368Asn	c.1102G>A	missense_variant				1	1613790	6.19659e-07	0	0	PASS			23.8	0.426	0	0	8.76	0.04	0.03	0	75028	0	0	0	59928	0	0	0	29600	0	0	0	44862	0	0	0	64006	0	0
15	54014006	A	T	gnomAD Exomes	PASS	NA	ENST00000260323.16	p.Asp368Val	p.Asp368Val	c.1103A>T	missense_variant				1	1613834	6.19642e-07	0	0	PASS			25.6	0.575	0	0	6.31	0	0.462	0	75032	0	0	0	59940	0	0	0	29602	0	0	0	44870	0	0	0	64020	0	0
15	54014007	CT	C	gnomAD Exomes	PASS	NA	ENST00000260323.16	p.Cys369AlafsTer23	p.Cys369AlafsTer23	c.1105del	frameshift_variant				2	1613828	1.23929e-06	0	0	PASS	nfe	2.8e-07	28.4		0	0	1.48			0	75024	0	0	0	59940	0	0	0	29602	0	0	0	44872	0	0	0	64014	0	0
15	54014007	C	T	gnomAD Exomes	PASS	NA	ENST00000260323.16	p.Asp368Asp	p.Asp368Asp	c.1104C>T	synonymous_variant				1	1613828	6.19645e-07	0	0	PASS			5.53		0	0	1.48			0	75024	0	0	0	59940	0	0	0	29602	0	0	0	44872	0	0	0	64014	0	0
15	54014008	T	C	gnomAD Exomes,gnomAD Genomes	PASS	PASS	ENST00000260323.16	p.Cys369Arg	p.Cys369Arg	c.1105T>C	missense_variant				6	1613704	3.71815e-06	0	0	PASS	nfe	1.83e-06	23.6	0.304	0	0.02	6.33	0	0.003	0	74906	0	0	0	59916	0	0	0	29600	0	0	0	44880	0	0	0	64014	0	0
15	54014009	G	A	gnomAD Exomes	PASS	NA	ENST00000260323.16	p.Cys369Tyr	p.Cys369Tyr	c.1106G>A	missense_variant				1	1613798	6.19656e-07	0	0	PASS			25.2	0.576	0	0.01	8.76	0	0.556	0	75012	0	0	0	59940	0	0	0	29596	0	0	0	44866	0	0	0	64006	0	0
15	54014010	C	T	gnomAD Exomes	PASS	NA	ENST00000260323.16	p.Cys369Cys	p.Cys369Cys	c.1107C>T	synonymous_variant				2	1613736	1.23936e-06	0	0	PASS	sas	3.65e-06	5.19		0	0	0.117			0	75012	0	0	0	59926	0	0	0	29592	0	0	0	44862	0	0	0	64002	0	0
15	54014011	C	G	gnomAD Exomes,gnomAD Genomes	PASS	PASS	ENST00000260323.16	p.Pro370Ala	p.Pro370Ala	c.1108C>G	missense_variant				32	1613564	1.98319e-05	0	0	PASS	eas	0.00024074	18.6	0.284	0	0.02	7.04	0.1	0.138	0	74848	0	0	0	59908	0	0	0	29600	0	0	17	44876	0	0	0	63986	0	0
15	54014016	T	G	gnomAD Exomes	PASS	NA	ENST00000260323.16	p.Asn371Lys	p.Asn371Lys	c.1113T>G	missense_variant				7	1613822	4.33753e-06	0	0	PASS	eas	7.259e-05	20.6	0.238	0	0	0.038	0	0.272	0	75020	0	0	0	59940	0	0	0	29598	0	0	7	44870	0	0	0	64006	0	0
15	54014017	G	A	gnomAD Exomes	PASS	NA	ENST00000260323.16	p.Ala372Thr	p.Ala372Thr	c.1114G>A	missense_variant				1	1613800	6.19655e-07	0	0	PASS			23.7	0.413	0	0	6.98	0	0.297	0	75018	0	0	0	59936	0	0	0	29602	0	0	0	44866	0	0	0	64006	0	0
15	54014018	C	G	gnomAD Exomes	PASS	NA	ENST00000260323.16	p.Ala372Gly	p.Ala372Gly	c.1115C>G	missense_variant				1	1613814	6.1965e-07	0	0	PASS			22.9	0.372	0	0.03	8.86	0.05	0.217	0	75016	0	0	0	59944	0	0	0	29602	0	0	0	44864	0	0	0	64004	0	0
15	54014019	A	G	gnomAD Exomes	PASS	NA	ENST00000260323.16	p.Ala372Ala	p.Ala372Ala	c.1116A>G	synonymous_variant				1	1613868	6.19629e-07	0	0	PASS			7.18		0	0.03	-0.14			0	75026	0	0	0	59952	0	0	0	29600	0	0	0	44872	0	0	0	64016	0	0
15	54014022	G	A	gnomAD Exomes,gnomAD Genomes	PASS	PASS	ENST00000260323.16	p.Lys373Lys	p.Lys373Lys	c.1119G>A	synonymous_variant				2	1613710	1.23938e-06	0	0	PASS			4.02		0	0	0.038			1	74894	0	0	0	59918	0	0	0	29600	0	0	0	44880	0	0	0	64012	0	0
15	54014023	C	A	gnomAD Genomes	NA	PASS	ENST00000260323.16	p.Pro374Thr	p.Pro374Thr	c.1120C>A	missense_variant				2	1613638	1.23944e-06	0	0	PASS	nfe	2.8e-07	24.2	0.605	0	0.01	8.86	0	0.997	0	74862	0	0	0	59916	0	0	0	29598	0	0	0	44880	0	0	0	63986	0	0
15	54014026	C	T	gnomAD Exomes	PASS	NA	ENST00000260323.16	p.Arg375Ter	p.Arg375Ter	c.1123C>T	stop_gained				3	1613746	1.85903e-06	0	0	PASS	nfe	2.8e-07	35		0	0	5.8			0	75006	0	0	0	59940	0	0	0	29598	0	0	1	44872	0	0	0	63996	0	0
15	54014027	G	A	gnomAD Exomes,gnomAD Genomes	PASS	PASS	ENST00000260323.16	p.Arg375Gln	p.Arg375Gln	c.1124G>A	missense_variant				3	1613568	1.85923e-06	0	0	PASS			26.8	0.599	0	0	8.76	0	0.704	1	74854	0	0	0	59914	0	0	0	29600	0	0	1	44880	0	0	0	63954	0	0
15	54014028	A	T	gnomAD Exomes	PASS	NA	ENST00000260323.16	p.Arg375Arg	p.Arg375Arg	c.1125A>T	synonymous_variant				1	1613808	6.19652e-07	0	0	PASS			3.38		0	0	-0.949			0	75014	0	0	0	59936	0	0	0	29600	0	0	0	44876	0	0	0	64004	0	0
15	54014029	C	T	gnomAD Exomes,gnomAD Genomes	PASS	PASS	ENST00000260323.16	p.Pro376Ser	p.Pro376Ser	c.1126C>T	missense_variant				3	1613642	1.85915e-06	0	0	PASS	amr	5.54e-06	24.4	0.694	0	0	8.86	0	0.996	0	74868	0	0	2	59926	0	0	0	29600	0	0	0	44882	0	0	0	63990	0	0
15	54014030	C	A	gnomAD Exomes	PASS	NA	ENST00000260323.16	p.Pro376His	p.Pro376His	c.1127C>A	missense_variant				2	1613744	1.23935e-06	0	0	PASS			24.7	0.733	0	0.01	8.86	0	0.998	0	74988	0	0	0	59930	0	0	0	29600	0	0	0	44866	0	0	1	63980	0	0
15	54014031	C	A	gnomAD Genomes	NA	PASS	ENST00000260323.16	p.Pro376Pro	p.Pro376Pro	c.1128C>A	synonymous_variant				2	1613682	1.2394e-06	0	0	PASS	nfe	2.8e-07	7.27		0	0.01	0.961			0	74902	0	0	0	59922	0	0	0	29602	0	0	0	44888	0	0	0	64000	0	0
15	54014032	A	G	gnomAD Exomes	PASS	NA	ENST00000260323.16	p.Ile377Val	p.Ile377Val	c.1129A>G	missense_variant				1	1613870	6.19629e-07	0	0	PASS			24	0.348	0	0.02	4.69	0.04	0.952	0	75036	0	0	1	59954	0	0	0	29600	0	0	0	44878	0	0	0	64016	0	0
15	54014034	A	G	gnomAD Exomes	PASS	NA	ENST00000260323.16	p.Ile377Met	p.Ile377Met	c.1131A>G	missense_variant				3	1613850	1.85891e-06	0	0	PASS	nfe	6.8e-07	22.5	0.432	0	0.01	-0.007	0	0.994	0	75020	0	0	0	59948	0	0	0	29602	0	0	0	44880	0	0	0	64014	0	0
15	54014035	C	G	gnomAD Exomes	PASS	NA	ENST00000260323.16	p.Leu378Val	p.Leu378Val	c.1132C>G	missense_variant				1	1613772	6.19666e-07	0	0	PASS			15.8	0.204	0	0	4.03	0.29	0.116	0	75010	0	0	0	59954	0	0	0	29598	0	0	0	44870	0	0	0	63980	0	0
15	54014037	T	C	gnomAD Exomes,gnomAD Genomes	PASS	PASS	ENST00000260323.16	p.Leu378Leu	p.Leu378Leu	c.1134T>C	synonymous_variant				33	1613676	2.04502e-05	0	0	PASS	sas	0.00025553	2.81		0	0.01	-1.67			0	74888	0	0	0	59928	0	0	0	29598	0	0	0	44882	0	0	0	64000	0	0
15	54014040	G	A	gnomAD Exomes	PASS	NA	ENST00000260323.16	p.Val379Val	p.Val379Val	c.1137G>A	synonymous_variant				8	1613804	4.95723e-06	0	0	PASS	sas	3.65e-06	5.77		0	0	0.61			0	75026	0	0	0	59936	0	0	0	29604	0	0	0	44874	0	0	0	63992	0	0
15	54014043	C	T	gnomAD Exomes	PASS	NA	ENST00000260323.16	p.Tyr380Tyr	p.Tyr380Tyr	c.1140C>T	synonymous_variant				6	1613786	3.71797e-06	0	0	PASS	nfe	1.83e-06	4.97		0	0	3.53			0	75010	0	0	0	59938	0	0	0	29598	0	0	0	44868	0	0	0	63996	0	0
15	54014044	T	C	gnomAD Exomes	PASS	NA	ENST00000260323.16	p.Phe381Leu	p.Phe381Leu	c.1141T>C	missense_variant				1	1613818	6.19649e-07	0	0	PASS			22.8	0.48	0	0	6.33	0.2	0.437	0	75016	0	0	0	59938	0	0	0	29598	0	0	0	44878	0	0	0	64010	0	0
15	54014045	T	A	gnomAD Exomes	PASS	NA	ENST00000260323.16	p.Phe381Tyr	p.Phe381Tyr	c.1142T>A	missense_variant				1	1613820	6.19648e-07	0	0	PASS			25.7	0.547	0	0.01	6.33	0.01	0.824	0	75038	0	0	0	59946	0	0	0	29600	0	0	0	44882	0	0	0	64002	0	0
15	54014048	A	C	gnomAD Exomes	PASS	NA	ENST00000260323.16	p.Glu382Ala	p.Glu382Ala	c.1145A>C	missense_variant				3	1613830	1.85893e-06	0	0	PASS	sas	8.75e-06	18.6	0.164	0	0	6.31	0.78	0	0	75032	0	0	0	59954	0	0	0	29598	0	0	0	44882	0	0	0	64010	0	0
15	54014051	C	G	gnomAD Exomes,gnomAD Genomes	PASS	PASS	ENST00000260323.16	p.Thr383Ser	p.Thr383Ser	c.1148C>G	missense_variant				11	1613616	6.81699e-06	0	0	PASS	nfe	4.29e-06	15.1	0.245	0	0.01	2.96	0.35	0.005	0	74878	0	0	0	59920	0	0	0	29592	0	0	0	44888	0	0	0	63988	0	0
15	54014051	C	T	gnomAD Exomes	PASS	NA	ENST00000260323.16	p.Thr383Ile	p.Thr383Ile	c.1148C>T	missense_variant				1	1613734	6.19681e-07	0	0	PASS			21.5	0.299	0	0	2.96	0.01	0.113	0	75000	0	0	0	59940	0	0	0	29592	0	0	1	44876	0	0	0	63988	0	0
15	54014053	C	A	gnomAD Exomes	PASS	NA	ENST00000260323.16	p.Pro384Thr	p.Pro384Thr	c.1150C>A	missense_variant				4	1613716	2.47875e-06	0	0	PASS	nfe	6.8e-07	15.9	0.238	0	0.02	2.51	0.18	0.007	0	74988	0	0	0	59942	0	0	0	29598	0	0	0	44864	0	0	0	63996	0	0
15	54014053	C	T	gnomAD Exomes,gnomAD Genomes	PASS	PASS	ENST00000260323.16	p.Pro384Ser	p.Pro384Ser	c.1150C>T	missense_variant				5	1613598	3.09867e-06	0	0	PASS	amr	3.236e-05	16.5	0.176	0	0.01	2.51	0.18	0.007	0	74866	0	0	5	59922	0	0	0	29598	0	0	0	44876	0	0	0	63996	0	0
15	54014054	C	T	gnomAD Exomes	PASS	NA	ENST00000260323.16	p.Pro384Leu	p.Pro384Leu	c.1151C>T	missense_variant				1	1613754	6.19673e-07	0	0	PASS			21.4	0.275	0	0.02	7.07	0.13	0.084	0	75008	0	0	0	59942	0	0	0	29598	0	0	0	44868	0	0	0	63986	0	0
15	54014054	C	G	gnomAD Genomes	NA	PASS	ENST00000260323.16	p.Pro384Arg	p.Pro384Arg	c.1151C>G	missense_variant				1	1613636	6.19718e-07	0	0	PASS			23	0.359	0	0.04	7.07			0	74886	0	0	0	59922	0	0	0	29598	0	0	1	44880	0	0	0	63986	0	0
15	54014054	C	A	gnomAD Exomes,gnomAD Genomes	PASS	PASS	ENST00000260323.16	p.Pro384His	p.Pro384His	c.1151C>A	missense_variant				16	1613636	9.9155e-06	0	0	PASS	nfe	8.03e-06	23.2	0.271	0	0.01	7.07	0.08	0.72	0	74886	0	0	0	59922	0	0	0	29598	0	0	0	44880	0	0	0	63986	0	0
15	54014056	C	G	gnomAD Genomes	NA	PASS	ENST00000260323.16	p.Gln385Glu	p.Gln385Glu	c.1153C>G	missense_variant				1	1613590	6.19736e-07	0	0	PASS			15.9	0.32	0	0.01	6.91	0.32	0.097	1	74852	0	0	0	59922	0	0	0	29596	0	0	0	44876	0	0	0	63984	0	0
15	54014056	C	T	gnomAD Exomes,gnomAD Genomes	PASS	PASS	ENST00000260323.16	p.Gln385Ter	p.Gln385Ter	c.1153C>T	stop_gained				2	1613590	1.23947e-06	0	0	PASS	nfe	2.8e-07	36		0	0	6.91			0	74852	0	0	0	59922	0	0	0	29596	0	0	0	44876	0	0	0	63984	0	0
15	54014057	A	C	gnomAD Exomes	PASS	NA	ENST00000260323.16	p.Gln385Pro	p.Gln385Pro	c.1154A>C	missense_variant				2	1613836	1.23928e-06	0	0	PASS	nfe	2.8e-07	24.7	0.575	0	0	6.31	0	0.502	0	75034	0	0	0	59956	0	0	0	29596	0	0	0	44876	0	0	0	63998	0	0
15	54014058	A	G	gnomAD Exomes,gnomAD Genomes	PASS	PASS	ENST00000260323.16	p.Gln385Gln	p.Gln385Gln	c.1155A>G	synonymous_variant				261	1613844	0.000161726	0	0	PASS	afr	0.00260158	5.92		0	0	2.81			219	75038	0	0	20	59960	0	0	0	29590	0	0	0	44878	0	0	0	64008	0	0
15	54014060	A	G	gnomAD Exomes	PASS	NA	ENST00000260323.16	p.Gln386Arg	p.Gln386Arg	c.1157A>G	missense_variant				1	1613810	6.19652e-07	0	0	PASS			23.2	0.308	0	0.04	6.31	0.01	0.115	0	75032	0	0	0	59952	0	0	0	29594	0	0	0	44870	0	0	0	64008	0	0
15	54014063	G	A	gnomAD Exomes	PASS	NA	ENST00000260323.16	p.Arg387Lys	p.Arg387Lys	c.1160G>A	missense_variant				1	1613726	6.19684e-07	0	0	PASS			23.4	0.584	0	0.02	8.76	0	0.1	0	74990	0	0	0	59934	0	0	0	29594	0	0	0	44866	0	0	0	63982	0	0
15	54014065	G	A	gnomAD Exomes	PASS	NA	ENST00000260323.16	p.Asp388Asn	p.Asp388Asn	c.1162G>A	missense_variant	Uncertain significance	2338146		1	1613752	6.19674e-07	0	0	PASS			26.6	0.487	0	0.01	8.76	0	0.922	0	75006	0	0	0	59942	0	0	0	29596	0	0	0	44876	0	0	0	63984	0	0
15	54014067	T	C	gnomAD Exomes	PASS	NA	ENST00000260323.16	p.Asp388Asp	p.Asp388Asp	c.1164T>C	synonymous_variant				1	1613808	6.19652e-07	0	0	PASS			6.86		0	0	0.494			0	75026	0	0	0	59944	0	0	0	29592	0	0	0	44876	0	0	0	64006	0	0
15	54014068	T	C	gnomAD Exomes	PASS	NA	ENST00000260323.16	p.Ser389Pro	p.Ser389Pro	c.1165T>C	missense_variant				1	1613824	6.19646e-07	0	0	PASS			22.8	0.375	0	0.02	1.73	0.01	0.048	1	75028	0	0	0	59962	0	0	0	29594	0	0	0	44878	0	0	0	63998	0	0
15	54014071	G	A	gnomAD Exomes	PASS	NA	ENST00000260323.16	p.Val390Ile	p.Val390Ile	c.1168G>A	missense_variant				2	1613720	1.23937e-06	0	0	PASS	sas	3.65e-06	15.6	0.199	0	0	3.52	0.57	0.001	0	74986	0	0	0	59942	0	0	0	29590	0	0	0	44866	0	0	0	63988	0	0
15	54014073	C	T	gnomAD Exomes	PASS	NA	ENST00000260323.16	p.Val390Val	p.Val390Val	c.1170C>T	synonymous_variant				1	1613712	6.19689e-07	0	0	PASS			5		0	0	0.971			0	74996	0	0	0	59938	0	0	0	29592	0	0	0	44868	0	0	0	63968	0	0
15	54014073	C	G	gnomAD Exomes	PASS	NA	ENST00000260323.16	p.Val390Val	p.Val390Val	c.1170C>G	synonymous_variant				2	1613712	1.23938e-06	0	0	PASS			4.5		0	0	0.971			0	74996	0	0	1	59938	0	0	0	29592	0	0	0	44868	0	0	0	63968	0	0
15	54014075	T	TA	gnomAD Exomes	PASS	NA	ENST00000260323.16	p.Ser394ValfsTer3	p.Ser394ValfsTer3	c.1178dup	frameshift_variant				1	1613684	6.197e-07	0	0	PASS			29.1		0	0	6.33			0	74986	0	0	0	59922	0	0	0	29588	0	0	0	44874	0	0	0	63980	0	0
15	54014076	A	T	gnomAD Exomes,gnomAD Genomes	PASS	PASS	ENST00000260323.16	p.Leu391Phe	p.Leu391Phe	c.1173A>T	missense_variant	Uncertain significance	3186505		69	1613662	4.27599e-05	0	0	PASS	nfe	3.775e-05	23.5	0.514	0	0	1.75	0	0.997	2	74896	0	0	1	59912	0	0	1	29594	0	0	3	44890	0	0	1	64004	0	0
15	54014078	A	C	gnomAD Exomes	PASS	NA	ENST00000260323.16	p.Lys392Thr	p.Lys392Thr	c.1175A>C	missense_variant				2	1613802	1.23931e-06	0	0	PASS	nfe	2.8e-07	24.6	0.542	0	0	4.71	0	0.863	0	75022	0	0	0	59940	0	0	0	29596	0	0	0	44872	0	0	0	64004	0	0
15	54014079	A	G	gnomAD Genomes	NA	PASS	ENST00000260323.16	p.Lys392Lys	p.Lys392Lys	c.1176A>G	synonymous_variant				1	1613684	6.197e-07	0	0	PASS			8.29		0	0.03	1.11			0	74906	0	0	0	59924	0	0	0	29592	0	0	0	44886	0	0	0	63998	0	0
15	54014079	A	T	gnomAD Genomes	NA	PASS	ENST00000260323.16	p.Lys392Asn	p.Lys392Asn	c.1176A>T	missense_variant				1	1613684	6.197e-07	0	0	PASS			23.9	0.373	0	0	1.11			1	74906	0	0	0	59924	0	0	0	29592	0	0	0	44886	0	0	0	63998	0	0
15	54014080	A	G	gnomAD Exomes	PASS	NA	ENST00000260323.16	p.Lys393Glu	p.Lys393Glu	c.1177A>G	missense_variant				6	1613816	3.7179e-06	0	0	PASS	nfe	1.83e-06	25.9	0.63	0	0.01	6.31	0	0.985	0	75032	0	0	0	59946	0	0	0	29596	0	0	0	44874	0	0	0	64004	0	0
15	54014081	A	G	gnomAD Exomes	PASS	NA	ENST00000260323.16	p.Lys393Arg	p.Lys393Arg	c.1178A>G	missense_variant				3	1613802	1.85896e-06	0	0	PASS	sas	3.65e-06	25.7	0.48	0	0.01	4.7	0.02	0.985	1	75030	0	0	0	59944	0	0	0	29592	0	0	0	44874	0	0	0	64006	0	0
15	54014081	A	T	gnomAD Genomes	NA	PASS	ENST00000260323.16	p.Lys393Met	p.Lys393Met	c.1178A>T	missense_variant				1	1613682	6.19701e-07	0	0	PASS			26.4	0.611	0	0	4.7			1	74908	0	0	0	59924	0	0	0	29592	0	0	0	44886	0	0	0	64006	0	0
15	54014082	G	T	gnomAD Exomes	PASS	NA	ENST00000260323.16	p.Lys393Asn	p.Lys393Asn	c.1179G>T	missense_variant				2	1613588	1.23947e-06	0	0	PASS	eas	7.39e-06	20.6	0.41	0	0	-0.213	0.06	0.994	0	74972	0	0	0	59892	0	0	0	29590	0	0	2	44852	0	0	0	63966	0	0
15	54014085	A	G	gnomAD Exomes	PASS	NA	ENST00000260323.16	p.Ser394Ser	p.Ser394Ser	c.1182A>G	synonymous_variant				1	1613762	6.1967e-07	0	0	PASS			4.64		0	0.01	-1.58			0	75012	0	0	0	59934	0	0	0	29590	0	0	0	44870	0	0	0	64006	0	0
15	54014087	A	G	gnomAD Exomes	PASS	NA	ENST00000260323.16	p.Tyr395Cys	p.Tyr395Cys	c.1184A>G	missense_variant				1	1613770	6.19667e-07	0	0	PASS			26.8	0.547	0	0	6.31	0	0.997	0	75024	0	0	0	59936	0	0	0	29586	0	0	0	44868	0	0	0	64006	0	0
15	54014096	A	C	gnomAD Exomes	PASS	NA	ENST00000260323.16	p.Lys398Thr	p.Lys398Thr	c.1193A>C	missense_variant				1	1613738	6.19679e-07	0	0	PASS			25.9	0.552	0.01	0	6.31	0	0.994	0	75000	0	0	0	59942	0	0	0	29586	0	0	0	44868	0	0	0	63986	0	0
15	54014097	A	G	gnomAD Exomes	PASS	NA	ENST00000260323.16	p.Lys398Lys	p.Lys398Lys	c.1194A>G	synonymous_variant				1	1613714	6.19688e-07	0	0	PASS			7.88		0	0	2.31			0	75006	0	0	0	59930	0	0	0	29586	0	0	0	44870	0	0	0	64000	0	0
15	54014101	A	G	gnomAD Exomes	PASS	NA	ENST00000260323.16	p.Thr400Ala	p.Thr400Ala	c.1198A>G	missense_variant				12	1613738	7.43615e-06	0	0	PASS	sas	6.764e-05	24.1	0.472	0	0	2.9	0.01	0.708	0	75018	0	0	0	59948	0	0	0	29592	0	0	0	44858	0	0	0	64002	0	0
15	54014102	C	T	gnomAD Exomes	PASS	NA	ENST00000260323.16	p.Thr400Ile	p.Thr400Ile	c.1199C>T	missense_variant				5	1613664	3.09854e-06	0	0	PASS	sas	3.65e-06	24	0.478	0	0	8.86	0.01	0.814	0	74976	0	0	0	59934	0	0	0	29586	0	0	0	44862	0	0	0	63980	0	0
15	54014103	AG	A	gnomAD Exomes	PASS	NA	ENST00000260323.16	p.Gly401AlafsTer9	p.Gly401AlafsTer9	c.1202del	frameshift_variant				1	1613766	6.19669e-07	0	0	PASS			31		0	0	-0.334			0	75012	0	0	0	59952	0	0	0	29584	0	0	0	44868	0	0	0	64008	0	0
15	54014104	G	A	gnomAD Exomes	PASS	NA	ENST00000260323.16	p.Gly401Ser	p.Gly401Ser	c.1201G>A	missense_variant				2	1613656	1.23942e-06	0	0	PASS	afr	4.43e-06	25.1	0.661	0	0.01	6.99	0	0.514	2	74988	0	0	0	59922	0	0	0	29586	0	0	0	44866	0	0	0	63958	0	0
15	54014104	G	T	gnomAD Exomes	PASS	NA	ENST00000260323.16	p.Gly401Cys	p.Gly401Cys	c.1201G>T	missense_variant				1	1613656	6.19711e-07	0	0	PASS			26.5	0.739	0.01	0	6.99	0	0.988	0	74988	0	0	1	59922	0	0	0	29586	0	0	0	44866	0	0	0	63958	0	0
15	54014105	G	GC	gnomAD Exomes	PASS	NA	ENST00000260323.16	p.Ile402HisfsTer11	p.Ile402HisfsTer11	c.1203dup	frameshift_variant				2	1613634	1.23944e-06	0	0	PASS	nfe	2.8e-07	32		0	0	8.76			0	74986	0	0	0	59920	0	0	0	29582	0	0	0	44858	0	0	0	63978	0	0
15	54014108	T	C	gnomAD Exomes	PASS	NA	ENST00000260323.16	p.Ile402Thr	p.Ile402Thr	c.1205T>C	missense_variant				2	1613642	1.23943e-06	0	0	PASS			24.9	0.607	0	0	6.33	0	0.991	1	74972	0	0	0	59922	0	0	0	29580	0	0	0	44854	0	0	0	63988	0	0
15	54014110	G	A	gnomAD Exomes,gnomAD Genomes	PASS	PASS	ENST00000260323.16	p.Gly403Arg	p.Gly403Arg	c.1207G>A	missense_variant				2	1613630	1.23944e-06	0	0	PASS			19.9	0.389	0	0	8.76	0.34	0.154	0	74972	0	0	0	59940	0	0	0	29584	0	0	1	44858	0	0	0	63962	0	0
15	54014115	C	T	gnomAD Exomes	PASS	NA	ENST00000260323.16	p.Ile404Ile	p.Ile404Ile	c.1212C>T	synonymous_variant				2	1613686	1.2394e-06	0	0	PASS			1.58		0	0	0.227			1	75000	0	0	0	59932	0	0	0	29580	0	0	0	44864	0	0	0	63966	0	0
15	54014119	A	G	gnomAD Exomes,gnomAD Genomes	PASS	PASS	ENST00000260323.16	p.Thr406Ala	p.Thr406Ala	c.1216A>G	missense_variant				9	1613626	5.5775e-06	0	0	PASS	nfe	7.9e-07	18.8	0.475	0	0	3.65	0.08	0.085	0	74894	0	0	0	59934	0	0	5	29582	0	0	0	44882	0	0	0	63968	0	0
15	54014120	C	T	gnomAD Genomes	NA	PASS	ENST00000260323.16	p.Thr406Ile	p.Thr406Ile	c.1217C>T	missense_variant				1	1613576	6.19741e-07	0	0	PASS			23.8	0.612	0	0	8.86			0	74872	0	0	0	59918	0	0	0	29582	0	0	0	44866	0	0	0	63972	0	0
15	54014120	C	G	gnomAD Exomes	PASS	NA	ENST00000260323.16	p.Thr406Arg	p.Thr406Arg	c.1217C>G	missense_variant				1	1613694	6.19696e-07	0	0	PASS			23.7	0.633	0	0	8.86	0	0.541	1	74994	0	0	0	59938	0	0	0	29582	0	0	0	44854	0	0	0	63972	0	0
15	54014122	G	C	gnomAD Genomes	NA	PASS	ENST00000260323.16	p.Asp407His	p.Asp407His	c.1219G>C	missense_variant				1	1613702	6.19693e-07	0	0	PASS			25.8	0.599	0	0	8.76			0	75000	0	0	0	59948	0	0	0	29588	0	0	0	44862	0	0	0	63960	0	0
15	54014123	A	C	gnomAD Exomes	PASS	NA	ENST00000260323.16	p.Asp407Ala	p.Asp407Ala	c.1220A>C	missense_variant				1	1613790	6.19659e-07	0	0	PASS			25.5	0.568	0	0	6.31	0	0.996	0	75024	0	0	0	59960	0	0	0	29586	0	0	1	44864	0	0	0	63984	0	0
15	54014126	T	A	gnomAD Exomes	PASS	NA	ENST00000260323.16	p.Ile408Asn	p.Ile408Asn	c.1223T>A	missense_variant				1	1613734	6.19681e-07	0	0	PASS			22.2	0.206	0	0	2.32	0.01	0.08	0	75008	0	0	0	59952	0	0	0	29592	0	0	0	44868	0	0	0	63968	0	0
15	54014126	T	C	gnomAD Exomes	PASS	NA	ENST00000260323.16	p.Ile408Thr	p.Ile408Thr	c.1223T>C	missense_variant				3	1613734	1.85904e-06	0	0	PASS	nfe	6.8e-07	17.2	0.198	0	0	2.32	0.08	0.001	0	75008	0	0	0	59952	0	0	0	29592	0	0	0	44868	0	0	0	63968	0	0
15	54014128	C	G	gnomAD Exomes	PASS	NA	ENST00000260323.16	p.Leu409Val	p.Leu409Val	c.1225C>G	missense_variant				19	1613714	1.17741e-05	0	0	PASS	nfe	1.03e-05	21.7	0.337	0	0.01	7.04	0	0.192	0	74994	0	0	0	59950	0	0	0	29594	0	0	0	44868	0	0	0	63972	0	0
15	54014128	C	A	gnomAD Exomes	PASS	NA	ENST00000260323.16	p.Leu409Ile	p.Leu409Ile	c.1225C>A	missense_variant				1	1613714	6.19688e-07	0	0	PASS			22	0.331	0	0	7.04	0.01	0.265	0	74994	0	0	0	59950	0	0	0	29594	0	0	0	44868	0	0	0	63972	0	0
15	54014128	C	T	gnomAD Exomes	PASS	NA	ENST00000260323.16	p.Leu409Leu	p.Leu409Leu	c.1225C>T	synonymous_variant				4	1613714	2.47875e-06	0	0	PASS	sas	1.426e-05	7.52		0	0	7.04			0	74994	0	0	0	59950	0	0	0	29594	0	0	0	44868	0	0	0	63972	0	0
15	54014129	T	C	gnomAD Genomes	NA	PASS	ENST00000260323.16	p.Leu409Pro	p.Leu409Pro	c.1226T>C	missense_variant				4	1613616	2.4789e-06	0	0	PASS	afr	1.747e-05	25.9	0.605	0	0.01	6.33	0	0.87	4	74886	0	0	0	59942	0	0	0	29590	0	0	0	44878	0	0	0	63966	0	0
15	54014131	A	C	gnomAD Genomes	NA	PASS	ENST00000260323.16	p.Thr410Pro	p.Thr410Pro	c.1228A>C	missense_variant				2	1613590	1.23947e-06	0	0	PASS	nfe	2.8e-07	18	0.181	0	0.01	1.3	0.08	0.001	0	74874	0	0	0	59932	0	0	0	29592	0	0	0	44872	0	0	0	63980	0	0
15	54014132	C	G	gnomAD Exomes,gnomAD Genomes	PASS	PASS	ENST00000260323.16	p.Thr410Ser	p.Thr410Ser	c.1229C>G	missense_variant				21	1613718	1.30134e-05	0	0	PASS	sas	0.00015375	16.6	0.265	0	0	5.91	0.34	0.003	0	75012	0	0	0	59960	0	0	0	29592	0	0	0	44864	0	0	0	63958	0	0
15	54014135	A	G	gnomAD Exomes	PASS	NA	ENST00000260323.16	p.His411Arg	p.His411Arg	c.1232A>G	missense_variant				1	1613802	6.19655e-07	0	0	PASS			19.7	0.245	0	0.01	3.65	0.1	0.036	0	75040	0	0	0	59970	0	0	0	29592	0	0	0	44864	0	0	0	63976	0	0
15	54014136	T	C	gnomAD Genomes	NA	PASS	ENST00000260323.16	p.His411His	p.His411His	c.1233T>C	synonymous_variant				1	1613620	6.19725e-07	0	0	PASS			6.05		0	0.01	-0.475			1	74902	0	0	0	59946	0	0	0	29588	0	0	0	44872	0	0	0	63954	0	0
15	54014137	G	T	gnomAD Exomes	PASS	NA	ENST00000260323.16	p.Asp412Tyr	p.Asp412Tyr	c.1234G>T	missense_variant				2	1613716	1.23938e-06	0	0	PASS	nfe	2.8e-07	26.4	0.57	0	0	8.76	0	0.879	0	75008	0	0	0	59962	0	0	0	29588	0	0	0	44864	0	0	0	63966	0	0
15	54014138	A	G	gnomAD Exomes	PASS	NA	ENST00000260323.16	p.Asp412Gly	p.Asp412Gly	c.1235A>G	missense_variant				1	1613804	6.19654e-07	0	0	PASS			25.6	0.435	0	0	6.31	0	0.516	0	75038	0	0	0	59970	0	0	0	29592	0	0	0	44866	0	0	0	63974	0	0
15	54014140	A	T	gnomAD Exomes	PASS	NA	ENST00000260323.16	p.Ile413Phe	p.Ile413Phe	c.1237A>T	missense_variant				1	1613786	6.19661e-07	0	0	PASS			12.9	0.364	0	0	-0.1	0.06	0.086	0	75046	0	0	0	59958	0	0	0	29592	0	0	0	44870	0	0	0	63968	0	0
15	54014140	A	C	gnomAD Exomes	PASS	NA	ENST00000260323.16	p.Ile413Leu	p.Ile413Leu	c.1237A>C	missense_variant				1	1613786	6.19661e-07	0	0	PASS			9.74	0.127	0	0	-0.1	0.37	0	1	75046	0	0	0	59958	0	0	0	29592	0	0	0	44870	0	0	0	63968	0	0
15	54014146	G	C	gnomAD Exomes	PASS	NA	ENST00000260323.16	p.Glu415Gln	p.Glu415Gln	c.1243G>C	missense_variant				2	1613792	1.23932e-06	0	0	PASS	nfe	2.8e-07	23.5	0.378	0	0	8.76	0.01	0.342	0	75032	0	0	0	59980	0	0	0	29592	0	0	0	44864	0	0	0	63968	0	0
15	54014150	G	T	gnomAD Exomes	PASS	NA	ENST00000260323.16	p.Arg416Ile	p.Arg416Ile	c.1247G>T	missense_variant				4	1613788	2.47864e-06	0	0	PASS	eas	1.774e-05	23.8	0.382	0	0	4.93	0	0.564	0	75026	0	0	0	59970	0	0	0	29594	0	0	3	44862	0	0	0	63976	0	0
15	54014150	G	A	gnomAD Exomes,gnomAD Genomes	PASS	PASS	ENST00000260323.16	p.Arg416Lys	p.Arg416Lys	c.1247G>A	missense_variant				6	1613670	3.71823e-06	0	0	PASS	nfe	1.24e-06	17.2	0.2	0	0	4.93	0.36	0.001	1	74904	0	0	0	59950	0	0	0	29594	0	0	0	44874	0	0	0	63976	0	0
15	54014152	A	G	gnomAD Exomes	PASS	NA	ENST00000260323.16	p.Lys417Glu	p.Lys417Glu	c.1249A>G	missense_variant				1	1613838	6.19641e-07	0	0	PASS			23.6	0.345	0	0.01	6.31	0.03	0.339	0	75042	0	0	0	59986	0	0	0	29592	0	0	0	44866	0	0	0	63996	0	0
15	54014152	A	T	gnomAD Exomes	PASS	NA	ENST00000260323.16	p.Lys417Ter	p.Lys417Ter	c.1249A>T	stop_gained				1	1613838	6.19641e-07	0	0	PASS			36		0	0	6.31			0	75042	0	0	0	59986	0	0	0	29592	0	0	0	44866	0	0	1	63996	0	0
15	54014154	A	G	gnomAD Exomes	PASS	NA	ENST00000260323.16	p.Lys417Lys	p.Lys417Lys	c.1251A>G	synonymous_variant				1	1613826	6.19645e-07	0	0	PASS			7.88		0	0	0.765			0	75038	0	0	0	59982	0	0	0	29594	0	0	0	44862	0	0	0	63992	0	0
15	54014156	A	G	gnomAD Exomes,gnomAD Genomes	PASS	PASS	ENST00000260323.16	p.Glu418Gly	p.Glu418Gly	c.1253A>G	missense_variant				21	1613744	1.30132e-05	0	0	PASS	nfe	1.107e-05	24	0.393	0	0	4.67	0	0.073	0	74926	0	0	0	59964	0	0	0	29594	0	0	0	44878	0	0	0	63990	0	0
15	54014157	G	A	gnomAD Exomes,gnomAD Genomes	PASS	PASS	ENST00000260323.16	p.Glu418Glu	p.Glu418Glu	c.1254G>A	synonymous_variant				6	1613676	3.71822e-06	0	0	PASS	nfe	7.9e-07	3.47		0	0.01	-0.114			0	74898	0	0	1	59964	0	0	0	29598	0	0	0	44872	0	0	0	63976	0	0
15	54014160	A	G	gnomAD Exomes,gnomAD Genomes	PASS	PASS	ENST00000260323.16	p.Lys419Lys	p.Lys419Lys	c.1257A>G	synonymous_variant				3	1613736	1.85904e-06	0	0	PASS	sas	8.75e-06	8.2		0	0	1.39			0	74912	0	0	0	59968	0	0	0	29596	0	0	0	44880	0	0	0	63994	0	0
15	54014161	G	C	gnomAD Exomes,gnomAD Genomes	PASS	PASS	ENST00000260323.16	p.Gly420Arg	p.Gly420Arg	c.1258G>C	missense_variant	Uncertain significance	2209331		130	1613786	8.05559e-05	0	0	PASS	mid	0.00101744	22.6	0.266	0	0.03	2.4	0.01	0.091	2	75022	0	0	22	59970	0	0	0	29594	0	0	0	44864	0	0	0	63976	0	0
15	54014161	G	A	gnomAD Exomes	PASS	NA	ENST00000260323.16	p.Gly420Arg	p.Gly420Arg	c.1258G>A	missense_variant				4	1613786	2.47864e-06	0	0	PASS	nfe	7.9e-07	22.6	0.245	0	0.01	2.4	0.01	0.091	0	75022	0	0	0	59970	0	0	0	29594	0	0	0	44864	0	0	0	63976	0	0
15	54014162	G	C	gnomAD Exomes	PASS	NA	ENST00000260323.16	p.Gly420Ala	p.Gly420Ala	c.1259G>C	missense_variant				1	1613690	6.19698e-07	0	0	PASS			13.7	0.099	0	0.01	2.09	0.17	0.014	0	74988	0	0	0	59958	0	0	0	29596	0	0	0	44848	0	0	0	63966	0	0
15	54014166	A	G	gnomAD Exomes	PASS	NA	ENST00000260323.16	p.Ile421Met	p.Ile421Met	c.1263A>G	missense_variant				3	1613878	1.85888e-06	0	0	PASS	sas	8.75e-06	6.27	0.182	0	0.01	-0.913	0.81	0.001	0	75036	0	0	0	59986	0	0	0	29600	0	0	0	44874	0	0	0	63998	0	0
15	54014167	C	G	gnomAD Exomes	PASS	NA	ENST00000260323.16	p.Pro422Ala	p.Pro422Ala	c.1264C>G	missense_variant				1	1613842	6.19639e-07	0	0	PASS			19.7	0.168	0	0	8.86	0.01	0.005	0	75002	0	0	0	59986	0	0	0	29598	0	0	0	44876	0	0	0	63996	0	0
15	54014168	C	T	gnomAD Exomes,gnomAD Genomes	PASS	PASS	ENST00000260323.16	p.Pro422Leu	p.Pro422Leu	c.1265C>T	missense_variant				3	1613698	1.85908e-06	0	0	PASS			22.5	0.3	0	0	8.86	0	0.005	0	74900	0	0	0	59962	0	0	0	29598	0	0	0	44880	0	0	0	63980	0	0
15	54014171	C	T	gnomAD Exomes,gnomAD Genomes	PASS	PASS	ENST00000260323.16	p.Ser423Phe	p.Ser423Phe	c.1268C>T	missense_variant				72	1613738	4.46169e-05	1	0	PASS	sas	0.00057412	22.8	0.418	0	0	8.9	0	0.424	2	74916	0	0	0	59958	0	0	0	29600	0	0	0	44880	0	0	0	63990	0	0
15	54014172	C	T	gnomAD Exomes	PASS	NA	ENST00000260323.16	p.Ser423Ser	p.Ser423Ser	c.1269C>T	synonymous_variant				6	1613860	3.71779e-06	0	0	PASS	sas	2.104e-05	4.38		0	0.01	0.52			0	75036	0	0	0	59982	0	0	0	29602	0	0	0	44874	0	0	0	63988	0	0
15	54014173	T	A	gnomAD Exomes,gnomAD Genomes	PASS	PASS	ENST00000260323.16	p.Ser424Thr	p.Ser424Thr	c.1270T>A	missense_variant	Uncertain significance	3465971		27	1613750	1.67312e-05	0	0	PASS	afr	0.00010252	23.9	0.36	0	0	6.36	0	0.98	13	74912	0	0	6	59962	0	0	0	29604	0	0	0	44882	0	0	0	63994	0	0
15	54014174	C	T	gnomAD Exomes	PASS	NA	ENST00000260323.16	p.Ser424Phe	p.Ser424Phe	c.1271C>T	missense_variant				11	1613836	6.81606e-06	0	0	PASS	nfe	4.29e-06	24.3	0.507	0	0	8.9	0	0.996	0	75012	0	0	0	59984	0	0	1	29600	0	0	0	44868	0	0	0	63994	0	0
15	54014174	C	G	gnomAD Exomes,gnomAD Genomes	PASS	PASS	ENST00000260323.16	p.Ser424Cys	p.Ser424Cys	c.1271C>G	missense_variant	Uncertain significance	3465972		27	1613718	1.67315e-05	0	0	PASS	afr	0.00010255	24.1	0.51	0	0	8.9	0	0.996	13	74890	0	0	6	59964	0	0	0	29600	0	0	0	44880	0	0	0	63994	0	0
15	54014175	C	T	gnomAD Exomes	PASS	NA	ENST00000260323.16	p.Ser424Ser	p.Ser424Ser	c.1272C>T	synonymous_variant				4	1613804	2.47862e-06	0	0	PASS	nfe	7.9e-07	0.584		0	0	-1.35			0	75028	0	0	0	59970	0	0	0	29600	0	0	0	44870	0	0	0	63974	0	0
15	54014175	C	A	gnomAD Exomes	PASS	NA	ENST00000260323.16	p.Ser424Ser	p.Ser424Ser	c.1272C>A	synonymous_variant				1	1613804	6.19654e-07	0	0	PASS			0.432		0	0	-1.35			0	75028	0	0	0	59970	0	0	0	29600	0	0	0	44870	0	0	0	63974	0	0
15	54014176	C	G	gnomAD Exomes	PASS	NA	ENST00000260323.16	p.Gln425Glu	p.Gln425Glu	c.1273C>G	missense_variant				1	1613874	6.19627e-07	0	0	PASS			22.9	0.477	0	0.01	8.9	0	0.581	0	75032	0	0	0	59990	0	0	0	29600	0	0	0	44866	0	0	0	63998	0	0
15	54014177	A	G	gnomAD Exomes	PASS	NA	ENST00000260323.16	p.Gln425Arg	p.Gln425Arg	c.1274A>G	missense_variant				1	1613946	6.19599e-07	0	0	PASS			22.3	0.457	0	0.01	4.72	0	0.039	0	75056	0	0	1	59998	0	0	0	29602	0	0	0	44872	0	0	0	64014	0	0
15	54014179	A	C	gnomAD Exomes	PASS	NA	ENST00000260323.16	p.Thr426Pro	p.Thr426Pro	c.1276A>C	missense_variant				4	1613920	2.47844e-06	0	0	PASS	nfe	7.9e-07	24.2	0.441	0	0	6.33	0	0.963	0	75044	0	0	0	59996	0	0	0	29604	0	0	0	44868	0	0	0	64012	0	0
15	54014179	A	T	gnomAD Genomes	NA	PASS	ENST00000260323.16	p.Thr426Ser	p.Thr426Ser	c.1276A>T	missense_variant				2	1613802	1.23931e-06	0	0	PASS			23.5	0.395	0	0	6.33	0	0.883	1	74922	0	0	0	59976	0	0	0	29604	0	0	0	44880	0	0	0	64012	0	0
15	54014179	AC	A	gnomAD Genomes	NA	PASS	ENST00000260323.16	p.Thr426AsnfsTer7	p.Thr426AsnfsTer7	c.1277del	frameshift_variant				1	1613802	6.19655e-07	0	0	PASS			24.7		0	0	6.33			0	74922	0	0	0	59976	0	0	0	29604	0	0	0	44880	0	0	1	64012	0	0
15	54014179	A	G	gnomAD Exomes	PASS	NA	ENST00000260323.16	p.Thr426Ala	p.Thr426Ala	c.1276A>G	missense_variant				1	1613920	6.19609e-07	0	0	PASS			23.7	0.435	0	0	6.33	0	0.708	0	75044	0	0	0	59996	0	0	0	29604	0	0	0	44868	0	0	0	64012	0	0
15	54014180	C	T	gnomAD Exomes,gnomAD Genomes	PASS	PASS	ENST00000260323.16	p.Thr426Ile	p.Thr426Ile	c.1277C>T	missense_variant				16	1613734	9.91489e-06	0	0	PASS	nfe	8.03e-06	23.2	0.469	0	0	8.9	0	0.727	0	74900	0	0	0	59964	0	0	0	29600	0	0	0	44876	0	0	0	63998	0	0
15	54014181	A	G	gnomAD Genomes	NA	PASS	ENST00000260323.16	p.Thr426Thr	p.Thr426Thr	c.1278A>G	synonymous_variant				1	1613816	6.19649e-07	0	0	PASS			0.805		0	0.01	-2.45			0	74922	0	0	0	59974	0	0	0	29604	0	0	0	44882	0	0	0	64014	0	0
15	54014182	T	G	gnomAD Genomes	NA	PASS	ENST00000260323.16	p.Tyr427Asp	p.Tyr427Asp	c.1279T>G	missense_variant				1	1613672	6.19705e-07	0	0	PASS			24.7	0.481	0	0	6.36			0	74884	0	0	0	59954	0	0	0	29602	0	0	1	44868	0	0	0	63990	0	0
15	54014183	A	G	gnomAD Exomes	PASS	NA	ENST00000260323.16	p.Tyr427Cys	p.Tyr427Cys	c.1280A>G	missense_variant				7	1613898	4.33732e-06	0	0	PASS	nfe	2.47e-06	24.9	0.464	0	0	6.33	0.01	0.997	0	75044	0	0	0	59988	0	0	0	29602	0	0	0	44864	0	0	0	64016	0	0
15	54014184	T	C	gnomAD Exomes	PASS	NA	ENST00000260323.16	p.Tyr427Tyr	p.Tyr427Tyr	c.1281T>C	synonymous_variant				1	1613820	6.19648e-07	0	0	PASS			0.29		0	0	-2.05			0	75006	0	0	0	59980	0	0	0	29600	0	0	0	44866	0	0	0	63992	0	0
15	54014185	G	GA	gnomAD Exomes	PASS	NA	ENST00000260323.16	p.Ser429GlufsTer22	p.Ser429GlufsTer22	c.1283dup	frameshift_variant				1	1613898	6.19618e-07	0	0	PASS			27.5		0	0	8.8			0	75046	0	0	0	59990	0	0	0	29602	0	0	0	44872	0	0	0	64006	0	0
15	54014187	G	C	gnomAD Exomes	PASS	NA	ENST00000260323.16	p.Glu428Asp	p.Glu428Asp	c.1284G>C	missense_variant				2	1613874	1.23925e-06	0	0	PASS	nfe	2.8e-07	11.3	0.452	0	0.01	-0.089	0.06	0.978	0	75026	0	0	0	59992	0	0	0	29604	0	0	0	44874	0	0	0	64008	0	0
15	54014188	A	T	gnomAD Exomes	PASS	NA	ENST00000260323.16	p.Ser429Cys	p.Ser429Cys	c.1285A>T	missense_variant				1	1613954	6.19596e-07	0	0	PASS			24.2	0.467	0	0	6.33	0.02	0.956	0	75054	0	0	0	60002	0	0	0	29602	0	0	0	44874	0	0	0	64022	0	0
15	54014189	G	A	gnomAD Exomes,gnomAD Genomes	PASS	PASS	ENST00000260323.16	p.Ser429Asn	p.Ser429Asn	c.1286G>A	missense_variant				4	1613754	2.47869e-06	0	0	PASS	eas	7.39e-06	23.8	0.371	0	0	8.8	0.01	0.915	2	74916	0	0	0	59964	0	0	0	29602	0	0	2	44886	0	0	0	64006	0	0
15	54014192	T	C	gnomAD Exomes	PASS	NA	ENST00000260323.16	p.Met430Thr	p.Met430Thr	c.1289T>C	missense_variant				14	1613910	8.67459e-06	0	0	PASS	nfe	6.89e-06	23.6	0.516	0	0.01	6.36	0	0.549	0	75036	0	0	0	59994	0	0	0	29602	0	0	0	44870	0	0	0	64018	0	0
15	54014194	G	A	gnomAD Exomes	PASS	NA	ENST00000260323.16	p.Ala431Thr	p.Ala431Thr	c.1291G>A	missense_variant				1	1613874	6.19627e-07	0	0	PASS			22.8	0.39	0	0	7.04	0	0	0	75030	0	0	0	59998	0	0	0	29602	0	0	0	44864	0	0	0	64012	0	0
15	54014194	G	C	gnomAD Exomes	PASS	NA	ENST00000260323.16	p.Ala431Pro	p.Ala431Pro	c.1291G>C	missense_variant				3	1613874	1.85888e-06	0	0	PASS			22.8	0.402	0	0	7.04	0	0	0	75030	0	0	1	59998	0	0	0	29602	0	0	0	44864	0	0	0	64012	0	0
15	54014194	G	T	gnomAD Exomes	PASS	NA	ENST00000260323.16	p.Ala431Ser	p.Ala431Ser	c.1291G>T	missense_variant				1	1613874	6.19627e-07	0	0	PASS			22.3	0.385	0	0	7.04	0.04	0	0	75030	0	0	0	59998	0	0	0	29602	0	0	0	44864	0	0	0	64012	0	0
15	54014195	C	T	gnomAD Exomes	PASS	NA	ENST00000260323.16	p.Ala431Val	p.Ala431Val	c.1292C>T	missense_variant				1	1613850	6.19636e-07	0	0	PASS			22.3	0.344	0	0	4.72	0	0	0	75014	0	0	0	59984	0	0	0	29604	0	0	0	44862	0	0	0	64010	0	0
15	54014196	T	A	gnomAD Exomes	PASS	NA	ENST00000260323.16	p.Ala431Ala	p.Ala431Ala	c.1293T>A	synonymous_variant				2	1613876	1.23925e-06	0	0	PASS	nfe	2.8e-07	3.32		0	0	-0.04			0	75034	0	0	0	59990	0	0	0	29604	0	0	0	44870	0	0	0	64006	0	0
15	54014197	A	G	gnomAD Exomes	PASS	NA	ENST00000260323.16	p.Ile432Val	p.Ile432Val	c.1294A>G	missense_variant				1	1613962	6.19593e-07	0	0	PASS			21.5	0.337	0	0.01	4.69	0.03	0.01	1	75064	0	0	0	59996	0	0	0	29602	0	0	0	44874	0	0	0	64030	0	0
15	54014201	A	C	gnomAD Exomes	PASS	NA	ENST00000260323.16	p.Lys433Thr	p.Lys433Thr	c.1298A>C	missense_variant				2	1613952	1.23919e-06	0	0	PASS	nfe	2.8e-07	22.8	0.493	0	0.01	3.7	0	0.272	0	75058	0	0	0	59998	0	0	0	29604	0	0	0	44872	0	0	0	64032	0	0
15	54014201	A	G	gnomAD Exomes	PASS	NA	ENST00000260323.16	p.Lys433Arg	p.Lys433Arg	c.1298A>G	missense_variant				1	1613952	6.19597e-07	0	0	PASS			22.5	0.199	0	0.01	3.7	0.03	0.006	0	75058	0	0	0	59998	0	0	0	29604	0	0	0	44872	0	0	0	64032	0	0
15	54014202	G	A	gnomAD Exomes	PASS	NA	ENST00000260323.16	p.Lys433Lys	p.Lys433Lys	c.1299G>A	synonymous_variant				1	1613928	6.19606e-07	0	0	PASS			2.54		0	0.01	0.087			0	75040	0	0	0	59994	0	0	0	29604	0	0	1	44872	0	0	0	64022	0	0
15	54014203	T	C	gnomAD Exomes	PASS	NA	ENST00000260323.16	p.Leu434Leu	p.Leu434Leu	c.1300T>C	synonymous_variant				3	1613822	1.85894e-06	0	0	PASS	nfe	6.8e-07	2.58		0	0	-0.233			0	75006	0	0	0	59990	0	0	0	29602	0	0	0	44866	0	0	0	64010	0	0
15	54014204	T	G	gnomAD Exomes,gnomAD Genomes	PASS	PASS	ENST00000260323.16	p.Leu434Trp	p.Leu434Trp	c.1301T>G	missense_variant				4	1613750	2.4787e-06	0	0	PASS	sas	1.425e-05	23.6	0.208	0	0	6.36	0	0.707	0	74896	0	0	0	59982	0	0	0	29604	0	0	0	44880	0	0	0	64018	0	0
15	54014204	T	C	gnomAD Exomes	PASS	NA	ENST00000260323.16	p.Leu434Ser	p.Leu434Ser	c.1301T>C	missense_variant				4	1613868	2.47852e-06	0	0	PASS	nfe	7.9e-07	22.4	0.226	0	0.01	6.36	0.08	0.446	0	75018	0	0	0	60002	0	0	0	29604	0	0	0	44868	0	0	0	64018	0	0
15	54014205	G	A	gnomAD Exomes,gnomAD Genomes	PASS	PASS	ENST00000260323.16	p.Leu434Leu	p.Leu434Leu	c.1302G>A	synonymous_variant				3	1613808	1.85896e-06	0	0	PASS	afr	4.43e-06	0.891		0	0	-0.216			2	74928	0	0	0	59978	0	0	0	29600	0	0	1	44878	0	0	0	64018	0	0
15	54014208	T	C	gnomAD Exomes	PASS	NA	ENST00000260323.16	p.Ser435Ser	p.Ser435Ser	c.1305T>C	synonymous_variant				2	1613928	1.23921e-06	0	0	PASS			1.47		0	0	-0.877			0	75044	0	0	0	60002	0	0	0	29604	0	0	1	44874	0	0	0	64022	0	0
15	54014209	A	G	gnomAD Exomes	PASS	NA	ENST00000260323.16	p.Thr436Ala	p.Thr436Ala	c.1306A>G	missense_variant				1	1613900	6.19617e-07	0	0	PASS			13.1	0.145	0	0	2.95	0.4	0	0	75030	0	0	0	59994	0	0	0	29604	0	0	0	44868	0	0	0	64022	0	0
15	54014211	T	A	gnomAD Exomes	PASS	NA	ENST00000260323.16	p.Thr436Thr	p.Thr436Thr	c.1308T>A	synonymous_variant				1	1613878	6.19626e-07	0	0	PASS			3.52		0	0	-0.179			0	75028	0	0	0	59982	0	0	0	29604	0	0	0	44872	0	0	0	64022	0	0
15	54014211	T	G	gnomAD Genomes	NA	PASS	ENST00000260323.16	p.Thr436Thr	p.Thr436Thr	c.1308T>G	synonymous_variant				1	1613760	6.19671e-07	0	0	PASS			3.72		0	0	-0.179			0	74906	0	0	0	59962	0	0	0	29604	0	0	0	44884	0	0	0	64022	0	0
15	54014211	T	C	gnomAD Exomes,gnomAD Genomes	PASS	PASS	ENST00000260323.16	p.Thr436Thr	p.Thr436Thr	c.1308T>C	synonymous_variant				2	1613760	1.23934e-06	0	0	PASS			4.12		0	0	-0.179			1	74906	0	0	0	59962	0	0	0	29604	0	0	0	44884	0	0	0	64022	0	0
15	54014216	A	G	gnomAD Exomes,gnomAD Genomes	PASS	PASS	ENST00000260323.16	p.Glu438Gly	p.Glu438Gly	c.1313A>G	missense_variant				2	1613824	1.23929e-06	0	0	PASS	nfe	2.8e-07	24.8	0.45	0	0	4.73	0	0.551	0	74932	0	0	0	59978	0	0	0	29602	0	0	0	44882	0	0	0	64022	0	0
15	54014217	G	A	gnomAD Exomes	PASS	NA	ENST00000260323.16	p.Glu438Glu	p.Glu438Glu	c.1314G>A	synonymous_variant				1	1613826	6.19645e-07	0	0	PASS			2.81		0	0	0.286			0	75012	0	0	0	59980	0	0	0	29604	0	0	0	44866	0	0	0	64014	0	0
15	54014219	C	T	gnomAD Genomes	NA	PASS	ENST00000260323.16	p.Pro439Leu	p.Pro439Leu	c.1316C>T	missense_variant				1	1613670	6.19705e-07	0	0	PASS			15	0.205	0	0	3.57			0	74860	0	0	0	59968	0	0	0	29602	0	0	0	44866	0	0	0	64006	0	0
15	54014220	A	G	gnomAD Exomes	PASS	NA	ENST00000260323.16	p.Pro439Pro	p.Pro439Pro	c.1317A>G	synonymous_variant				2	1613954	1.23919e-06	0	0	PASS	nfe	2.8e-07	5.28		0	0	1.34			0	75052	0	0	0	60006	0	0	0	29604	0	0	0	44868	0	0	0	64028	0	0
15	54014221	A	C	gnomAD Exomes	PASS	NA	ENST00000260323.16	p.Lys440Gln	p.Lys440Gln	c.1318A>C	missense_variant				2	1613958	1.23919e-06	0	0	PASS			12.1	0.146	0	0	0.132	0.17	0.001	1	75058	0	0	0	60002	0	0	0	29602	0	0	0	44872	0	0	0	64030	0	0
15	54014223	A	G	gnomAD Exomes,gnomAD Genomes	PASS	PASS	ENST00000260323.16	p.Lys440Lys	p.Lys440Lys	c.1320A>G	synonymous_variant				24	1613926	1.48706e-05	0	0	PASS	eas	0.00036824	5.08		0	0	1.41			0	75050	0	0	0	60004	0	0	0	29604	0	0	24	44868	0	0	0	64016	0	0
15	54014226	CAAG	C	gnomAD Exomes,gnomAD Genomes	PASS	PASS	ENST00000260323.16	p.Lys443del	p.Lys443del	c.1329_1331del	inframe_deletion	Uncertain significance	427849		5	1613756	3.09836e-06	0	0	PASS	nfe	6.8e-07	14.6		0	0	0.973			0	74930	0	0	0	59966	0	0	0	29602	0	0	0	44874	0	0	2	64010	0	0
15	54014226	C	T	gnomAD Exomes	PASS	NA	ENST00000260323.16	p.Ile441Ile	p.Ile441Ile	c.1323C>T	synonymous_variant				1	1613874	6.19627e-07	0	0	PASS			2.95		0	0	0.973			0	75052	0	0	0	59986	0	0	0	29602	0	0	0	44862	0	0	0	64010	0	0
15	54014228	A	G	gnomAD Exomes	PASS	NA	ENST00000260323.16	p.Lys442Arg	p.Lys442Arg	c.1325A>G	missense_variant				2	1613980	1.23917e-06	0	0	PASS	nfe	2.8e-07	18	0.229	0	0	1.37	0.28	0.039	0	75058	0	0	0	60020	0	0	0	29604	0	0	0	44868	0	0	0	64030	0	0
15	54014228	A	T	gnomAD Genomes	NA	PASS	ENST00000260323.16	p.Lys442Met	p.Lys442Met	c.1325A>T	missense_variant				1	1613862	6.19632e-07	0	0	PASS			22.8	0.349	0	0	1.37	0.01	0.365	1	74936	0	0	0	60000	0	0	0	29604	0	0	0	44880	0	0	0	64030	0	0
15	54014229	G	A	gnomAD Exomes	PASS	NA	ENST00000260323.16	p.Lys442Lys	p.Lys442Lys	c.1326G>A	synonymous_variant				1	1613892	6.1962e-07	0	0	PASS			4.21		0	0	4.65			0	75060	0	0	0	59996	0	0	0	29602	0	0	0	44870	0	0	0	64016	0	0
15	54014231	A	C	gnomAD Exomes	PASS	NA	ENST00000260323.16	p.Lys443Thr	p.Lys443Thr	c.1328A>C	missense_variant				1	1613950	6.19598e-07	0	0	PASS			17.9	0.16	0	0	1.32	0.13	0	0	75058	0	0	0	60010	0	0	0	29604	0	0	0	44862	0	0	0	64026	0	0
15	54014231	A	G	gnomAD Exomes	PASS	NA	ENST00000260323.16	p.Lys443Arg	p.Lys443Arg	c.1328A>G	missense_variant				1	1613950	6.19598e-07	0	0	PASS			16.5	0.167	0	0	1.32	0.4	0	0	75058	0	0	0	60010	0	0	0	29604	0	0	0	44862	0	0	0	64026	0	0
15	54014232	GAAC	G	gnomAD Exomes,gnomAD Genomes	PASS	PASS	ENST00000260323.16	p.Asn445del	p.Asn445del	c.1332_1334del	inframe_deletion				20	1613752	1.23935e-05	0	0	PASS	nfe	1.03e-05	15.7		0	0	3.36			1	74910	0	0	0	59976	0	0	0	29600	0	0	0	44874	0	0	0	64016	0	0
15	54014232	G	A	gnomAD Exomes	PASS	NA	ENST00000260323.16	p.Lys443Lys	p.Lys443Lys	c.1329G>A	synonymous_variant				2	1613870	1.23926e-06	0	0	PASS			6.91		0	0	3.36			0	75032	0	0	0	59996	0	0	0	29600	0	0	0	44862	0	0	2	64016	0	0
15	54014233	A	G	gnomAD Genomes	NA	PASS	ENST00000260323.16	p.Asn444Asp	p.Asn444Asp	c.1330A>G	missense_variant				1	1613792	6.19659e-07	0	0	PASS			18.7	0.233	0	0	1.75			0	74924	0	0	0	60000	0	0	0	29602	0	0	0	44878	0	0	0	64032	0	0
15	54014234	A	G	gnomAD Exomes	PASS	NA	ENST00000260323.16	p.Asn444Ser	p.Asn444Ser	c.1331A>G	missense_variant	Uncertain significance	3465990		9	1613912	5.57651e-06	0	0	PASS	mid	0.00022538	11.9	0.229	0	0	1	0.65	0	0	75036	0	0	0	60018	0	0	0	29602	0	0	0	44868	0	0	0	64026	0	0
15	54014234	A	T	gnomAD Exomes	PASS	NA	ENST00000260323.16	p.Asn444Ile	p.Asn444Ile	c.1331A>T	missense_variant				1	1613912	6.19612e-07	0	0	PASS			21.2	0.23	0	0	1	0	0.1	0	75036	0	0	0	60018	0	0	0	29602	0	0	0	44868	0	0	0	64026	0	0
15	54014235	C	A	gnomAD Exomes,gnomAD Genomes	PASS	PASS	ENST00000260323.16	p.Asn444Lys	p.Asn444Lys	c.1332C>A	missense_variant				11	1613698	6.81664e-06	0	0	PASS	eas	2.978e-05	13.8	0.157	0	0	-0.141	0.01	0.015	0	74906	0	0	0	59974	0	0	3	29602	0	0	4	44872	0	0	0	64014	0	0
15	54014235	C	G	gnomAD Exomes,gnomAD Genomes	PASS	PASS	ENST00000260323.16	p.Asn444Lys	p.Asn444Lys	c.1332C>G	missense_variant	Uncertain significance	3186506		2	1613698	1.23939e-06	0	0	PASS	amr	5.53e-06	13.9	0.157	0	0	-0.141	0.01	0.015	0	74906	0	0	2	59974	0	0	0	29602	0	0	0	44872	0	0	0	64014	0	0
15	54014236	A	C	gnomAD Exomes,gnomAD Genomes	PASS	PASS	ENST00000260323.16	p.Asn445His	p.Asn445His	c.1333A>C	missense_variant	Uncertain significance	3466005		5	1613794	3.09829e-06	0	0	PASS	amr	1.327e-05	12.3	0.259	0	0	-1.18	0.16	0	0	74914	0	0	3	59984	0	0	0	29602	0	0	0	44878	0	0	0	64024	0	0
15	54014237	A	C	gnomAD Exomes	PASS	NA	ENST00000260323.16	p.Asn445Thr	p.Asn445Thr	c.1334A>C	missense_variant				3	1613920	1.85883e-06	0	0	PASS	nfe	6.8e-07	8.78	0.25	0	0	-1.18	0.05	0.003	0	75054	0	0	0	60008	0	0	0	29602	0	0	0	44866	0	0	0	64024	0	0
15	54014237	A	G	gnomAD Exomes	PASS	NA	ENST00000260323.16	p.Asn445Ser	p.Asn445Ser	c.1334A>G	missense_variant				1	1613920	6.19609e-07	0	0	PASS			3.36	0.234	0	0	-1.18	0.55	0	0	75054	0	0	0	60008	0	0	0	29602	0	0	0	44866	0	0	0	64024	0	0
15	54014238	T	C	gnomAD Exomes	PASS	NA	ENST00000260323.16	p.Asn445Asn	p.Asn445Asn	c.1335T>C	synonymous_variant				1	1613832	6.19643e-07	0	0	PASS			5.69		0	0	-0.137			0	75032	0	0	0	59986	0	0	0	29602	0	0	0	44860	0	0	0	64008	0	0
15	54014239	T	A	gnomAD Exomes	PASS	NA	ENST00000260323.16	p.Trp446Arg	p.Trp446Arg	c.1336T>A	missense_variant				2	1613850	1.23927e-06	0	0	PASS	nfe	2.8e-07	23.1	0.577	0	0	4.74	0.06	0.383	0	75016	0	0	0	59996	0	0	0	29604	0	0	0	44866	0	0	0	64008	0	0
15	54014240	G	A	gnomAD Exomes	PASS	NA	ENST00000260323.16	p.Trp446Ter	p.Trp446Ter	c.1337G>A	stop_gained				1	1613842	6.19639e-07	0	0	PASS			37		0	0	8.8			0	75018	0	0	0	60002	0	0	0	29600	0	0	0	44864	0	0	0	64016	0	0
15	54014242	C	T	gnomAD Exomes	PASS	NA	ENST00000260323.16	p.Gln447Ter	p.Gln447Ter	c.1339C>T	stop_gained				3	1613876	1.85888e-06	1	0	PASS			36		0	0	4.89			0	75036	0	0	0	60008	0	0	0	29598	0	0	0	44868	0	0	0	64018	0	0
15	54014244	G	T	gnomAD Exomes	PASS	NA	ENST00000260323.16	p.Gln447His	p.Gln447His	c.1341G>T	missense_variant				1	1613908	6.19614e-07	0	0	PASS			11.1	0.239	0	0	0.109	0.19	0	0	75052	0	0	0	59998	0	0	0	29600	0	0	0	44868	0	0	0	64020	0	0
15	54014244	G	A	gnomAD Exomes	PASS	NA	ENST00000260323.16	p.Gln447Gln	p.Gln447Gln	c.1341G>A	synonymous_variant				3	1613908	1.85884e-06	0	0	PASS			3.26		0	0	0.109			0	75052	0	0	0	59998	0	0	0	29600	0	0	0	44868	0	0	2	64020	0	0
15	54014248	C	T	gnomAD Exomes	PASS	NA	ENST00000260323.16	p.Pro449Ser	p.Pro449Ser	c.1345C>T	missense_variant				1	1613876	6.19626e-07	0	0	PASS			15	0.186	0	0	7.12	0.44	0.006	0	75036	0	0	0	60002	0	0	0	29600	0	0	0	44872	0	0	0	64004	0	0
15	54014250	T	C	gnomAD Exomes	PASS	NA	ENST00000260323.16	p.Pro449Pro	p.Pro449Pro	c.1347T>C	synonymous_variant				1	1613950	6.19598e-07	0	0	PASS			0.609		0	0	-4.52			0	75054	0	0	0	60010	0	0	0	29602	0	0	0	44884	0	0	0	64026	0	0
15	54014253	T	C	gnomAD Exomes	PASS	NA	ENST00000260323.16	p.Asp450Asp	p.Asp450Asp	c.1350T>C	synonymous_variant				3	1613940	1.85881e-06	0	0	PASS	sas	8.75e-06	5.75		0	0	-0.242			0	75050	0	0	0	60004	0	0	0	29602	0	0	0	44876	0	0	0	64024	0	0
15	54014254	G	C	gnomAD Exomes	PASS	NA	ENST00000260323.16	p.Asp451His	p.Asp451His	c.1351G>C	missense_variant				1	1613920	6.19609e-07	0	0	PASS			22.5	0.381	0	0	3.41	0	0.387	0	75042	0	0	0	60002	0	0	0	29602	0	0	0	44880	0	0	0	64016	0	0
15	54014256	C	A	gnomAD Exomes	PASS	NA	ENST00000260323.16	p.Asp451Glu	p.Asp451Glu	c.1353C>A	missense_variant				1	1613916	6.19611e-07	0	0	PASS			17.6	0.214	0	0	2.18	0	0.001	0	75046	0	0	0	60006	0	0	0	29600	0	0	0	44876	0	0	0	64016	0	0
15	54014258	G	A	gnomAD Exomes,gnomAD Genomes	PASS	PASS	ENST00000260323.16	p.Ser452Asn	p.Ser452Asn	c.1355G>A	missense_variant				23	1613788	1.42522e-05	0	0	PASS	nfe	1.144e-05	25.7	0.352	0	0	7.03	0.01	0.986	0	74920	0	0	2	59972	0	0	0	29602	0	0	0	44876	0	0	0	64030	0	0
15	54014258	G	T	gnomAD Exomes	PASS	NA	ENST00000260323.16	p.Ser452Ile	p.Ser452Ile	c.1355G>T	missense_variant				1	1613906	6.19615e-07	0	0	PASS			26.8	0.435	0	0	7.03	0	0.994	0	75042	0	0	0	59992	0	0	0	29602	0	0	0	44864	0	0	0	64030	0	0
15	54014258	G	C	gnomAD Exomes	PASS	NA	ENST00000260323.16	p.Ser452Thr	p.Ser452Thr	c.1355G>C	missense_variant				40	1613906	2.47846e-05	0	0	PASS	nfe	2.474e-05	25.5	0.32	0	0	7.03	0.01	0.98	0	75042	0	0	0	59992	0	0	0	29602	0	0	0	44864	0	0	0	64030	0	0
15	54014260	G	C	gnomAD Exomes	PASS	NA	ENST00000260323.16	p.Asp453His	p.Asp453His	c.1357G>C	missense_variant				3	1613922	1.85883e-06	0	0	PASS	nfe	6.8e-07	25.9	0.478	0	0	7.01	0	0.564	0	75046	0	0	0	59996	0	0	0	29602	0	0	0	44876	0	0	0	64018	0	0
15	54014261	A	G	gnomAD Exomes	PASS	NA	ENST00000260323.16	p.Asp453Gly	p.Asp453Gly	c.1358A>G	missense_variant				1	1613950	6.19598e-07	0	0	PASS			23	0.436	0	0	6.33	0.06	0.221	1	75052	0	0	0	60002	0	0	0	29602	0	0	0	44874	0	0	0	64028	0	0
15	54014263	G	T	gnomAD Exomes	PASS	NA	ENST00000260323.16	p.Glu454Ter	p.Glu454Ter	c.1360G>T	stop_gained				1	1613884	6.19623e-07	0	0	PASS			35		0	0	0.803			0	75036	0	0	0	59992	0	0	0	29598	0	0	0	44876	0	0	0	64010	0	0
15	54014265	A	G	gnomAD Exomes	PASS	NA	ENST00000260323.16	p.Glu454Glu	p.Glu454Glu	c.1362A>G	synonymous_variant				1	1613940	6.19602e-07	0	0	PASS			7.42		0	0	1.88			0	75050	0	0	1	60000	0	0	0	29598	0	0	0	44882	0	0	0	64026	0	0
15	54014266	G	C	gnomAD Exomes,gnomAD Genomes	PASS	PASS	ENST00000260323.16	p.Asp455His	p.Asp455His	c.1363G>C	missense_variant				14	1613756	8.67541e-06	0	0	PASS	nfe	6.89e-06	24.1	0.382	0	0	8.8	0	0.299	0	74914	0	0	0	59970	0	0	0	29602	0	0	0	44886	0	0	0	64004	0	0
15	54014267	A	G	gnomAD Exomes	PASS	NA	ENST00000260323.16	p.Asp455Gly	p.Asp455Gly	c.1364A>G	missense_variant				1	1613938	6.19602e-07	0	0	PASS			23.9	0.324	0	0.01	4.72	0	0.062	0	75050	0	0	0	60006	0	0	0	29600	0	0	0	44878	0	0	0	64024	0	0
15	54014268	T	A	gnomAD Exomes,gnomAD Genomes	PASS	PASS	ENST00000260323.16	p.Asp455Glu	p.Asp455Glu	c.1365T>A	missense_variant				3	1613766	1.85901e-06	0	0	PASS	afr	4.43e-06	1.93	0.211	0	0	0.104	1	0	2	74910	0	0	0	59982	0	0	0	29594	0	0	0	44884	0	0	0	64010	0	0
15	54014269	C	A	gnomAD Exomes,gnomAD Genomes	PASS	PASS	ENST00000260323.16	p.Leu456Ile	p.Leu456Ile	c.1366C>A	missense_variant				2	1613898	1.23924e-06	0	0	PASS			16.8	0.176	0	0	1.55	0.01	0.035	0	75048	0	0	0	59996	0	0	0	29596	0	0	0	44880	0	0	0	64014	0	0
15	54014269	C	G	gnomAD Exomes	PASS	NA	ENST00000260323.16	p.Leu456Val	p.Leu456Val	c.1366C>G	missense_variant				2	1613898	1.23924e-06	0	0	PASS	nfe	2.8e-07	12.8	0.204	0	0	1.55	0.08	0.003	0	75048	0	0	0	59996	0	0	0	29596	0	0	0	44880	0	0	0	64014	0	0
15	54014275	T	A	gnomAD Exomes	PASS	NA	ENST00000260323.16	p.Ser458Thr	p.Ser458Thr	c.1372T>A	missense_variant				3	1613918	1.85883e-06	0	0	PASS	nfe	6.8e-07	15.9	0.314	0	0	0.487	0.21	0.287	0	75046	0	0	0	59996	0	0	0	29600	0	0	0	44876	0	0	0	64020	0	0
15	54014276	C	G	gnomAD Exomes	PASS	NA	ENST00000260323.16	p.Ser458Cys	p.Ser458Cys	c.1373C>G	missense_variant				2	1613884	1.23925e-06	0	0	PASS	nfe	2.8e-07	24.2	0.399	0	0	5.92	0.01	0.808	0	75042	0	0	0	59988	0	0	0	29594	0	0	0	44876	0	0	0	64004	0	0
15	54014281	C	G	gnomAD Exomes	PASS	NA	ENST00000260323.16	p.Leu460Val	p.Leu460Val	c.1378C>G	missense_variant				13	1613846	8.05529e-06	0	0	PASS	sas	6.764e-05	8.34	0.26	0	0	1	0.14	0.03	0	75016	0	0	0	59992	0	0	0	29598	0	0	0	44880	0	0	0	64000	0	0
15	54014281	C	T	gnomAD Exomes	PASS	NA	ENST00000260323.16	p.Leu460Phe	p.Leu460Phe	c.1378C>T	missense_variant				6	1613846	3.71783e-06	0	0	PASS	nfe	1.83e-06	9.73	0.266	0	0	1	0.18	0.001	0	75016	0	0	0	59992	0	0	0	29598	0	0	0	44880	0	0	0	64000	0	0
15	54014282	T	G	gnomAD Exomes	PASS	NA	ENST00000260323.16	p.Leu460Arg	p.Leu460Arg	c.1379T>G	missense_variant				9	1613888	5.5766e-06	0	0	PASS	sas	2.863e-05	23.1	0.421	0	0	2.93	0	0.424	0	75034	0	0	0	60002	0	0	0	29592	0	0	0	44870	0	0	0	64008	0	0
15	54014283	C	T	gnomAD Exomes	PASS	NA	ENST00000260323.16	p.Leu460Leu	p.Leu460Leu	c.1380C>T	synonymous_variant				6	1613868	3.71778e-06	0	0	PASS	nfe	1.83e-06	4.52		0	0	0.766			0	75030	0	0	0	59994	0	0	0	29596	0	0	0	44876	0	0	0	64018	0	0
15	54014284	A	G	gnomAD Genomes	NA	PASS	ENST00000260323.16	p.Asn461Asp	p.Asn461Asp	c.1381A>G	missense_variant				1	1613824	6.19646e-07	0	0	PASS			18.2	0.274	0	0	1.4			0	74932	0	0	0	59984	0	0	0	29598	0	0	0	44890	0	0	0	64018	0	0
15	54014285	A	G	gnomAD Exomes,gnomAD Genomes	PASS	PASS	ENST00000260323.16	p.Asn461Ser	p.Asn461Ser	c.1382A>G	missense_variant				34	1613840	2.10678e-05	1	0	PASS	sas	3.587e-05	14	0.246	0	0	0.865	0.5	0	4	74926	0	0	1	59982	0	0	0	29596	0	0	0	44892	0	0	0	64028	0	0
15	54014286	T	C	gnomAD Exomes	PASS	NA	ENST00000260323.16	p.Asn461Asn	p.Asn461Asn	c.1383T>C	synonymous_variant				3	1613908	1.85884e-06	0	0	PASS	nfe	2.8e-07	1.99		0	0	-1.26			0	75052	0	0	0	59996	0	0	0	29594	0	0	0	44880	0	0	0	64022	0	0
15	54014292	C	T	gnomAD Exomes,gnomAD Genomes	PASS	PASS	ENST00000260323.16	p.Asn463Asn	p.Asn463Asn	c.1389C>T	synonymous_variant				113	1613886	7.00173e-05	0	0	PASS	afr	0.00107192	2.86		0	0	1.76			96	75040	0	0	3	59994	0	0	0	29592	0	0	0	44880	0	0	0	64006	0	0
15	54014292	C	A	gnomAD Exomes	PASS	NA	ENST00000260323.16	p.Asn463Lys	p.Asn463Lys	c.1389C>A	missense_variant				1	1613886	6.19622e-07	0	0	PASS			14.4	0.157	0	0	1.76	0.04	0.049	0	75040	0	0	0	59994	0	0	0	29592	0	0	0	44880	0	0	0	64006	0	0
15	54014294	G	A	gnomAD Exomes	PASS	NA	ENST00000260323.16	p.Ser464Asn	p.Ser464Asn	c.1391G>A	missense_variant				1	1613892	6.1962e-07	0	0	PASS			16.1	0.196	0	0	1.06	0.13	0.022	0	75042	0	0	0	59994	0	0	0	29594	0	0	0	44876	0	0	0	64008	0	0
15	54014298	C	T	gnomAD Exomes	PASS	NA	ENST00000260323.16	p.Tyr465Tyr	p.Tyr465Tyr	c.1395C>T	synonymous_variant				15	1613924	9.29412e-06	0	0	PASS	eas	7.39e-06	0.039		0	0	-2.9			1	75048	0	0	0	59994	0	0	0	29594	0	0	2	44878	0	0	0	64022	0	0
15	54014298	C	G	gnomAD Exomes	PASS	NA	ENST00000260323.16	p.Tyr465Ter	p.Tyr465Ter	c.1395C>G	stop_gained				1	1613924	6.19608e-07	0	0	PASS			22.7		0	0.01	-2.9			0	75048	0	0	0	59994	0	0	0	29594	0	0	0	44878	0	0	0	64022	0	0
15	54014298	C	A	gnomAD Exomes	PASS	NA	ENST00000260323.16	p.Tyr465Ter	p.Tyr465Ter	c.1395C>A	stop_gained				1	1613924	6.19608e-07	0	0	PASS			22.7		0	0.02	-2.9			0	75048	0	0	0	59994	0	0	0	29594	0	0	0	44878	0	0	0	64022	0	0
15	54014299	G	T	gnomAD Exomes	PASS	NA	ENST00000260323.16	p.Ala466Ser	p.Ala466Ser	c.1396G>T	missense_variant				1	1613888	6.19622e-07	0	0	PASS			21.2	0.224	0	0	2.98	0.02	0.012	0	75034	0	0	0	59996	0	0	0	29594	0	0	0	44874	0	0	0	64012	0	0
15	54014299	G	A	gnomAD Exomes,gnomAD Genomes	PASS	PASS	ENST00000260323.16	p.Ala466Thr	p.Ala466Thr	c.1396G>A	missense_variant	Uncertain significance	3465997		41	1613888	2.54045e-05	0	0	PASS	sas	0.00020845	22.4	0.397	0	0	2.98	0	0.122	1	75034	0	0	0	59996	0	0	0	29594	0	0	1	44874	0	0	1	64012	0	0
15	54014300	C	G	gnomAD Exomes	PASS	NA	ENST00000260323.16	p.Ala466Gly	p.Ala466Gly	c.1397C>G	missense_variant				3	1613918	1.85883e-06	0	0	PASS	nfe	6.8e-07	20.1	0.232	0	0.01	5.04	0.05	0.003	0	75040	0	0	0	59996	0	0	0	29596	0	0	0	44878	0	0	0	64026	0	0
15	54014300	C	T	gnomAD Exomes	PASS	NA	ENST00000260323.16	p.Ala466Val	p.Ala466Val	c.1397C>T	missense_variant				3	1613918	1.85883e-06	0	0	PASS	sas	3.65e-06	22.7	0.324	0	0.01	5.04	0	0.006	0	75040	0	0	1	59996	0	0	0	29596	0	0	0	44878	0	0	0	64026	0	0
15	54014302	G	C	gnomAD Exomes	PASS	NA	ENST00000260323.16	p.Val467Leu	p.Val467Leu	c.1399G>C	missense_variant				2	1613902	1.23923e-06	0	0	PASS			16.6	0.215	0	0	0.904	0.14	0	0	75028	0	0	0	59994	0	0	2	29594	0	0	0	44882	0	0	0	64020	0	0
15	54014302	G	A	gnomAD Exomes,gnomAD Genomes	PASS	PASS	ENST00000260323.16	p.Val467Met	p.Val467Met	c.1399G>A	missense_variant				17	1613784	1.05342e-05	0	0	PASS	nfe	8.78e-06	16.5	0.231	0	0	0.904	0.36	0.001	0	74906	0	0	0	59974	0	0	0	29594	0	0	0	44894	0	0	0	64020	0	0
15	54014303	T	G	gnomAD Exomes	PASS	NA	ENST00000260323.16	p.Val467Gly	p.Val467Gly	c.1400T>G	missense_variant				1	1613916	6.19611e-07	0	0	PASS			21.5	0.36	0	0	0.161	0	0.034	0	75044	0	0	0	59992	0	0	0	29594	0	0	0	44874	0	0	0	64022	0	0
15	54014309	C	G	gnomAD Exomes	PASS	NA	ENST00000260323.16	p.Ser469Cys	p.Ser469Cys	c.1406C>G	missense_variant				3	1613894	1.85886e-06	0	0	PASS			24	0.341	0	0	5.26	0	0.841	0	75034	0	0	0	59994	0	0	0	29596	0	0	0	44878	0	0	0	64012	0	0
15	54014309	C	T	gnomAD Exomes,gnomAD Genomes	PASS	PASS	ENST00000260323.16	p.Ser469Phe	p.Ser469Phe	c.1406C>T	missense_variant				293	1613894	0.000181548	0	0	PASS	mid	0.00152442	24.2	0.429	0	0	5.26	0	0.797	8	75034	0	0	58	59994	0	0	2	29596	0	0	0	44878	0	0	0	64012	0	0
15	54014310	C	G	gnomAD Genomes	NA	PASS	ENST00000260323.16	p.Ser469Ser	p.Ser469Ser	c.1407C>G	synonymous_variant				1	1613776	6.19665e-07	0	0	PASS			5.91		0	0	1.6			1	74910	0	0	0	59984	0	0	0	29588	0	0	0	44894	0	0	0	64016	0	0
15	54014310	C	T	gnomAD Exomes,gnomAD Genomes	PASS	PASS	ENST00000260323.16	p.Ser469Ser	p.Ser469Ser	c.1407C>T	synonymous_variant				3	1613776	1.85899e-06	0	0	PASS	nfe	6.8e-07	6.4		0	0	1.6			0	74910	0	0	0	59984	0	0	0	29588	0	0	0	44894	0	0	0	64016	0	0
15	54014311	A	C	gnomAD Exomes	PASS	NA	ENST00000260323.16	p.Lys470Gln	p.Lys470Gln	c.1408A>C	missense_variant				2	1613940	1.2392e-06	0	0	PASS	nfe	2.8e-07	23.3	0.387	0	0	4.23	0	0.298	0	75048	0	0	0	60000	0	0	0	29594	0	0	0	44878	0	0	0	64030	0	0
15	54014312	A	C	gnomAD Exomes	PASS	NA	ENST00000260323.16	p.Lys470Thr	p.Lys470Thr	c.1409A>C	missense_variant				1	1613952	6.19597e-07	0	0	PASS			19.1	0.263	0	0	2.54	0.13	0.007	0	75054	0	0	0	60002	0	0	0	29596	0	0	0	44878	0	0	0	64028	0	0
15	54014313	G	A	gnomAD Exomes	PASS	NA	ENST00000260323.16	p.Lys470Lys	p.Lys470Lys	c.1410G>A	synonymous_variant				1	1613900	6.19617e-07	0	0	PASS			6.27		0	0	2.44			0	75050	0	0	0	59996	0	0	0	29596	0	0	0	44878	0	0	0	64010	0	0
15	54014316	A	G	gnomAD Exomes	PASS	NA	ENST00000260323.16	p.Ser471Ser	p.Ser471Ser	c.1413A>G	synonymous_variant				18	1613954	1.11527e-05	0	0	PASS	nfe	8.03e-06	6.66		0	0.01	-0.69			0	75060	0	0	0	59996	0	0	0	29598	0	0	0	44882	0	0	0	64028	0	0
15	54014316	A	C	gnomAD Exomes	PASS	NA	ENST00000260323.16	p.Ser471Ser	p.Ser471Ser	c.1413A>C	synonymous_variant				1	1613954	6.19596e-07	0	0	PASS			6.35		0	0	-0.69			0	75060	0	0	0	59996	0	0	0	29598	0	0	0	44882	0	0	0	64028	0	0
15	54014317	G	A	gnomAD Exomes	PASS	NA	ENST00000260323.16	p.Glu472Lys	p.Glu472Lys	c.1414G>A	missense_variant				1	1613910	6.19613e-07	0	0	PASS			22.2	0.279	0	0	5.86	0.35	0.031	0	75046	0	0	0	59998	0	0	0	29594	0	0	0	44874	0	0	0	64022	0	0
15	54014318	A	G	gnomAD Exomes	PASS	NA	ENST00000260323.16	p.Glu472Gly	p.Glu472Gly	c.1415A>G	missense_variant				1	1613936	6.19603e-07	0	0	PASS			22.5	0.178	0	0	4.71	0.1	0.031	0	75050	0	0	0	59996	0	0	0	29598	0	0	0	44878	0	0	0	64028	0	0
15	54014319	G	C	gnomAD Exomes	PASS	NA	ENST00000260323.16	p.Glu472Asp	p.Glu472Asp	c.1416G>C	missense_variant				3	1613908	1.85884e-06	0	0	PASS	nfe	2.8e-07	15.4	0.186	0	0	1.29	0.54	0	0	75036	0	0	0	59994	0	0	0	29598	0	0	0	44870	0	0	0	64026	0	0
15	54014319	G	T	gnomAD Exomes	PASS	NA	ENST00000260323.16	p.Glu472Asp	p.Glu472Asp	c.1416G>T	missense_variant				1	1613908	6.19614e-07	0	0	PASS			15.3	0.186	0	0	1.29	0.54	0	0	75036	0	0	0	59994	0	0	0	29598	0	0	0	44870	0	0	1	64026	0	0
15	54014320	C	G	gnomAD Exomes	PASS	NA	ENST00000260323.16	p.Leu473Val	p.Leu473Val	c.1417C>G	missense_variant				3	1613894	1.85886e-06	0	0	PASS	nfe	6.8e-07	10.8	0.158	0	0	0.618	0.51	0.007	0	75024	0	0	0	59988	0	0	0	29600	0	0	0	44876	0	0	0	64028	0	0
15	54014323	C	A	gnomAD Exomes	PASS	NA	ENST00000260323.16	p.Leu474Ile	p.Leu474Ile	c.1420C>A	missense_variant				1	1613870	6.19629e-07	0	0	PASS			16.6	0.271	0	0	2.41	0.14	0.007	0	75018	0	0	0	59980	0	0	0	29598	0	0	0	44872	0	0	0	64022	0	0
15	54014327	C	A	gnomAD Exomes	PASS	NA	ENST00000260323.16	p.Thr475Lys	p.Thr475Lys	c.1424C>A	missense_variant				3	1613898	1.85885e-06	0	0	PASS	nfe	6.8e-07	15.4	0.195	0	0	3.5	0.31	0	0	75034	0	0	0	59996	0	0	0	29594	0	0	0	44872	0	0	0	64016	0	0
15	54014328	A	G	gnomAD Exomes,gnomAD Genomes	PASS	PASS	ENST00000260323.16	p.Thr475Thr	p.Thr475Thr	c.1425A>G	synonymous_variant				2	1613812	1.2393e-06	0	0	PASS	afr	4.43e-06	7.82		0	0	0.804			2	74928	0	0	0	59974	0	0	0	29598	0	0	0	44890	0	0	0	64026	0	0
15	54014330	A	T	gnomAD Exomes,gnomAD Genomes	PASS	PASS	ENST00000260323.16	p.Lys476Met	p.Lys476Met	c.1427A>T	missense_variant				9	1613804	5.57689e-06	0	0	PASS	nfe	2.92e-06	24.9	0.484	0	0	2.93	0	0.994	1	74930	0	0	0	59970	0	0	0	29598	0	0	0	44880	0	0	0	64026	0	0
15	54014332	G	C	gnomAD Exomes	PASS	NA	ENST00000260323.16	p.Gly477Arg	p.Gly477Arg	c.1429G>C	missense_variant				1	1613810	6.19652e-07	0	0	PASS			21	0.266	0	0	6.99	0.09	0.077	0	75018	0	0	0	59972	0	0	0	29598	0	0	0	44872	0	0	0	64002	0	0
15	54014332	G	A	gnomAD Exomes	PASS	NA	ENST00000260323.16	p.Gly477Arg	p.Gly477Arg	c.1429G>A	missense_variant				5	1613810	3.09826e-06	0	0	PASS	nfe	1.24e-06	21.2	0.266	0	0	6.99	0.09	0.077	0	75018	0	0	0	59972	0	0	0	29598	0	0	0	44872	0	0	0	64002	0	0
15	54014333	GAAGTACTTCCAAGCC	G	gnomAD Exomes,gnomAD Genomes	PASS	PASS	ENST00000260323.16	p.Thr479_Ser483del	p.Thr479_Ser483del	c.1434_1448del	inframe_deletion				17	1613756	1.05344e-05	0	0	PASS	nfe	8.78e-06	16.6		0	0	4.09			0	74918	0	0	0	59958	0	0	0	29600	0	0	0	44882	0	0	0	64022	0	0
15	54014336	G	A	gnomAD Exomes,gnomAD Genomes	PASS	PASS	ENST00000260323.16	p.Ser478Asn	p.Ser478Asn	c.1433G>A	missense_variant				4	1613744	2.47871e-06	0	0	PASS	afr	1.746e-05	18.6	0.298	0	0	1.21	0.21	0.307	4	74930	0	0	0	59964	0	0	0	29600	0	0	0	44884	0	0	0	64004	0	0
15	54014338	A	G	gnomAD Exomes,gnomAD Genomes	PASS	PASS	ENST00000260323.16	p.Thr479Ala	p.Thr479Ala	c.1435A>G	missense_variant				66	1613758	4.08983e-05	1	0	PASS	nfe	2.827e-05	5.56	0.238	0	0	-2.51	0.25	0	0	74936	0	0	0	59960	0	0	0	29596	0	0	0	44886	0	0	11	64026	0	0
15	54014339	C	T	gnomAD Exomes	PASS	NA	ENST00000260323.16	p.Thr479Ile	p.Thr479Ile	c.1436C>T	missense_variant				3	1613886	1.85887e-06	0	0	PASS	nfe	6.8e-07	1.62	0.194	0	0.01	1.78	0.35	0	0	75044	0	0	0	59988	0	0	0	29602	0	0	0	44876	0	0	0	64024	0	0
15	54014341	T	C	gnomAD Exomes,gnomAD Genomes	PASS	PASS	ENST00000260323.16	p.Ser480Pro	p.Ser480Pro	c.1438T>C	missense_variant				5	1613698	3.09847e-06	0	0	PASS	afr	1.746e-05	20.7	0.222	0	0	2.32	0.06	0	4	74914	0	0	1	59952	0	0	0	29598	0	0	0	44872	0	0	0	64020	0	0
15	54014343	C	G	gnomAD Exomes,gnomAD Genomes	PASS	PASS	ENST00000260323.16	p.Ser480Ser	p.Ser480Ser	c.1440C>G	synonymous_variant				6	1613692	3.71818e-06	0	0	PASS	nfe	1.83e-06	5.5		0	0	0.809			0	74906	0	0	0	59950	0	0	0	29600	0	0	0	44878	0	0	0	64020	0	0
15	54014343	C	T	gnomAD Exomes	PASS	NA	ENST00000260323.16	p.Ser480Ser	p.Ser480Ser	c.1440C>T	synonymous_variant				1	1613810	6.19652e-07	0	0	PASS			5.99		0	0	0.809			0	75028	0	0	0	59970	0	0	0	29600	0	0	0	44866	0	0	0	64020	0	0
15	54014346	G	A	gnomAD Exomes	PASS	NA	ENST00000260323.16	p.Lys481Lys	p.Lys481Lys	c.1443G>A	synonymous_variant				4	1613832	2.47857e-06	0	0	PASS	nfe	7.9e-07	4.91		0	0	3.44			0	75044	0	0	0	59972	0	0	0	29598	0	0	0	44868	0	0	0	64014	0	0
15	54014349	A	G	gnomAD Exomes	PASS	NA	ENST00000260323.16	p.Pro482Pro	p.Pro482Pro	c.1446A>G	synonymous_variant				1	1613896	6.19619e-07	0	0	PASS			8.8		0	0	0.855			0	75058	0	0	0	59974	0	0	0	29602	0	0	0	44874	0	0	0	64014	0	0
15	54014350	A	G	gnomAD Exomes	PASS	NA	ENST00000260323.16	p.Ser483Gly	p.Ser483Gly	c.1447A>G	missense_variant				1	1613902	6.19616e-07	0	0	PASS			17	0.172	0	0	1.41	0.26	0	0	75054	0	0	1	59978	0	0	0	29602	0	0	0	44870	0	0	0	64018	0	0
15	54014351	G	A	gnomAD Genomes	NA	PASS	ENST00000260323.16	p.Ser483Asn	p.Ser483Asn	c.1448G>A	missense_variant				1	1613854	6.19635e-07	0	0	PASS			20.1	0.186	0	0	3.45	0.1	0	0	75036	0	0	0	59970	0	0	0	29600	0	0	1	44870	0	0	0	63996	0	0
15	54014352	C	A	gnomAD Exomes	PASS	NA	ENST00000260323.16	p.Ser483Arg	p.Ser483Arg	c.1449C>A	missense_variant				1	1613862	6.19632e-07	0	0	PASS			14.4	0.248	0	0	2.18	0.27	0.034	0	75034	0	0	0	59976	0	0	0	29602	0	0	0	44874	0	0	0	64012	0	0
15	54014360	C	T	gnomAD Exomes	PASS	NA	ENST00000260323.16	p.Ser486Leu	p.Ser486Leu	c.1457C>T	missense_variant				1	1613854	6.19635e-07	0	0	PASS			23.3	0.305	0	0	5.06	0	0.051	0	75036	0	0	0	59962	0	0	0	29594	0	0	0	44876	0	0	0	64012	0	0
15	54014364	C	T	gnomAD Exomes	PASS	NA	ENST00000260323.16	p.His487His	p.His487His	c.1461C>T	synonymous_variant				1	1613864	6.19631e-07	0	0	PASS			7.38		0	0	3.01			0	75044	0	0	0	59966	0	0	0	29596	0	0	0	44874	0	0	0	64012	0	0
15	54014366	G	A	gnomAD Genomes	NA	PASS	ENST00000260323.16	p.Ser488Asn	p.Ser488Asn	c.1463G>A	missense_variant				1	1613744	6.19677e-07	0	0	PASS			11.4	0.162	0	0	1.04	0.78	0	0	74928	0	0	0	59940	0	0	0	29600	0	0	0	44882	0	0	0	64004	0	0
15	54014368	G	T	gnomAD Exomes,gnomAD Genomes	PASS	PASS	ENST00000260323.16	p.Ala489Ser	p.Ala489Ser	c.1465G>T	missense_variant				165	1613732	0.000102247	0	0	PASS	nfe	0.00011396	7.29	0.125	0	0	0.864	0.26	0	3	74914	0	0	2	59940	0	0	0	29600	0	0	0	44884	0	0	0	64012	0	0
15	54014368	G	A	gnomAD Exomes	PASS	NA	ENST00000260323.16	p.Ala489Thr	p.Ala489Thr	c.1465G>A	missense_variant				1	1613848	6.19637e-07	0	0	PASS			7.17	0.085	0	0	0.864	0.57	0	0	75036	0	0	0	59960	0	0	0	29600	0	0	0	44872	0	0	0	64012	0	0
15	54014369	C	T	gnomAD Exomes	PASS	NA	ENST00000260323.16	p.Ala489Val	p.Ala489Val	c.1466C>T	missense_variant				24	1613856	1.48712e-05	0	0	PASS	nfe	1.298e-05	14.6	0.136	0	0	4.99	0.12	0.01	0	75046	0	0	0	59962	0	0	0	29602	0	0	0	44870	0	0	0	64000	0	0
15	54014371	A	G	gnomAD Exomes	PASS	NA	ENST00000260323.16	p.Arg490Gly	p.Arg490Gly	c.1468A>G	missense_variant				1	1613888	6.19622e-07	0	0	PASS			19.8	0.125	0	0	2.47	0.06	0.054	0	75048	0	0	0	59958	0	0	0	29600	0	0	0	44872	0	0	0	64018	0	0
15	54014378	A	G	gnomAD Exomes	PASS	NA	ENST00000260323.16	p.Lys492Arg	p.Lys492Arg	c.1475A>G	missense_variant				2	1613902	1.23923e-06	0	0	PASS	sas	3.65e-06	17.6	0.169	0	0	3.69	0.52	0	0	75054	0	0	0	59960	0	0	0	29598	0	0	0	44876	0	0	0	64014	0	0
15	54014379	G	A	gnomAD Exomes	PASS	NA	ENST00000260323.16	p.Lys492Lys	p.Lys492Lys	c.1476G>A	synonymous_variant				1	1613806	6.19653e-07	0	0	PASS			7.71		0	0	2.31			0	75030	0	0	0	59946	0	0	0	29600	0	0	0	44864	0	0	0	63998	0	0
15	54014381	A	G	gnomAD Genomes	NA	PASS	ENST00000260323.16	p.Asn493Ser	p.Asn493Ser	c.1478A>G	missense_variant				1	1613766	6.19669e-07	0	0	PASS			18.6	0.26	0	0	0.739	0.11	0.024	1	74924	0	0	0	59942	0	0	0	29600	0	0	0	44884	0	0	0	64014	0	0
15	54014381	A	C	gnomAD Exomes	PASS	NA	ENST00000260323.16	p.Asn493Thr	p.Asn493Thr	c.1478A>C	missense_variant				1	1613884	6.19623e-07	0	0	PASS			19.7	0.293	0	0	0.739	0.16	0	0	75046	0	0	0	59962	0	0	0	29600	0	0	0	44872	0	0	0	64014	0	0
15	54014382	T	A	gnomAD Exomes	PASS	NA	ENST00000260323.16	p.Asn493Lys	p.Asn493Lys	c.1479T>A	missense_variant				2	1613832	1.23929e-06	0	0	PASS	nfe	2.8e-07	18.9	0.21	0	0	1.94	0.1	0	0	75044	0	0	0	59956	0	0	0	29598	0	0	0	44864	0	0	0	64006	0	0
15	54014383	A	G	gnomAD Exomes,gnomAD Genomes	PASS	PASS	ENST00000260323.16	p.Lys494Glu	p.Lys494Glu	c.1480A>G	missense_variant	Uncertain significance	3331006		32	1613786	1.98291e-05	0	0	PASS	sas	6.762e-05	22	0.292	0	0	6.33	0.29	0.036	0	74936	0	0	5	59938	0	0	2	29602	0	0	0	44886	0	0	0	64016	0	0
15	54014387	C	T	gnomAD Exomes	PASS	NA	ENST00000260323.16	p.Thr495Ile	p.Thr495Ile	c.1484C>T	missense_variant				1	1613858	6.19633e-07	0	0	PASS			16.7	0.154	0	0	2.05	0.06	0.102	0	75056	0	0	0	59952	0	0	0	29596	0	0	0	44868	0	0	0	64010	0	0
15	54014388	T	C	gnomAD Exomes,gnomAD Genomes	PASS	PASS	ENST00000260323.16	p.Thr495Thr	p.Thr495Thr	c.1485T>C	synonymous_variant				2	1613754	1.23935e-06	0	0	PASS	eas	7.39e-06	3.5		0	0	-0.694			0	74930	0	0	0	59936	0	0	0	29600	0	0	2	44884	0	0	0	63998	0	0
15	54014389	G	A	gnomAD Exomes	PASS	NA	ENST00000260323.16	p.Ala496Thr	p.Ala496Thr	c.1486G>A	missense_variant				1	1613780	6.19663e-07	0	0	PASS			13.9	0.124	0	0	0.456	0.02	0	0	75028	0	0	0	59936	0	0	0	29598	0	0	0	44868	0	0	0	63988	0	0
15	54014390	C	T	gnomAD Exomes	PASS	NA	ENST00000260323.16	p.Ala496Val	p.Ala496Val	c.1487C>T	missense_variant				2	1613842	1.23928e-06	0	0	PASS			10.1	0.125	0	0	0.818	0.3	0	0	75038	0	0	0	59952	0	0	0	29598	0	0	0	44874	0	0	0	64002	0	0
15	54014394	TAGC	T	gnomAD Exomes	PASS	NA	ENST00000260323.16	p.Ser499del	p.Ser499del	c.1497_1499del	inframe_deletion				2	1613854	1.23927e-06	0	0	PASS	nfe	2.8e-07	11.2		0	0	0.288			0	75054	0	0	0	59948	0	0	0	29598	0	0	0	44872	0	0	0	64002	0	0
15	54014394	T	C	gnomAD Exomes,gnomAD Genomes	PASS	PASS	ENST00000260323.16	p.Asn497Asn	p.Asn497Asn	c.1491T>C	synonymous_variant				4	1613736	2.47872e-06	0	0	PASS	afr	1.746e-05	5.77		0	0	0.288			4	74932	0	0	0	59928	0	0	0	29598	0	0	0	44884	0	0	0	64002	0	0
15	54014396	G	A	gnomAD Exomes	PASS	NA	ENST00000260323.16	p.Ser498Asn	p.Ser498Asn	c.1493G>A	missense_variant				2	1613808	1.2393e-06	0	0	PASS	eas	7.39e-06	11	0.239	0	0	2.9	0.28	0	0	75048	0	0	0	59952	0	0	0	29600	0	0	2	44866	0	0	0	63980	0	0
15	54014397	C	T	gnomAD Exomes	PASS	NA	ENST00000260323.16	p.Ser498Ser	p.Ser498Ser	c.1494C>T	synonymous_variant				3	1613796	1.85897e-06	0	0	PASS	nfe	6.8e-07	7.14		0	0	3			0	75040	0	0	0	59940	0	0	0	29600	0	0	0	44872	0	0	0	63974	0	0
15	54014399	G	A	gnomAD Genomes	NA	PASS	ENST00000260323.16	p.Ser499Asn	p.Ser499Asn	c.1496G>A	missense_variant				1	1613678	6.19702e-07	0	0	PASS			13.1	0.187	0	0	0.83	0.12	0	1	74910	0	0	0	59922	0	0	0	29598	0	0	0	44886	0	0	0	63986	0	0
15	54014400	C	G	gnomAD Exomes	PASS	NA	ENST00000260323.16	p.Ser499Arg	p.Ser499Arg	c.1497C>G	missense_variant				1	1613784	6.19662e-07	0	0	PASS			18.7	0.308	0	0	3.41	0.09	0.069	1	75024	0	0	0	59942	0	0	0	29596	0	0	0	44872	0	0	0	63986	0	0
15	54014401	A	C	gnomAD Exomes,gnomAD Genomes	PASS	PASS	ENST00000260323.16	p.Arg500Arg	p.Arg500Arg	c.1498A>C	synonymous_variant				14	1613876	8.67477e-06	0	0	PASS	eas	0.00015397	10.7		0	0	2.33			0	75048	0	0	0	59956	0	0	0	29600	0	0	12	44876	0	0	0	64010	0	0
15	54014409	A	G	gnomAD Genomes	NA	PASS	ENST00000260323.16	p.Ser502Ser	p.Ser502Ser	c.1506A>G	synonymous_variant				1	1613722	6.19685e-07	0	0	PASS			9.18		0	0	1.03			0	74920	0	0	0	59932	0	0	0	29596	0	0	1	44882	0	0	0	63998	0	0
15	54014411	A	G	gnomAD Exomes	PASS	NA	ENST00000260323.16	p.Asn503Ser	p.Asn503Ser	c.1508A>G	missense_variant				2	1613852	1.23927e-06	0	0	PASS			16.2	0.118	0	0	0.087	0.11	0	0	75062	0	0	0	59950	0	0	0	29598	0	0	0	44868	0	0	0	63992	0	0
15	54014412	T	G	gnomAD Exomes	PASS	NA	ENST00000260323.16	p.Asn503Lys	p.Asn503Lys	c.1509T>G	missense_variant				3	1613762	1.85901e-06	0	0	PASS	nfe	6.8e-07	18.2	0.142	0	0	1.59	0.14	0.015	0	75034	0	0	0	59930	0	0	0	29596	0	0	0	44870	0	0	0	63984	0	0
15	54014417	C	T	gnomAD Exomes	PASS	NA	ENST00000260323.16	p.Ser505Leu	p.Ser505Leu	c.1514C>T	missense_variant				1	1613766	6.19669e-07	0	0	PASS			21.6	0.229	0	0	4.98	0.08	0	0	75040	0	0	0	59934	0	0	0	29590	0	0	0	44866	0	0	0	63984	0	0
15	54014418	A	C	gnomAD Exomes	PASS	NA	ENST00000260323.16	p.Ser505Ser	p.Ser505Ser	c.1515A>C	synonymous_variant				3	1613852	1.85891e-06	0	0	PASS	nfe	6.8e-07	6.5		0	0	-0.289			0	75064	0	0	0	59942	0	0	0	29596	0	0	0	44878	0	0	0	63994	0	0
15	54014419	G	T	gnomAD Exomes	PASS	NA	ENST00000260323.16	p.Asp506Tyr	p.Asp506Tyr	c.1516G>T	missense_variant				1	1613728	6.19683e-07	0	0	PASS			18.2	0.113	0	0	5.68	0.18	0	0	75024	0	0	0	59930	0	0	0	29596	0	0	0	44870	0	0	0	63956	0	0
15	54014419	G	A	gnomAD Exomes,gnomAD Genomes	PASS	PASS	ENST00000260323.16	p.Asp506Asn	p.Asp506Asn	c.1516G>A	missense_variant				21	1613610	1.30143e-05	0	0	PASS	amr	0.0002212	17.8	0.161	0	0	5.68	0.31	0	0	74902	0	0	20	59910	0	0	0	29596	0	0	1	44882	0	0	0	63956	0	0
15	54014420	A	T	gnomAD Exomes,gnomAD Genomes	PASS	PASS	ENST00000260323.16	p.Asp506Val	p.Asp506Val	c.1517A>T	missense_variant				34	1613706	2.10695e-05	0	0	PASS	sas	7.506e-05	22.2	0.205	0	0	2.92	0.12	0.01	0	74928	0	0	0	59914	0	0	0	29598	0	0	0	44886	0	0	0	63990	0	0
15	54014423	A	G	gnomAD Exomes,gnomAD Genomes	PASS	PASS	ENST00000260323.16	p.Tyr507Cys	p.Tyr507Cys	c.1520A>G	missense_variant				11	1613702	6.81662e-06	0	0	PASS	amr	1.329e-05	23.2	0.435	0	0	0.323	0.02	0.319	0	74950	0	0	3	59918	0	0	1	29596	0	0	0	44890	0	0	0	63986	0	0
15	54014426	A	T	gnomAD Exomes	PASS	NA	ENST00000260323.16	p.Asp508Val	p.Asp508Val	c.1523A>T	missense_variant				2	1613828	1.23929e-06	0	0	PASS			23.1	0.212	0	0.01	0.737	0	0.025	0	75064	0	0	0	59940	0	0	0	29596	0	0	0	44880	0	0	0	63986	0	0
15	54014427	TAAA	T	gnomAD Exomes	PASS	NA	ENST00000260323.16	p.Lys509del	p.Lys509del	c.1526_1528del	inframe_deletion				1	1613774	6.19665e-07	0	0	PASS			15.8		0	0.01	0.114			0	75048	0	0	0	59934	0	0	0	29596	0	0	0	44868	0	0	0	63966	0	0
15	54014427	T	TA	gnomAD Exomes	PASS	NA	ENST00000260323.16	p.Ile510AsnfsTer31	p.Ile510AsnfsTer31	c.1528dup	frameshift_variant				1	1613774	6.19665e-07	0	0	PASS			25		0	0	0.114			0	75048	0	0	0	59934	0	0	0	29596	0	0	0	44868	0	0	0	63966	0	0
15	54014431	A	G	gnomAD Exomes	PASS	NA	ENST00000260323.16	p.Ile510Val	p.Ile510Val	c.1528A>G	missense_variant				4	1613832	2.47857e-06	0	0	PASS			3.77	0.153	0	0	0.225	0.49	0	1	75058	0	0	0	59944	0	0	0	29596	0	0	0	44870	0	0	0	63992	0	0
15	54014432	TCTC	T	gnomAD Exomes,gnomAD Genomes	PASS	PASS	ENST00000260323.16	p.Ser512del	p.Ser512del	c.1533_1535del	inframe_deletion				4	1613550	2.47901e-06	0	0	PASS	nfe	6.8e-07	10.5		0	0	-0.42			0	74862	0	0	0	59904	0	0	0	29592	0	0	0	44876	0	0	1	63976	0	0
15	54014433	C	T	gnomAD Exomes	PASS	NA	ENST00000260323.16	p.Ile510Ile	p.Ile510Ile	c.1530C>T	synonymous_variant				17	1613796	1.05342e-05	0	0	PASS	nfe	8.03e-06	1.02		0	0	-1.51			0	75034	0	0	0	59950	0	0	0	29594	0	0	0	44878	0	0	0	63988	0	0
15	54014435	C	T	gnomAD Exomes,gnomAD Genomes	PASS	PASS	ENST00000260323.16	p.Ser511Phe	p.Ser511Phe	c.1532C>T	missense_variant				11	1613630	6.81693e-06	0	0	PASS	amr	0.00010216	19.1	0.141	0	0	5.91	0.04	0.094	0	74896	0	0	11	59912	0	0	0	29598	0	0	0	44892	0	0	0	63984	0	0
15	54014436	C	T	gnomAD Exomes	PASS	NA	ENST00000260323.16	p.Ser511Ser	p.Ser511Ser	c.1533C>T	synonymous_variant				1	1613766	6.19669e-07	0	0	PASS			3.97		0	0.02	0.624			0	75028	0	0	0	59944	0	0	0	29588	0	0	0	44878	0	0	0	63982	0	0
15	54014436	C	G	gnomAD Exomes	PASS	NA	ENST00000260323.16	p.Ser511Ser	p.Ser511Ser	c.1533C>G	synonymous_variant				1	1613766	6.19669e-07	0	0	PASS			3.46		0	0	0.624			0	75028	0	0	0	59944	0	0	0	29588	0	0	0	44878	0	0	0	63982	0	0
15	54014443	T	C	gnomAD Exomes,gnomAD Genomes	PASS	PASS	ENST00000260323.16	p.Leu514Leu	p.Leu514Leu	c.1540T>C	synonymous_variant				2	1613708	1.23938e-06	0	0	PASS	amr	5.54e-06	4.33		0	0	-0.251			0	74928	0	0	2	59932	0	0	0	29592	0	0	0	44892	0	0	0	63996	0	0
15	54014445	G	T	gnomAD Exomes	PASS	NA	ENST00000260323.16	p.Leu514Phe	p.Leu514Phe	c.1542G>T	missense_variant				2	1613734	1.23936e-06	0	0	PASS	nfe	2.8e-07	15.2	0.259	0	0	1.42	0.28	0	0	75026	0	0	0	59938	0	0	0	29594	0	0	0	44874	0	0	0	63984	0	0
15	54014448	A	G	gnomAD Genomes	NA	PASS	ENST00000260323.16	p.Pro515Pro	p.Pro515Pro	c.1545A>G	synonymous_variant				1	1613716	6.19688e-07	0	0	PASS			10.1		0	0	1.86			0	74928	0	0	0	59938	0	0	0	29592	0	0	0	44894	0	0	0	64004	0	0
15	54014451	A	G	gnomAD Exomes	PASS	NA	ENST00000260323.16	p.Glu516Glu	p.Glu516Glu	c.1548A>G	synonymous_variant				3	1613814	1.85895e-06	0	0	PASS	nfe	6.8e-07	7.45		0	0	0.041			0	75046	0	0	0	59948	0	0	0	29586	0	0	0	44882	0	0	0	64006	0	0
15	54014453	C	T	gnomAD Exomes	PASS	NA	ENST00000260323.16	p.Ser517Leu	p.Ser517Leu	c.1550C>T	missense_variant				1	1613724	6.19685e-07	0	0	PASS			17.9	0.254	0	0	4.23	0.37	0.039	0	75020	0	0	0	59932	0	0	0	29584	0	0	0	44880	0	0	0	63986	0	0
15	54014456	A	G	gnomAD Exomes	PASS	NA	ENST00000260323.16	p.Asp518Gly	p.Asp518Gly	c.1553A>G	missense_variant				1	1613810	6.19652e-07	0	0	PASS			12.9	0.25	0	0.01	-0.073	0.27	0	0	75062	0	0	0	59944	0	0	0	29590	0	0	0	44880	0	0	0	63994	0	0
15	54014456	A	T	gnomAD Exomes	PASS	NA	ENST00000260323.16	p.Asp518Val	p.Asp518Val	c.1553A>T	missense_variant				1	1613810	6.19652e-07	0	0	PASS			16.9	0.244	0	0	-0.073	0	0.01	0	75062	0	0	0	59944	0	0	0	29590	0	0	0	44880	0	0	0	63994	0	0
15	54014457	T	C	gnomAD Exomes	PASS	NA	ENST00000260323.16	p.Asp518Asp	p.Asp518Asp	c.1554T>C	synonymous_variant				1	1613788	6.1966e-07	0	0	PASS			3.3		0	0	-0.369			0	75046	0	0	0	59942	0	0	0	29588	0	0	0	44882	0	0	0	63994	0	0
15	54014458	A	G	gnomAD Exomes,gnomAD Genomes	PASS	PASS	ENST00000260323.16	p.Ile519Val	p.Ile519Val	c.1555A>G	missense_variant				17	1613672	1.0535e-05	0	0	PASS	afr	0.00011208	12.4	0.192	0	0	0.472	0.46	0	14	74926	0	0	0	59932	0	0	0	29586	0	0	0	44892	0	0	0	63996	0	0
15	54014460	C	A	gnomAD Exomes	PASS	NA	ENST00000260323.16	p.Ile519Ile	p.Ile519Ile	c.1557C>A	synonymous_variant				2	1613716	1.23938e-06	0	0	PASS	sas	3.65e-06	2.56		0	0	0.683			0	75022	0	0	0	59924	0	0	0	29584	0	0	0	44876	0	0	0	63998	0	0
15	54014460	C	T	gnomAD Exomes	PASS	NA	ENST00000260323.16	p.Ile519Ile	p.Ile519Ile	c.1557C>T	synonymous_variant				8	1613716	4.9575e-06	0	0	PASS	nfe	2.92e-06	3.23		0	0	0.683			0	75022	0	0	0	59924	0	0	0	29584	0	0	0	44876	0	0	0	63998	0	0
15	54014464	G	A	gnomAD Exomes,gnomAD Genomes	PASS	PASS	ENST00000260323.16	p.Glu521Lys	p.Glu521Lys	c.1561G>A	missense_variant				9	1613582	5.57765e-06	0	0	PASS	afr	6.237e-05	22.3	0.21	0	0	4.13	0.1	0.022	9	74880	0	0	0	59920	0	0	0	29590	0	0	0	44892	0	0	0	63972	0	0
15	54014470	C	A	gnomAD Exomes	PASS	NA	ENST00000260323.16	p.Gln523Lys	p.Gln523Lys	c.1567C>A	missense_variant				1	1613652	6.19712e-07	0	0	PASS			17.3	0.157	0	0	5.96	0.09	0	0	75026	0	0	0	59932	0	0	0	29580	0	0	0	44880	0	0	0	63976	0	0
15	54014474	C	A	gnomAD Exomes	PASS	NA	ENST00000260323.16	p.Thr524Asn	p.Thr524Asn	c.1571C>A	missense_variant				1	1613744	6.19677e-07	0	0	PASS			10.6	0.168	0	0	2.04	0.18	0.011	0	75038	0	0	0	59956	0	0	0	29588	0	0	0	44882	0	0	0	64002	0	0
15	54014474	C	T	gnomAD Exomes	PASS	NA	ENST00000260323.16	p.Thr524Ile	p.Thr524Ile	c.1571C>T	missense_variant				1	1613744	6.19677e-07	0	0	PASS			12.6	0.175	0	0	2.04	0.18	0.043	0	75038	0	0	0	59956	0	0	0	29588	0	0	0	44882	0	0	0	64002	0	0
15	54014474	C	G	gnomAD Exomes,gnomAD Genomes	PASS	PASS	ENST00000260323.16	p.Thr524Ser	p.Thr524Ser	c.1571C>G	missense_variant				60	1613744	3.71806e-05	0	0	PASS	afr	0.00057767	7.37	0.181	0	0	2.04	0.65	0	55	75038	0	0	0	59956	0	0	0	29588	0	0	0	44882	0	0	0	64002	0	0
15	54014477	C	T	gnomAD Exomes	PASS	NA	ENST00000260323.16	p.Thr525Ile	p.Thr525Ile	c.1574C>T	missense_variant				1	1613738	6.19679e-07	0	0	PASS			9.49	0.202	0	0	1.52	0.2	0.014	0	75020	0	0	0	59948	0	0	0	29588	0	0	0	44886	0	0	0	63996	0	0
15	54014480	C	T	gnomAD Exomes	PASS	NA	ENST00000260323.16	p.Thr526Ile	p.Thr526Ile	c.1577C>T	missense_variant				16	1613740	9.91486e-06	0	0	PASS	sas	9.196e-05	14.3	0.269	0	0	4.26	0.08	0.003	0	75036	0	0	0	59950	0	0	0	29592	0	0	0	44882	0	0	0	63996	0	0
15	54014482	C	A	gnomAD Exomes	PASS	NA	ENST00000260323.16	p.His527Asn	p.His527Asn	c.1579C>A	missense_variant				1	1613796	6.19657e-07	0	0	PASS			13.6	0.244	0	0	1.63	0.05	0.006	0	75032	0	0	0	59950	0	0	0	29590	0	0	0	44888	0	0	0	64002	0	0
15	54014482	C	G	gnomAD Exomes,gnomAD Genomes	PASS	PASS	ENST00000260323.16	p.His527Asp	p.His527Asp	c.1579C>G	missense_variant				2	1613678	1.2394e-06	0	0	PASS	afr	4.43e-06	14.7	0.28	0	0	1.63	0.02	0.006	2	74910	0	0	0	59930	0	0	0	29590	0	0	0	44900	0	0	0	64002	0	0
15	54014486	A	T	gnomAD Exomes	PASS	NA	ENST00000260323.16	p.Tyr528Phe	p.Tyr528Phe	c.1583A>T	missense_variant				1	1613816	6.19649e-07	0	0	PASS			20.7	0.38	0	0	1.85	0.01	0.202	0	75046	0	0	0	59948	0	0	0	29592	0	0	0	44882	0	0	0	64000	0	0
15	54014487	T	C	gnomAD Exomes,gnomAD Genomes	PASS	PASS	ENST00000260323.16	p.Tyr528Tyr	p.Tyr528Tyr	c.1584T>C	synonymous_variant				30	1613752	1.85902e-05	0	0	PASS	nfe	1.724e-05	5.25		0	0	-0.446			0	74938	0	0	0	59948	0	0	0	29594	0	0	0	44898	0	0	0	64006	0	0
15	54014488	G	T	gnomAD Exomes	PASS	NA	ENST00000260323.16	p.Ala529Ser	p.Ala529Ser	c.1585G>T	missense_variant				1	1613796	6.19657e-07	0	0	PASS			11.3	0.155	0	0	2.39	1	0	0	75040	0	0	0	59960	0	0	0	29596	0	0	0	44882	0	0	0	63976	0	0
15	54014489	C	T	gnomAD Exomes	PASS	NA	ENST00000260323.16	p.Ala529Val	p.Ala529Val	c.1586C>T	missense_variant				1	1613778	6.19664e-07	0	0	PASS			15.6	0.206	0	0	0.336	0.07	0	0	75040	0	0	0	59962	0	0	0	29594	0	0	0	44888	0	0	0	63986	0	0
15	54014489	C	A	gnomAD Exomes,gnomAD Genomes	PASS	PASS	ENST00000260323.16	p.Ala529Glu	p.Ala529Glu	c.1586C>A	missense_variant	Uncertain significance	2375224		102	1613660	6.32103e-05	0	0	PASS	nfe	6.477e-05	18.4	0.17	0	0	0.336	0.01	0.015	0	74918	0	0	0	59942	0	0	0	29594	0	0	0	44900	0	0	0	63986	0	0
15	54014490	A	T	gnomAD Exomes	PASS	NA	ENST00000260323.16	p.Ala529Ala	p.Ala529Ala	c.1587A>T	synonymous_variant				1	1613832	6.19643e-07	0	0	PASS			6.33		0	0	0.173			0	75036	0	0	0	59966	0	0	0	29594	0	0	0	44888	0	0	0	64010	0	0
15	54014490	AGATGCAACACCTCTCTGGCACTCACAGAGT	A	gnomAD Exomes,gnomAD Genomes	PASS	PASS	ENST00000260323.16	p.Ala531_Asp540del	p.Ala531_Asp540del	c.1591_1620del	inframe_deletion				5	1613712	3.09845e-06	0	0	PASS	amr	3.235e-05	18.3		0	0	0.173			0	74914	0	0	5	59944	0	0	0	29594	0	0	0	44900	0	0	0	64010	0	0
15	54014490	A	G	gnomAD Exomes	PASS	NA	ENST00000260323.16	p.Ala529Ala	p.Ala529Ala	c.1587A>G	synonymous_variant				1	1613832	6.19643e-07	0	0	PASS			6.78		0	0	0.173			0	75036	0	0	0	59966	0	0	0	29594	0	0	0	44888	0	0	0	64010	0	0
15	54014491	G	C	gnomAD Exomes	PASS	NA	ENST00000260323.16	p.Asp530His	p.Asp530His	c.1588G>C	missense_variant				3	1613828	1.85893e-06	0	0	PASS	sas	8.75e-06	24.1	0.359	0	0	5.82	0	0.554	0	75036	0	0	0	59950	0	0	0	29596	0	0	0	44888	0	0	0	64002	0	0
15	54014492	A	G	gnomAD Exomes,gnomAD Genomes	PASS	PASS	ENST00000260323.16	p.Asp530Gly	p.Asp530Gly	c.1589A>G	missense_variant				7	1613716	4.33781e-06	0	0	PASS	amr	1.328e-05	19.1	0.237	0	0.01	1.92	0.1	0	0	74922	0	0	3	59934	0	0	0	29596	0	0	0	44900	0	0	0	64000	0	0
15	54014493	T	A	gnomAD Exomes	PASS	NA	ENST00000260323.16	p.Asp530Glu	p.Asp530Glu	c.1590T>A	missense_variant				5	1613830	3.09822e-06	0	0	PASS	sas	1.425e-05	5.51	0.111	0	0	-3.96	0.13	0.003	0	75048	0	0	0	59952	0	0	0	29594	0	0	0	44882	0	0	0	64000	0	0
15	54014493	T	G	gnomAD Genomes	NA	PASS	ENST00000260323.16	p.Asp530Glu	p.Asp530Glu	c.1590T>G	missense_variant				1	1613830	6.19644e-07	0	0	PASS			5.69	0.094	0	0	-3.96			0	75048	0	0	1	59952	0	0	0	29594	0	0	0	44882	0	0	0	64000	0	0
15	54014497	A	G	gnomAD Exomes,gnomAD Genomes	PASS	PASS	ENST00000260323.16	p.Thr532Ala	p.Thr532Ala	c.1594A>G	missense_variant				7	1613704	4.33785e-06	0	0	PASS	nfe	1.83e-06	8.71	0.124	0	0	0.034	0.08	0	0	74916	0	0	0	59940	0	0	0	29594	0	0	1	44900	0	0	0	63994	0	0
15	54014498	C	T	gnomAD Exomes	PASS	NA	ENST00000260323.16	p.Thr532Ile	p.Thr532Ile	c.1595C>T	missense_variant				1	1613826	6.19645e-07	0	0	PASS			13.6	0.147	0	0	0.523	0.04	0	0	75034	0	0	0	59962	0	0	0	29594	0	0	0	44886	0	0	0	64000	0	0
15	54014500	C	T	gnomAD Exomes,gnomAD Genomes	PASS	PASS	ENST00000260323.16	p.Pro533Ser	p.Pro533Ser	c.1597C>T	missense_variant				4	1613720	2.47874e-06	0	0	PASS	afr	1.746e-05	15.9	0.273	0	0	2.48	0.13	0.031	4	74928	0	0	0	59938	0	0	0	29594	0	0	0	44894	0	0	0	63996	0	0
15	54014500	C	A	gnomAD Exomes	PASS	NA	ENST00000260323.16	p.Pro533Thr	p.Pro533Thr	c.1597C>A	missense_variant				1	1613838	6.19641e-07	0	0	PASS			15.6	0.275	0	0	2.48	0.06	0.017	0	75050	0	0	1	59958	0	0	0	29594	0	0	0	44882	0	0	0	63996	0	0
15	54014501	C	T	gnomAD Exomes,gnomAD Genomes	PASS	PASS	ENST00000260323.16	p.Pro533Leu	p.Pro533Leu	c.1598C>T	missense_variant				4	1613668	2.47882e-06	0	0	PASS	nfe	6.8e-07	23	0.461	0	0	7.11	0	0.321	0	74908	0	0	0	59928	0	0	0	29594	0	0	0	44892	0	0	0	63996	0	0
15	54014501	C	A	gnomAD Exomes	PASS	NA	ENST00000260323.16	p.Pro533His	p.Pro533His	c.1598C>A	missense_variant				1	1613786	6.19661e-07	0	0	PASS			24.2	0.524	0	0	7.11	0	0.862	0	75030	0	0	0	59948	0	0	0	29594	0	0	0	44880	0	0	0	63996	0	0
15	54014503	C	T	gnomAD Exomes	PASS	NA	ENST00000260323.16	p.Leu534Phe	p.Leu534Phe	c.1600C>T	missense_variant				5	1613844	3.09819e-06	0	0	PASS	nfe	1.24e-06	23.1	0.322	0	0	8.9	0.1	0.823	0	75056	0	0	0	59956	0	0	0	29596	0	0	0	44888	0	0	0	63998	0	0
15	54014505	C	T	gnomAD Exomes	PASS	NA	ENST00000260323.16	p.Leu534Leu	p.Leu534Leu	c.1602C>T	synonymous_variant				1	1613842	6.19639e-07	0	0	PASS			7.11		0	0	2.03			0	75048	0	0	0	59954	0	0	0	29592	0	0	0	44884	0	0	0	63998	0	0
15	54014507	G	A	gnomAD Exomes	PASS	NA	ENST00000260323.16	p.Trp535Ter	p.Trp535Ter	c.1604G>A	stop_gained				2	1613754	1.23935e-06	0	0	PASS	nfe	2.8e-07	38		0	0.01	8.8			0	75018	0	0	0	59954	0	0	0	29594	0	0	0	44880	0	0	0	63972	0	0
15	54014508	G	C	gnomAD Exomes	PASS	NA	ENST00000260323.16	p.Trp535Cys	p.Trp535Cys	c.1605G>C	missense_variant				1	1613798	6.19656e-07	0	0	PASS			29.3	0.799	0	0	8.8	0	0.994	0	75040	0	0	0	59954	0	0	0	29598	0	0	0	44886	0	0	0	63978	0	0
15	54014508	G	GCACT	gnomAD Exomes,gnomAD Genomes	PASS	PASS	ENST00000260323.16	p.Gln538LeufsTer4	p.Gln538LeufsTer4	c.1609_1612dup	frameshift_variant				2	1613680	1.2394e-06	0	0	PASS	afr	4.43e-06	32		0	0.01	8.8			2	74918	0	0	0	59934	0	0	0	29598	0	0	0	44898	0	0	0	63978	0	0
15	54014509	C	T	gnomAD Exomes	PASS	NA	ENST00000260323.16	p.His536Tyr	p.His536Tyr	c.1606C>T	missense_variant				3	1613836	1.85892e-06	0	0	PASS	nfe	6.8e-07	21	0.402	0	0.01	7.14	0.07	0.265	0	75040	0	0	0	59960	0	0	0	29592	0	0	0	44890	0	0	0	64002	0	0
15	54014510	A	G	gnomAD Exomes	PASS	NA	ENST00000260323.16	p.His536Arg	p.His536Arg	c.1607A>G	missense_variant				1	1613852	6.19636e-07	0	0	PASS			17.5	0.406	0	0	6.33	0.86	0.115	0	75054	0	0	0	59944	0	0	0	29598	0	0	1	44886	0	0	0	64006	0	0
15	54014511	C	G	gnomAD Exomes	PASS	NA	ENST00000260323.16	p.His536Gln	p.His536Gln	c.1608C>G	missense_variant				1	1613830	6.19644e-07	0	0	PASS			4.38	0.335	0	0	-0.099	0.35	0.289	0	75054	0	0	0	59950	0	0	1	29596	0	0	0	44886	0	0	0	64004	0	0
15	54014511	C	T	gnomAD Exomes	PASS	NA	ENST00000260323.16	p.His536His	p.His536His	c.1608C>T	synonymous_variant				1	1613830	6.19644e-07	0	0	PASS			1.22		0	0	-0.099			0	75054	0	0	0	59950	0	0	0	29596	0	0	0	44886	0	0	1	64004	0	0
15	54014512	T	A	gnomAD Exomes,gnomAD Genomes	PASS	PASS	ENST00000260323.16	p.Ser537Thr	p.Ser537Thr	c.1609T>A	missense_variant				2	1613738	1.23936e-06	0	0	PASS			23.2	0.358	0	0	4.74	0.04	0.197	0	74928	0	0	0	59930	0	0	0	29596	0	0	0	44904	0	0	0	64010	0	0
15	54014512	T	G	gnomAD Exomes	PASS	NA	ENST00000260323.16	p.Ser537Ala	p.Ser537Ala	c.1609T>G	missense_variant				2	1613856	1.23927e-06	0	0	PASS	amr	5.53e-06	22.5	0.347	0	0	4.74	0.1	0.152	0	75050	0	0	2	59950	0	0	0	29596	0	0	0	44892	0	0	0	64010	0	0
15	54014514	A	T	gnomAD Exomes	PASS	NA	ENST00000260323.16	p.Ser537Ser	p.Ser537Ser	c.1611A>T	synonymous_variant				3	1613864	1.85889e-06	0	0	PASS	sas	8.75e-06	4.81		0	0	-0.355			0	75062	0	0	0	59950	0	0	0	29598	0	0	0	44888	0	0	0	64004	0	0
15	54014515	C	A	gnomAD Exomes,gnomAD Genomes	PASS	PASS	ENST00000260323.16	p.Gln538Lys	p.Gln538Lys	c.1612C>A	missense_variant				4	1613722	2.47874e-06	0	0	PASS	afr	1.746e-05	24.5	0.571	0	0	7.14	0	0.93	4	74928	0	0	0	59926	0	0	0	29594	0	0	0	44904	0	0	0	64000	0	0
15	54014516	A	G	gnomAD Exomes	PASS	NA	ENST00000260323.16	p.Gln538Arg	p.Gln538Arg	c.1613A>G	missense_variant				1	1613840	6.1964e-07	0	0	PASS			25.2	0.514	0	0	6.33	0	0.953	0	75064	0	0	0	59942	0	0	0	29600	0	0	0	44888	0	0	0	64000	0	0
15	54014517	G	C	gnomAD Genomes	NA	PASS	ENST00000260323.16	p.Gln538His	p.Gln538His	c.1614G>C	missense_variant				1	1613730	6.19682e-07	0	0	PASS			23.8	0.41	0	0	2.91			0	74938	0	0	0	59924	0	0	0	29600	0	0	0	44902	0	0	0	63994	0	0
15	54014519	G	A	gnomAD Exomes,gnomAD Genomes	PASS	PASS	ENST00000260323.16	p.Ser539Asn	p.Ser539Asn	c.1616G>A	missense_variant				10988	1613790	0.00680882	676	0	PASS	sas	0.110451	19.4	0.287	0	0	5.88	0.24	0.007	14	75034	1	0	22	59944	1	0	0	29594	0	0	64	44888	0	0	0	63998	0	0
15	54014522	A	AT	gnomAD Exomes,gnomAD Genomes	PASS	PASS	ENST00000260323.16	p.Thr543HisfsTer3	p.Thr543HisfsTer3	c.1625dup	frameshift_variant				3	1613684	1.8591e-06	0	0	PASS	nfe	2.8e-07	30		0	0.01	6.33			0	74910	0	0	0	59932	0	0	0	29592	0	0	0	44896	0	0	0	63998	0	0
15	54014522	A	G	gnomAD Exomes	PASS	NA	ENST00000260323.16	p.Asp540Gly	p.Asp540Gly	c.1619A>G	missense_variant				1	1613804	6.19654e-07	0	0	PASS			26.8	0.646	0	0	6.33	0	0.989	0	75032	0	0	0	59952	0	0	0	29592	0	0	0	44884	0	0	0	63998	0	0
15	54014523	T	C	gnomAD Exomes	PASS	NA	ENST00000260323.16	p.Asp540Asp	p.Asp540Asp	c.1620T>C	synonymous_variant				1	1613852	6.19636e-07	0	0	PASS			8.39		0	0	0.667			0	75042	0	0	0	59964	0	0	0	29596	0	0	0	44890	0	0	0	64000	0	0
15	54014524	T	G	gnomAD Exomes	PASS	NA	ENST00000260323.16	p.Phe541Val	p.Phe541Val	c.1621T>G	missense_variant				1	1613812	6.19651e-07	0	0	PASS			24	0.589	0	0	6.36	0	0.395	0	75034	0	0	0	59958	0	0	0	29596	0	0	0	44886	0	0	0	63996	0	0
15	54014528	T	C	gnomAD Exomes	PASS	NA	ENST00000260323.16	p.Phe542Ser	p.Phe542Ser	c.1625T>C	missense_variant				10	1613872	6.19628e-06	0	0	PASS	sas	4.369e-05	18.8	0.143	0	0	4.76	0.94	0	1	75050	0	0	0	59968	0	0	0	29598	0	0	0	44884	0	0	0	64002	0	0
15	54014530	A	G	gnomAD Exomes	PASS	NA	ENST00000260323.16	p.Thr543Ala	p.Thr543Ala	c.1627A>G	missense_variant	Uncertain significance	3465975		3	1613830	1.85893e-06	0	0	PASS	nfe	2.8e-07	22	0.221	0	0	4.72	0.05	0.011	0	75052	0	0	0	59952	0	0	0	29594	0	0	0	44882	0	0	0	63998	0	0
15	54014532	T	G	gnomAD Exomes	PASS	NA	ENST00000260323.16	p.Thr543Thr	p.Thr543Thr	c.1629T>G	synonymous_variant				1	1613884	6.19623e-07	0	0	PASS			2.31		0	0	-0.86			0	75056	0	0	0	59968	0	0	0	29598	0	0	1	44886	0	0	0	64000	0	0
15	54014532	T	C	gnomAD Exomes	PASS	NA	ENST00000260323.16	p.Thr543Thr	p.Thr543Thr	c.1629T>C	synonymous_variant				2	1613884	1.23925e-06	0	0	PASS	amr	5.53e-06	2.62		0	0	-0.86			0	75056	0	0	2	59968	0	0	0	29598	0	0	0	44886	0	0	0	64000	0	0
15	54014538	A	T	gnomAD Exomes,gnomAD Genomes	PASS	PASS	ENST00000260323.16	p.Lys545Asn	p.Lys545Asn	c.1635A>T	missense_variant	Uncertain significance	2533591		23	1613720	1.42528e-05	0	0	PASS	eas	0.00034963	24.1	0.419	0	0	2.36	0	0.991	0	74922	0	0	0	59938	0	0	0	29600	0	0	23	44896	0	0	0	63994	0	0
15	54014539	C	T	gnomAD Exomes	PASS	NA	ENST00000260323.16	p.Leu546Phe	p.Leu546Phe	c.1636C>T	missense_variant				4	1613834	2.47857e-06	0	0	PASS	nfe	7.9e-07	23.7	0.451	0	0	3.56	0	0.994	0	75034	0	0	0	59958	0	0	0	29600	0	0	0	44882	0	0	0	63988	0	0
15	54014540	T	G	gnomAD Exomes	PASS	NA	ENST00000260323.16	p.Leu546Arg	p.Leu546Arg	c.1637T>G	missense_variant				1	1613848	6.19637e-07	0	0	PASS			26.7	0.54	0	0	4.68	0	0.996	0	75042	0	0	0	59964	0	0	0	29600	0	0	0	44882	0	0	0	63998	0	0
15	54014540	T	A	gnomAD Exomes	PASS	NA	ENST00000260323.16	p.Leu546His	p.Leu546His	c.1637T>A	missense_variant				2	1613848	1.23927e-06	0	0	PASS	afr	4.42e-06	26.5	0.498	0	0	4.68	0	0.997	2	75042	0	0	0	59964	0	0	0	29600	0	0	0	44882	0	0	0	63998	0	0
15	54014542	A	T	gnomAD Exomes	PASS	NA	ENST00000260323.16	p.Ser547Cys	p.Ser547Cys	c.1639A>T	missense_variant				2	1613860	1.23926e-06	0	0	PASS			26.1	0.546	0	0.01	6.33	0	0.993	0	75046	0	0	1	59958	0	0	0	29602	0	0	0	44888	0	0	0	63994	0	0
15	54014544	T	A	gnomAD Exomes	PASS	NA	ENST00000260323.16	p.Ser547Arg	p.Ser547Arg	c.1641T>A	missense_variant				1	1613846	6.19638e-07	0	0	PASS			23.6	0.443	0	0	0.196	0	0.986	0	75052	0	0	0	59958	0	0	0	29598	0	0	0	44882	0	0	0	63988	0	0
15	54014545	C	G	gnomAD Genomes	NA	PASS	ENST00000260323.16	p.Arg548Gly	p.Arg548Gly	c.1642C>G	missense_variant				1	1613778	6.19664e-07	0	0	PASS			23.5	0.531	0	0	7.12			1	75032	0	0	0	59950	0	0	0	29602	0	0	0	44872	0	0	0	63982	0	0
15	54014545	C	T	gnomAD Exomes,gnomAD Genomes	PASS	PASS	ENST00000260323.16	p.Arg548Cys	p.Arg548Cys	c.1642C>T	missense_variant				271	1613782	0.000167929	1	0	PASS	mid	0.00191834	26.6	0.593	0	0	7.12	0	0.609	2	75032	0	0	6	59950	0	0	1	29602	0	0	31	44872	0	0	4	63982	0	0
15	54014546	G	A	gnomAD Exomes,gnomAD Genomes	PASS	PASS	ENST00000260323.16	p.Arg548His	p.Arg548His	c.1643G>A	missense_variant				34	1613610	2.10708e-05	0	0	PASS	afr	2.55e-05	18.7	0.225	0	0	0.281	0.07	0.003	5	74886	0	0	1	59928	0	0	0	29600	0	0	1	44890	0	0	0	63946	0	0
15	54014546	G	C	gnomAD Exomes	PASS	NA	ENST00000260323.16	p.Arg548Pro	p.Arg548Pro	c.1643G>C	missense_variant				5	1613728	3.09842e-06	0	0	PASS	amr	5.53e-06	23.7	0.525	0	0	0.281	0	0.578	0	75008	0	0	2	59948	0	0	0	29600	0	0	0	44878	0	0	0	63946	0	0
15	54014547	T	C	gnomAD Exomes	PASS	NA	ENST00000260323.16	p.Arg548Arg	p.Arg548Arg	c.1644T>C	synonymous_variant				1	1613834	6.19642e-07	0	0	PASS			7.61		0	0	0.262			0	75042	0	0	0	59960	0	0	0	29598	0	0	0	44876	0	0	0	63986	0	0
15	54014549	C	T	gnomAD Exomes	PASS	NA	ENST00000260323.16	p.Ser549Phe	p.Ser549Phe	c.1646C>T	missense_variant				4	1613776	2.47866e-06	0	0	PASS	amr	5.53e-06	25.5	0.559	0	0	8.9	0	0.991	0	75020	0	0	2	59948	0	0	0	29596	0	0	0	44882	0	0	0	63972	0	0
15	54014549	C	G	gnomAD Genomes	NA	PASS	ENST00000260323.16	p.Ser549Cys	p.Ser549Cys	c.1646C>G	missense_variant				1	1613658	6.1971e-07	0	0	PASS			25.2	0.545	0	0	8.9			0	74898	0	0	0	59928	0	0	0	29596	0	0	0	44894	0	0	0	63972	0	0
15	54014550	T	C	gnomAD Exomes	PASS	NA	ENST00000260323.16	p.Ser549Ser	p.Ser549Ser	c.1647T>C	synonymous_variant				1	1613840	6.1964e-07	0	0	PASS			10.2		0	0	0.716			0	75044	0	0	0	59954	0	0	0	29596	0	0	0	44882	0	0	0	63992	0	0
15	54014551	G	C	gnomAD Exomes	PASS	NA	ENST00000260323.16	p.Glu550Gln	p.Glu550Gln	c.1648G>C	missense_variant				2	1613764	1.23934e-06	0	0	PASS	nfe	2.8e-07	25.9	0.503	0	0	8.8	0	0.986	0	75020	0	0	0	59944	0	0	0	29600	0	0	0	44880	0	0	0	63980	0	0
15	54014554	T	A	gnomAD Exomes	PASS	NA	ENST00000260323.16	p.Ser551Thr	p.Ser551Thr	c.1651T>A	missense_variant				1	1613842	6.19639e-07	0	0	PASS			23.7	0.414	0	0	6.36	0.07	0.952	0	75052	0	0	0	59952	0	0	0	29598	0	0	1	44882	0	0	0	63994	0	0
15	54014555	C	CAGATTTTTCCAAATTGTGTCAGTCTTACTCAGA	gnomAD Exomes	PASS	NA	ENST00000260323.16	p.Lys555_Ser565dup	p.Lys555_Ser565dup	c.1662_1694dup	inframe_insertion				2	1613796	1.23931e-06	0	0	PASS	nfe	2.8e-07	16.7		0	0.01	8.9			0	75036	0	0	0	59936	0	0	0	29598	0	0	0	44886	0	0	0	63982	0	0
15	54014555	C	A	gnomAD Genomes	NA	PASS	ENST00000260323.16	p.Ser551Ter	p.Ser551Ter	c.1652C>A	stop_gained				1	1613796	6.19657e-07	0	0	PASS			36		0	0.01	8.9			0	75036	0	0	0	59936	0	0	0	29598	0	0	0	44886	0	0	0	63982	0	0
15	54014556	A	G	gnomAD Exomes	PASS	NA	ENST00000260323.16	p.Ser551Ser	p.Ser551Ser	c.1653A>G	synonymous_variant				3	1613856	1.8589e-06	0	0	PASS	nfe	6.8e-07	5.76		0	0	-0.405			0	75052	0	0	0	59960	0	0	0	29598	0	0	0	44884	0	0	0	64000	0	0
15	54014557	G	T	gnomAD Genomes	NA	PASS	ENST00000260323.16	p.Asp552Tyr	p.Asp552Tyr	c.1654G>T	missense_variant				1	1613654	6.19712e-07	0	0	PASS			27.2	0.57	0	0	8.8			0	74900	0	0	0	59918	0	0	0	29598	0	0	0	44894	0	0	0	63972	0	0
15	54014558	A	G	gnomAD Exomes	PASS	NA	ENST00000260323.16	p.Asp552Gly	p.Asp552Gly	c.1655A>G	missense_variant				1	1613776	6.19665e-07	0	0	PASS			26.9	0.485	0	0	6.33	0.01	0.989	0	75026	0	0	0	59932	0	0	0	29598	0	0	0	44882	0	0	0	63972	0	0
15	54014559	T	A	gnomAD Exomes	PASS	NA	ENST00000260323.16	p.Asp552Glu	p.Asp552Glu	c.1656T>A	missense_variant				1	1613814	6.1965e-07	0	0	PASS			23	0.43	0	0	0.048	0	0.978	0	75034	0	0	0	59944	0	0	0	29596	0	0	0	44878	0	0	0	63986	0	0
15	54014560	T	C	gnomAD Exomes	PASS	NA	ENST00000260323.16	p.Phe553Leu	p.Phe553Leu	c.1657T>C	missense_variant				1	1613826	6.19645e-07	0	0	PASS			23	0.315	0	0	6.36	0.05	0.138	0	75042	0	0	0	59946	0	0	0	29598	0	0	0	44878	0	0	0	63984	0	0
15	54014566	A	C	gnomAD Exomes	PASS	NA	ENST00000260323.16	p.Lys555Gln	p.Lys555Gln	c.1663A>C	missense_variant				1	1613778	6.19664e-07	0	0	PASS			23.8	0.443	0	0.01	6.33	0	0.36	0	75030	0	0	0	59932	0	0	0	29600	0	0	0	44884	0	0	0	63978	0	0
15	54014567	A	C	gnomAD Exomes,gnomAD Genomes	PASS	PASS	ENST00000260323.16	p.Lys555Thr	p.Lys555Thr	c.1664A>C	missense_variant				2	1613624	1.23945e-06	0	0	PASS			23.4	0.532	0	0	1.83	0	0.398	0	74892	0	0	1	59906	0	0	0	29596	0	0	0	44894	0	0	0	63978	0	0
15	54014567	A	G	gnomAD Exomes	PASS	NA	ENST00000260323.16	p.Lys555Arg	p.Lys555Arg	c.1664A>G	missense_variant				1	1613742	6.19678e-07	0	0	PASS			23.1	0.224	0	0.01	1.83	0	0.007	0	75014	0	0	0	59926	0	0	0	29596	0	0	0	44882	0	0	0	63978	0	0
15	54014569	T	A	gnomAD Exomes	PASS	NA	ENST00000260323.16	p.Leu556Met	p.Leu556Met	c.1666T>A	missense_variant				1	1613832	6.19643e-07	0	0	PASS			21.2	0.401	0	0	-0.139	0	0.996	0	75052	0	0	0	59934	0	0	0	29598	0	0	0	44886	0	0	0	63988	0	0
15	54014570	T	C	gnomAD Exomes,gnomAD Genomes	PASS	PASS	ENST00000260323.16	p.Leu556Ser	p.Leu556Ser	c.1667T>C	missense_variant				5	1613690	3.09849e-06	0	0	PASS	sas	8.75e-06	26.9	0.527	0	0	6.36	0	0.994	0	74920	0	0	0	59922	0	0	0	29596	0	0	0	44888	0	0	0	63980	0	0
15	54014571	G	C	gnomAD Exomes	PASS	NA	ENST00000260323.16	p.Leu556Phe	p.Leu556Phe	c.1668G>C	missense_variant				2	1613758	1.23934e-06	0	0	PASS	nfe	2.8e-07	22.6	0.418	0	0.01	0.29	0	0.994	0	75016	0	0	0	59944	0	0	0	29600	0	0	0	44880	0	0	0	63982	0	0
15	54014571	G	T	gnomAD Exomes	PASS	NA	ENST00000260323.16	p.Leu556Phe	p.Leu556Phe	c.1668G>T	missense_variant				2	1613758	1.23934e-06	0	0	PASS	nfe	2.8e-07	22.6	0.418	0	0.01	0.29	0	0.994	0	75016	0	0	0	59944	0	0	0	29600	0	0	0	44880	0	0	0	63982	0	0
15	54014571	G	A	gnomAD Exomes	PASS	NA	ENST00000260323.16	p.Leu556Leu	p.Leu556Leu	c.1668G>A	synonymous_variant				2	1613758	1.23934e-06	0	0	PASS	afr	4.42e-06	5.38		0	0	0.29			2	75016	0	0	0	59944	0	0	0	29600	0	0	0	44880	0	0	0	63982	0	0
15	54014574	T	C	gnomAD Exomes,gnomAD Genomes	PASS	PASS	ENST00000260323.16	p.Cys557Cys	p.Cys557Cys	c.1671T>C	synonymous_variant				8	1613658	4.95768e-06	0	0	PASS	amr	2.257e-05	10.2		0	0	1.07			2	74926	0	0	4	59916	0	0	0	29596	0	0	0	44876	0	0	0	63978	0	0
15	54014575	C	T	gnomAD Exomes	PASS	NA	ENST00000260323.16	p.Gln558Ter	p.Gln558Ter	c.1672C>T	stop_gained				1	1613690	6.19698e-07	0	0	PASS			36		0	0.01	8.9			0	75016	0	0	0	59926	0	0	0	29590	0	0	0	44882	0	0	0	63966	0	0
15	54014576	A	G	gnomAD Exomes,gnomAD Genomes	PASS	PASS	ENST00000260323.16	p.Gln558Arg	p.Gln558Arg	c.1673A>G	missense_variant	Uncertain significance	3331007		9	1613660	5.57738e-06	0	0	PASS	nfe	3.59e-06	24.4	0.435	0	0.01	3.68	0	0.953	0	74922	0	0	0	59920	0	0	0	29596	0	0	0	44886	0	0	0	63976	0	0
15	54014577	G	A	gnomAD Exomes	PASS	NA	ENST00000260323.16	p.Gln558Gln	p.Gln558Gln	c.1674G>A	synonymous_variant				1	1613710	6.1969e-07	0	0	PASS			1.8		0	0.01	-1.33			0	75004	0	0	0	59926	0	0	0	29598	0	0	0	44878	0	0	0	63960	0	0
15	54014577	G	T	gnomAD Exomes	PASS	NA	ENST00000260323.16	p.Gln558His	p.Gln558His	c.1674G>T	missense_variant				3	1613710	1.85907e-06	0	0	PASS			19.9	0.412	0	0.02	-1.33	0.02	0.986	0	75004	0	0	0	59926	0	0	0	29598	0	0	0	44878	0	0	0	63960	0	0
15	54014577	G	C	gnomAD Exomes	PASS	NA	ENST00000260323.16	p.Gln558His	p.Gln558His	c.1674G>C	missense_variant				1	1613710	6.1969e-07	0	0	PASS			20.1	0.417	0	0.01	-1.33	0.02	0.986	0	75004	0	0	0	59926	0	0	0	29598	0	0	0	44878	0	0	0	63960	0	0
15	54014579	C	G	gnomAD Exomes	PASS	NA	ENST00000260323.16	p.Ser559Cys	p.Ser559Cys	c.1676C>G	missense_variant				2	1613734	1.23936e-06	0	0	PASS	nfe	2.8e-07	25.4	0.543	0	0	8.9	0	0.993	0	75012	0	0	0	59932	0	0	0	29598	0	0	0	44878	0	0	0	63966	0	0
15	54014581	T	G	gnomAD Exomes	PASS	NA	ENST00000260323.16	p.Tyr560Asp	p.Tyr560Asp	c.1678T>G	missense_variant				3	1613782	1.85899e-06	0	0	PASS	sas	8.75e-06	27.2	0.507	0	0	4.72	0	0.994	0	75046	0	0	0	59930	0	0	0	29596	0	0	0	44868	0	0	0	63982	0	0
15	54014581	T	C	gnomAD Exomes	PASS	NA	ENST00000260323.16	p.Tyr560His	p.Tyr560His	c.1678T>C	missense_variant				11	1613782	6.81629e-06	0	0	PASS	nfe	4.29e-06	26.9	0.45	0	0	4.72	0	0.994	0	75046	0	0	0	59930	0	0	0	29596	0	0	0	44868	0	0	0	63982	0	0
15	54014582	A	C	gnomAD Exomes	PASS	NA	ENST00000260323.16	p.Tyr560Ser	p.Tyr560Ser	c.1679A>C	missense_variant				1	1613720	6.19686e-07	0	0	PASS			26.9	0.488	0	0	4.72	0	0.991	0	75018	0	0	0	59918	0	0	0	29594	0	0	0	44880	0	0	0	63970	0	0
15	54014582	A	G	gnomAD Exomes	PASS	NA	ENST00000260323.16	p.Tyr560Cys	p.Tyr560Cys	c.1679A>G	missense_variant				1	1613720	6.19686e-07	0	0	PASS			27.5	0.474	0	0	4.72	0	0.996	0	75018	0	0	0	59918	0	0	0	29594	0	0	0	44880	0	0	0	63970	0	0
15	54014584	T	C	gnomAD Exomes	PASS	NA	ENST00000260323.16	p.Ser561Pro	p.Ser561Pro	c.1681T>C	missense_variant				1	1613740	6.19679e-07	0	0	PASS			27.2	0.462	0	0	6.36	0	0.986	0	75028	0	0	0	59930	0	0	0	29594	0	0	1	44878	0	0	0	63974	0	0
15	54014585	C	T	gnomAD Exomes	PASS	NA	ENST00000260323.16	p.Ser561Leu	p.Ser561Leu	c.1682C>T	missense_variant				1	1613682	6.19701e-07	0	0	PASS			26	0.555	0	0	8.9	0	0.977	0	75014	0	0	0	59926	0	0	0	29594	0	0	0	44872	0	0	0	63972	0	0
15	54014587	G	A	gnomAD Genomes	NA	PASS	ENST00000260323.16	p.Glu562Lys	p.Glu562Lys	c.1684G>A	missense_variant				1	1613562	6.19747e-07	0	0	PASS			27.9	0.602	0	0.01	8.8			0	74974	0	0	0	59912	0	0	0	29590	0	0	1	44852	0	0	0	63956	0	0
15	54014588	A	G	gnomAD Exomes	PASS	NA	ENST00000260323.16	p.Glu562Gly	p.Glu562Gly	c.1685A>G	missense_variant				6	1613748	3.71805e-06	0	0	PASS	nfe	1.83e-06	27.7	0.547	0	0	6.33	0	0.986	0	75042	0	0	0	59932	0	0	0	29590	0	0	0	44878	0	0	0	63976	0	0
15	54014588	A	T	gnomAD Genomes	NA	PASS	ENST00000260323.16	p.Glu562Val	p.Glu562Val	c.1685A>T	missense_variant				1	1613630	6.19721e-07	0	0	PASS			27.3	0.479	0	0.02	6.33			1	74920	0	0	0	59912	0	0	0	29590	0	0	0	44890	0	0	0	63976	0	0
15	54014590	G	T	gnomAD Exomes,gnomAD Genomes	PASS	PASS	ENST00000260323.16	p.Asp563Tyr	p.Asp563Tyr	c.1687G>T	missense_variant	Uncertain significance	3466000		4	1613296	2.4794e-06	0	0	PASS	sas	8.75e-06	27.5	0.569	0	0.03	8.8	0	0.997	0	74846	0	0	1	59866	0	0	0	29592	0	0	0	44830	0	0	0	63942	0	0
15	54014592	T	C	gnomAD Exomes	PASS	NA	ENST00000260323.16	p.Asp563Asp	p.Asp563Asp	c.1689T>C	synonymous_variant				1	1613740	6.19679e-07	0	0	PASS			9.81		0	0	1.04			0	75040	0	0	0	59936	0	0	0	29596	0	0	0	44868	0	0	0	63968	0	0
15	54014599	G	A	gnomAD Exomes	PASS	NA	ENST00000260323.16	p.Glu566Lys	p.Glu566Lys	c.1696G>A	missense_variant				1	1613610	6.19728e-07	0	0	PASS			28	0.527	0	0.02	8.8	0	0.98	0	75008	0	0	0	59904	0	0	0	29592	0	0	0	44858	0	0	0	63948	0	0
15	54014599	GA	G	gnomAD Exomes	PASS	NA	ENST00000260323.16	p.Asn567IlefsTer40	p.Asn567IlefsTer40	c.1700del	frameshift_variant				1	1613610	6.19728e-07	0	0	PASS			31		0	0.01	8.8			0	75008	0	0	0	59904	0	0	0	29592	0	0	0	44858	0	0	0	63948	0	0
15	54014601	A	G	gnomAD Exomes	PASS	NA	ENST00000260323.16	p.Glu566Glu	p.Glu566Glu	c.1698A>G	synonymous_variant				1	1613732	6.19682e-07	0	0	PASS			8.16		0	0	0.753			0	75038	0	0	0	59936	0	0	0	29596	0	0	0	44878	0	0	0	63976	0	0
15	54014606	A	T	gnomAD Exomes	PASS	NA	ENST00000260323.16	p.Gln568Leu	p.Gln568Leu	c.1703A>T	missense_variant				4	1613468	2.47913e-06	0	0	PASS	nfe	6.8e-07	23.7	0.452	0.01	0.23	4.71	0	0.321	0	74984	0	0	0	59910	0	0	0	29586	0	0	0	44820	0	0	0	63966	0	0
15	54014608	T	G	gnomAD Exomes	PASS	NA	ENST00000260323.16	p.Phe569Val	p.Phe569Val	c.1705T>G	missense_variant				1	1613676	6.19703e-07	0	0	PASS			22	0.203	0	0	0.76	0.01	0.024	0	75008	0	0	0	59924	0	0	0	29592	0	0	0	44864	0	0	0	63974	0	0
15	54014610	T	G	gnomAD Exomes	PASS	NA	ENST00000260323.16	p.Phe569Leu	p.Phe569Leu	c.1707T>G	missense_variant				3	1613792	1.85898e-06	0	0	PASS	nfe	6.8e-07	23.3	0.132	0	0	2.95	0.05	0	0	75042	0	0	0	59940	0	0	0	29594	0	0	0	44872	0	0	0	64002	0	0
15	54014613	C	A	gnomAD Exomes	PASS	NA	ENST00000260323.16	p.Phe570Leu	p.Phe570Leu	c.1710C>A	missense_variant				1	1613632	6.1972e-07	0	0	PASS			16.5	0.246	0	0	0.456	0.03	0.01	0	75006	0	0	0	59918	0	0	0	29586	0	0	0	44864	0	0	0	63964	0	0
15	54014614	A	C	gnomAD Exomes	PASS	NA	ENST00000260323.16	p.Thr571Pro	p.Thr571Pro	c.1711A>C	missense_variant				1	1613702	6.19693e-07	0	0	PASS			15.9	0.191	0	0.04	0.549	0	0.062	0	75026	0	0	0	59924	0	0	0	29586	0	0	0	44874	0	0	0	63958	0	0
15	54014614	A	T	gnomAD Exomes	PASS	NA	ENST00000260323.16	p.Thr571Ser	p.Thr571Ser	c.1711A>T	missense_variant				1	1613702	6.19693e-07	0	0	PASS			5.93	0.152	0	0.03	0.549	0.51	0	0	75026	0	0	1	59924	0	0	0	29586	0	0	0	44874	0	0	0	63958	0	0
15	54014616	T	C	gnomAD Exomes,gnomAD Genomes	PASS	PASS	ENST00000260323.16	p.Thr571Thr	p.Thr571Thr	c.1713T>C	synonymous_variant				5	1613620	3.09862e-06	0	0	PASS	afr	2.549e-05	4.34		0	0	-0.226			5	74924	0	0	0	59906	0	0	0	29592	0	0	0	44882	0	0	0	63968	0	0
15	54014617	A	G	gnomAD Exomes,gnomAD Genomes	PASS	PASS	ENST00000260323.16	p.Arg572Gly	p.Arg572Gly	c.1714A>G	missense_variant	Uncertain significance	3465983		128	1613602	7.93256e-05	0	0	PASS	nfe	8.508e-05	22.4	0.494	0	0.01	1.74	0	0.214	3	74910	0	0	0	59912	0	0	0	29588	0	0	0	44880	0	0	0	63976	0	0
15	54014621	C	G	gnomAD Exomes	PASS	NA	ENST00000260323.16	p.Thr573Ser	p.Thr573Ser	c.1718C>G	missense_variant				1	1613634	6.19719e-07	0	0	PASS			19.8	0.359	0	0	5.98	0.14	0.182	0	75022	0	0	0	59928	0	0	0	29584	0	0	0	44858	0	0	0	63956	0	0
15	54014622	T	C	gnomAD Exomes	PASS	NA	ENST00000260323.16	p.Thr573Thr	p.Thr573Thr	c.1719T>C	synonymous_variant				1	1613722	6.19685e-07	0	0	PASS			9.24		0	0.01	0.74			0	75038	0	0	0	59936	0	0	0	29590	0	0	0	44874	0	0	0	63976	0	0
15	54014624	A	G	gnomAD Genomes	NA	PASS	ENST00000260323.16	p.Asn574Ser	p.Asn574Ser	c.1721A>G	missense_variant				1	1613526	6.19761e-07	0	0	PASS			23.1	0.332	0	0.01	6.33	0.03	0.315	1	74892	0	0	0	59904	0	0	0	29588	0	0	0	44874	0	0	0	63976	0	0
15	54014625	T	C	gnomAD Exomes	PASS	NA	ENST00000260323.16	p.Asn574Asn	p.Asn574Asn	c.1722T>C	synonymous_variant				3	1613744	1.85903e-06	0	0	PASS	nfe	2.8e-07	7.31		0	0	-0.558			0	75022	0	0	1	59946	0	0	0	29592	0	0	0	44878	0	0	0	63968	0	0
15	54014626	G	A	gnomAD Exomes	PASS	NA	ENST00000260323.16	p.Gly575Arg	p.Gly575Arg	c.1723G>A	missense_variant				2	1613698	1.23939e-06	0	0	PASS			27.7	0.575	0	0	8.8	0	0.999	0	75008	0	0	0	59942	0	0	0	29592	0	0	1	44882	0	0	0	63956	0	0
15	54014627	G	A	gnomAD Exomes	PASS	NA	ENST00000260323.16	p.Gly575Glu	p.Gly575Glu	c.1724G>A	missense_variant				1	1613670	6.19705e-07	0	0	PASS			26.6	0.557	0	0.01	6.84	0	0.999	0	74990	0	0	0	59944	0	0	0	29592	0	0	0	44878	0	0	0	63962	0	0
15	54014629	A	T	gnomAD Exomes	PASS	NA	ENST00000260323.16	p.Ser576Cys	p.Ser576Cys	c.1726A>T	missense_variant				7	1613746	4.33773e-06	0	0	PASS	sas	2.863e-05	21.9	0.201	0	0.01	6.33	0.23	0.01	0	75032	0	0	0	59942	0	0	0	29588	0	0	0	44884	0	0	0	63976	0	0
15	54014630	G	A	gnomAD Exomes	PASS	NA	ENST00000260323.16	p.Ser576Asn	p.Ser576Asn	c.1727G>A	missense_variant				1	1613694	6.19696e-07	0	0	PASS			25	0.329	0	0	8.8	0.01	0.651	0	75012	0	0	0	59934	0	0	0	29588	0	0	0	44882	0	0	0	63960	0	0
15	54014631	C	G	gnomAD Exomes	PASS	NA	ENST00000260323.16	p.Ser576Arg	p.Ser576Arg	c.1728C>G	missense_variant				4	1613714	2.47875e-06	0	0	PASS	nfe	7.9e-07	23.3	0.456	0	0	1.89	0.01	0.755	0	75040	0	0	0	59934	0	0	0	29588	0	0	0	44872	0	0	0	63966	0	0
15	54014631	C	T	gnomAD Exomes	PASS	NA	ENST00000260323.16	p.Ser576Ser	p.Ser576Ser	c.1728C>T	synonymous_variant				1	1613714	6.19688e-07	0	0	PASS			8.78		0	0	1.89			0	75040	0	0	0	59934	0	0	0	29588	0	0	1	44872	0	0	0	63966	0	0
15	54014633	C	T	gnomAD Genomes	NA	PASS	ENST00000260323.16	p.Ser577Phe	p.Ser577Phe	c.1730C>T	missense_variant				1	1613594	6.19735e-07	0	0	PASS			25.5	0.605	0	0	8.9			0	74906	0	0	0	59918	0	0	0	29594	0	0	0	44890	0	0	0	63952	0	0
15	54014634	T	G	gnomAD Exomes	PASS	NA	ENST00000260323.16	p.Ser577Ser	p.Ser577Ser	c.1731T>G	synonymous_variant				2	1613628	1.23944e-06	0	0	PASS	eas	7.39e-06	8.36		0	0.01	-0.105			0	75010	0	0	0	59922	0	0	0	29592	0	0	2	44870	0	0	0	63948	0	0
15	54014636	T	G	gnomAD Exomes	PASS	NA	ENST00000260323.16	p.Leu578Arg	p.Leu578Arg	c.1733T>G	missense_variant				2	1613726	1.23937e-06	0	0	PASS	nfe	2.8e-07	24	0.513	0	0	4.71	0.07	0.996	0	75024	0	0	0	59950	0	0	0	29590	0	0	0	44878	0	0	0	63960	0	0
15	54014637	C	T	gnomAD Exomes	PASS	NA	ENST00000260323.16	p.Leu578Leu	p.Leu578Leu	c.1734C>T	synonymous_variant				8	1613728	4.95746e-06	0	0	PASS	nfe	2.92e-06	4.31		0	0.01	-0.285			0	75040	0	0	0	59944	0	0	0	29590	0	0	0	44884	0	0	0	63960	0	0
15	54014638	C	T	gnomAD Exomes,gnomAD Genomes	PASS	PASS	ENST00000260323.16	p.Leu579Leu	p.Leu579Leu	c.1735C>T	synonymous_variant				795	1613688	0.00049266	2	0	PASS	nfe	0.00050676	6.38		0	0.01	1.26			6	75020	0	0	0	59944	0	0	0	29592	0	0	0	44882	0	0	113	63938	0	0
15	54014638	C	G	gnomAD Exomes	PASS	NA	ENST00000260323.16	p.Leu579Val	p.Leu579Val	c.1735C>G	missense_variant				1	1613688	6.19698e-07	0	0	PASS			18.7	0.402	0	0	1.26	0.07	0.978	1	75020	0	0	0	59944	0	0	0	29592	0	0	0	44882	0	0	0	63938	0	0
15	54014640	G	A	gnomAD Exomes	PASS	NA	ENST00000260323.16	p.Leu579Leu	p.Leu579Leu	c.1737G>A	synonymous_variant				2	1613704	1.23938e-06	0	0	PASS	amr	5.53e-06	7.28		0	0	1.15			0	75008	0	0	2	59944	0	0	0	29594	0	0	0	44882	0	0	0	63954	0	0
15	54014640	G	C	gnomAD Exomes	PASS	NA	ENST00000260323.16	p.Leu579Leu	p.Leu579Leu	c.1737G>C	synonymous_variant				1	1613704	6.19692e-07	0	0	PASS			6.92		0	0.01	1.15			0	75008	0	0	0	59944	0	0	0	29594	0	0	0	44882	0	0	0	63954	0	0
15	54014641	T	C	gnomAD Exomes	PASS	NA	ENST00000260323.16	p.Ser580Pro	p.Ser580Pro	c.1738T>C	missense_variant	Uncertain significance	2248688		19	1613756	1.17738e-05	0	0	PASS	nfe	1.03e-05	27.2	0.468	0	0	6.36	0	0.986	0	75032	0	0	0	59952	0	0	0	29596	0	0	0	44876	0	0	0	63968	0	0
15	54014642	C	T	gnomAD Exomes	PASS	NA	ENST00000260323.16	p.Ser580Leu	p.Ser580Leu	c.1739C>T	missense_variant				1	1613682	6.19701e-07	0	0	PASS			26	0.526	0	0.01	8.9	0	0.977	0	75034	0	0	0	59946	0	0	0	29594	0	0	0	44880	0	0	0	63946	0	0
15	54014643	A	G	gnomAD Exomes	PASS	NA	ENST00000260323.16	p.Ser580Ser	p.Ser580Ser	c.1740A>G	synonymous_variant				1	1613750	6.19675e-07	0	0	PASS			6.31		0	0	-0.409			0	75040	0	0	0	59948	0	0	0	29596	0	0	0	44876	0	0	0	63960	0	0
15	54014648	C	T	gnomAD Exomes,gnomAD Genomes	PASS	PASS	ENST00000260323.16	p.Ser582Leu	p.Ser582Leu	c.1745C>T	missense_variant				90	1613618	5.57753e-05	2	0	PASS	sas	0.00067302	25.7	0.504	0	0.01	8.9	0	0.978	1	75010	0	0	0	59944	0	0	0	29590	0	0	2	44876	0	0	0	63928	0	0
15	54014649	G	A	gnomAD Exomes,gnomAD Genomes	PASS	PASS	ENST00000260323.16	p.Ser582Ser	p.Ser582Ser	c.1746G>A	synonymous_variant				37	1613584	2.29303e-05	1	0	PASS	mid	0.00013407	0.338		0.07	0.46	-1.12			14	75006	0	0	4	59928	0	0	0	29596	0	0	1	44864	0	0	0	63900	0	0
15	54014650	G	A	gnomAD Exomes	PASS	NA	ENST00000260323.16	p.Asp583Asn	p.Asp583Asn	c.1747G>A	missense_variant				1	1613588	6.19737e-07	0	0	PASS			27	0.375	0	0	8.8	0	0.989	0	75008	0	0	0	59942	0	0	0	29592	0	0	0	44872	0	0	0	63896	0	0
15	54014652	C	A	gnomAD Exomes	PASS	NA	ENST00000260323.16	p.Asp583Glu	p.Asp583Glu	c.1749C>A	missense_variant				1	1613622	6.19724e-07	0	0	PASS			22.8	0.335	0	0	1.6	0.06	0.978	0	75008	0	0	0	59946	0	0	0	29594	0	0	0	44874	0	0	0	63920	0	0
15	54014652	C	G	gnomAD Exomes	PASS	NA	ENST00000260323.16	p.Asp583Glu	p.Asp583Glu	c.1749C>G	missense_variant				3	1613622	1.85917e-06	0	0	PASS	eas	1.773e-05	22.8	0.335	0	0.02	1.6	0.06	0.978	0	75008	0	0	0	59946	0	0	0	29594	0	0	3	44874	0	0	0	63920	0	0
15	54014653	C	T	gnomAD Exomes,gnomAD Genomes	PASS	PASS	ENST00000260323.16	p.Arg584Trp	p.Arg584Trp	c.1750C>T	missense_variant				21	1613428	1.30158e-05	0	0	PASS	amr	9.008e-05	22.3	0.277	0	0	1.07	0.04	0.001	2	74972	0	0	10	59926	0	0	1	29592	0	0	3	44850	0	0	0	63904	0	0
15	54014653	C	A	gnomAD Exomes	PASS	NA	ENST00000260323.16	p.Arg584Arg	p.Arg584Arg	c.1750C>A	synonymous_variant				1	1613428	6.19798e-07	0	0	PASS			7.34		0.04	0.36	1.07			1	74972	0	0	0	59926	0	0	0	29592	0	0	0	44850	0	0	0	63904	0	0
15	54014653	C	G	gnomAD Exomes	PASS	NA	ENST00000260323.16	p.Arg584Gly	p.Arg584Gly	c.1750C>G	missense_variant				1	1613428	6.19798e-07	0	0	PASS			20.6	0.445	0	0	1.07	0.01	0.065	0	74972	0	0	0	59926	0	0	0	29592	0	0	0	44850	0	0	0	63904	0	0
15	54014654	G	A	gnomAD Exomes,gnomAD Genomes	PASS	PASS	ENST00000260323.16	p.Arg584Gln	p.Arg584Gln	c.1751G>A	missense_variant	Uncertain significance	3186508		130	1613548	8.05678e-05	0	0	PASS	afr	0.00048333	19.1	0.165	0.01	0.18	5.82	0.67	0.003	47	75002	0	0	4	59936	0	0	0	29596	0	0	17	44866	0	0	0	63872	0	0
15	54014655	G	A	gnomAD Genomes	NA	PASS	ENST00000260323.16	p.Arg584Arg	p.Arg584Arg	c.1752G>A	synonymous_variant				1	1613530	6.19759e-07	0	0	PASS			6.57		0	0.01	0.973			0	74892	0	0	1	59928	0	0	0	29590	0	0	0	44882	0	0	0	63920	0	0
15	54014658	G	C	gnomAD Exomes	PASS	NA	ENST00000260323.16	p.Glu585Asp	p.Glu585Asp	c.1755G>C	missense_variant				1	1613712	6.19689e-07	0	0	PASS			19.1	0.464	0	0.03	0.845	0.05	0.97	0	75034	0	0	1	59950	0	0	0	29594	0	0	0	44880	0	0	0	63924	0	0
15	54014658	G	A	gnomAD Exomes,gnomAD Genomes	PASS	PASS	ENST00000260323.16	p.Glu585Glu	p.Glu585Glu	c.1755G>A	synonymous_variant				112	1613594	6.94103e-05	1	0	PASS	nfe	7.409e-05	4.95		0	0.02	0.845			1	74912	0	0	2	59930	0	0	0	29594	0	0	0	44892	0	0	0	63924	0	0
15	54014660	T	C	gnomAD Exomes	PASS	NA	ENST00000260323.16	p.Leu586Pro	p.Leu586Pro	c.1757T>C	missense_variant				1	1613670	6.19705e-07	0	0	PASS			27	0.596	0	0	6.36	0	0.997	0	75014	0	0	0	59944	0	0	0	29594	0	0	0	44880	0	0	0	63906	0	0
15	54014661	A	G	gnomAD Exomes,gnomAD Genomes	PASS	PASS	ENST00000260323.16	p.Leu586Leu	p.Leu586Leu	c.1758A>G	synonymous_variant				4	1613466	2.47913e-06	0	0	PASS	nfe	6.8e-07	5.85		0	0	-0.994			0	74902	0	0	1	59904	0	0	0	29596	0	0	0	44864	0	0	0	63922	0	0
15	54014661	A	T	gnomAD Exomes	PASS	NA	ENST00000260323.16	p.Leu586Leu	p.Leu586Leu	c.1758A>T	synonymous_variant				2	1613582	1.23948e-06	0	0	PASS	eas	7.39e-06	5.38		0	0	-0.994			0	75024	0	0	0	59924	0	0	0	29596	0	0	2	44850	0	0	0	63922	0	0
15	54014662	T	C	gnomAD Exomes	PASS	NA	ENST00000260323.16	p.Trp587Arg	p.Trp587Arg	c.1759T>C	missense_variant				1	1613716	6.19688e-07	0	0	PASS			27.6	0.621	0	0.01	6.36	0	0.996	0	75040	0	0	0	59942	0	0	0	29596	0	0	0	44880	0	0	0	63930	0	0
15	54014665	C	T	gnomAD Exomes	PASS	NA	ENST00000260323.16	p.Gln588Ter	p.Gln588Ter	c.1762C>T	stop_gained				2	1613642	1.23943e-06	0	0	PASS	nfe	2.8e-07	36		0	0	8.9			0	75022	0	0	0	59946	0	0	0	29588	0	0	0	44872	0	0	0	63900	0	0
15	54014665	C	A	gnomAD Exomes	PASS	NA	ENST00000260323.16	p.Gln588Lys	p.Gln588Lys	c.1762C>A	missense_variant				1	1613642	6.19716e-07	0	0	PASS			24.5	0.537	0	0	8.9	0	0.93	0	75022	0	0	0	59946	0	0	0	29588	0	0	0	44872	0	0	0	63900	0	0
15	54014667	G	C	gnomAD Exomes,gnomAD Genomes	PASS	PASS	ENST00000260323.16	p.Gln588His	p.Gln588His	c.1764G>C	missense_variant	Uncertain significance	2600708		8	1613584	4.95791e-06	0	0	PASS	eas	8.833e-05	22.5	0.473	0	0.01	0.833	0	0.986	0	74910	0	0	0	59938	0	0	0	29592	0	0	8	44888	0	0	0	63884	0	0
15	54014669	G	A	gnomAD Exomes	PASS	NA	ENST00000260323.16	p.Arg589Lys	p.Arg589Lys	c.1766G>A	missense_variant				12	1613726	7.43621e-06	0	0	PASS	nfe	4.29e-06	25.7	0.458	0	0.01	8.8	0.04	0.952	0	75038	0	0	1	59960	0	0	0	29594	0	0	0	44878	0	0	0	63900	0	0
15	54014670	G	A	gnomAD Exomes,gnomAD Genomes	PASS	PASS	ENST00000260323.16	p.Arg589Arg	p.Arg589Arg	c.1767G>A	synonymous_variant				7	1613524	4.33833e-06	0	0	PASS	nfe	2.47e-06	8.97		0	0	1.32			0	74914	0	0	0	59936	0	0	0	29596	0	0	0	44884	0	0	0	63864	0	0
15	54014671	A	G	gnomAD Exomes	PASS	NA	ENST00000260323.16	p.Lys590Glu	p.Lys590Glu	c.1768A>G	missense_variant				3	1613778	1.85899e-06	0	0	PASS	nfe	6.8e-07	23.5	0.348	0	0	6.33	0.01	0.03	0	75046	0	0	0	59962	0	0	0	29594	0	0	0	44878	0	0	0	63940	0	0
15	54014674	C	A	gnomAD Exomes	PASS	NA	ENST00000260323.16	p.Gln591Lys	p.Gln591Lys	c.1771C>A	missense_variant				2	1613714	1.23938e-06	0	0	PASS	amr	5.53e-06	23.2	0.455	0	0	7.08	0.06	0.93	0	75030	0	0	2	59958	0	0	0	29594	0	0	0	44872	0	0	0	63900	0	0
15	54014675	A	C	gnomAD Exomes	PASS	NA	ENST00000260323.16	p.Gln591Pro	p.Gln591Pro	c.1772A>C	missense_variant				1	1613748	6.19675e-07	0	0	PASS			25.2	0.466	0	0	4.69	0	0.979	0	75040	0	0	0	59962	0	0	0	29596	0	0	0	44870	0	0	0	63918	0	0
15	54014675	A	G	gnomAD Exomes	PASS	NA	ENST00000260323.16	p.Gln591Arg	p.Gln591Arg	c.1772A>G	missense_variant				2	1613748	1.23935e-06	0	0	PASS	nfe	2.8e-07	24.9	0.469	0	0	4.69	0.01	0.953	0	75040	0	0	0	59962	0	0	0	29596	0	0	0	44870	0	0	0	63918	0	0
15	54014677	G	A	gnomAD Exomes	PASS	NA	ENST00000260323.16	p.Glu592Lys	p.Glu592Lys	c.1774G>A	missense_variant				5	1613724	3.09842e-06	0	0	PASS	nfe	1.24e-06	23.7	0.397	0	0	8.61	0.01	0.129	0	75038	0	0	0	59962	0	0	0	29594	0	0	0	44874	0	0	0	63896	0	0
15	54014678	A	C	gnomAD Exomes	PASS	NA	ENST00000260323.16	p.Glu592Ala	p.Glu592Ala	c.1775A>C	missense_variant				1	1613766	6.19669e-07	0	0	PASS			23.3	0.4	0	0	4.58	0.01	0.174	0	75028	0	0	0	59956	0	0	0	29596	0	0	0	44878	0	0	0	63920	0	0
15	54014681	G	A	gnomAD Exomes	PASS	NA	ENST00000260323.16	p.Gly593Glu	p.Gly593Glu	c.1778G>A	missense_variant				3	1613614	1.85918e-06	0	0	PASS			7.3	0.206	0	0	0.478	0.26	0.036	0	75030	0	0	1	59966	0	0	0	29592	0	0	0	44870	0	0	0	63792	0	0
15	54014684	C	G	gnomAD Exomes	PASS	NA	ENST00000260323.16	p.Thr594Arg	p.Thr594Arg	c.1781C>G	missense_variant				1	1613752	6.19674e-07	0	0	PASS			5.14	0.229	0	0	0.023	0.05	0.062	0	75034	0	0	0	59974	0	0	0	29598	0	0	0	44874	0	0	0	63900	0	0
15	54014685	AG	A	gnomAD Genomes	NA	PASS	ENST00000260323.16	p.Ala595ArgfsTer12	p.Ala595ArgfsTer12	c.1783del	frameshift_variant				2	1613648	1.23943e-06	0	0	PASS			14.6		0	0.01	-2.55			0	74916	0	0	0	59956	0	0	0	29596	0	0	0	44888	0	0	0	63912	0	0
15	54014686	G	T	gnomAD Exomes	PASS	NA	ENST00000260323.16	p.Ala595Ser	p.Ala595Ser	c.1783G>T	missense_variant				1	1613740	6.19679e-07	0	0	PASS			0.161	0.149	0	0	0.327	0.49	0	0	75028	0	0	0	59974	0	0	0	29594	0	0	0	44876	0	0	0	63892	0	0
15	54014687	C	T	gnomAD Exomes,gnomAD Genomes	PASS	PASS	ENST00000260323.16	p.Ala595Val	p.Ala595Val	c.1784C>T	missense_variant				13	1613526	8.05689e-06	0	0	PASS	afr	1.064e-05	4	0.145	0	0	-0.139	0.06	0	3	74876	0	0	0	59948	0	0	0	29596	0	0	0	44882	0	0	0	63864	0	0
15	54014687	C	G	gnomAD Exomes	PASS	NA	ENST00000260323.16	p.Ala595Gly	p.Ala595Gly	c.1784C>G	missense_variant				1	1613648	6.19714e-07	0	0	PASS			1.96	0.23	0	0	-0.139	0.3	0.011	0	74998	0	0	0	59968	0	0	0	29596	0	0	0	44870	0	0	0	63864	0	0
15	54014688	G	C	gnomAD Exomes	PASS	NA	ENST00000260323.16	p.Ala595Ala	p.Ala595Ala	c.1785G>C	synonymous_variant				1	1613714	6.19688e-07	0	0	PASS			0.208		0	0	-1.79			0	75040	0	0	0	59968	0	0	0	29598	0	0	0	44874	0	0	0	63888	0	0
15	54014688	G	A	gnomAD Exomes,gnomAD Genomes	PASS	PASS	ENST00000260323.16	p.Ala595Ala	p.Ala595Ala	c.1785G>A	synonymous_variant				32	1613596	1.98315e-05	0	0	PASS	nfe	1.646e-05	0.249		0	0	-1.79			0	74918	0	0	0	59948	0	0	0	29598	0	0	0	44886	0	0	0	63888	0	0
15	54014688	G	T	gnomAD Exomes	PASS	NA	ENST00000260323.16	p.Ala595Ala	p.Ala595Ala	c.1785G>T	synonymous_variant				1	1613712	6.19689e-07	0	0	PASS			0.197		0	0	-1.79			0	75040	0	0	0	59968	0	0	0	29598	0	0	0	44874	0	0	0	63888	0	0
15	54014689	A	G	gnomAD Exomes	PASS	NA	ENST00000260323.16	p.Thr596Ala	p.Thr596Ala	c.1786A>G	missense_variant				1	1613726	6.19684e-07	0	0	PASS			3.2	0.165	0	0	0.471	0.4	0	0	75012	0	0	0	59964	0	0	0	29596	0	0	0	44876	0	0	0	63910	0	0
15	54014690	C	A	gnomAD Exomes,gnomAD Genomes	PASS	PASS	ENST00000260323.16	p.Thr596Asn	p.Thr596Asn	c.1787C>A	missense_variant				80	1613620	4.9578e-05	0	0	PASS	nfe	5.546e-05	2.15	0.201	0	0	1.46	0.36	0	0	74912	0	0	0	59952	0	0	0	29594	0	0	0	44884	0	0	0	63898	0	0
15	54014691	C	T	gnomAD Genomes	NA	PASS	ENST00000260323.16	p.Thr596Thr	p.Thr596Thr	c.1788C>T	synonymous_variant				1	1613584	6.19738e-07	0	0	PASS			0.547		0	0	-0.215			1	74910	0	0	0	59954	0	0	0	29596	0	0	0	44882	0	0	0	63890	0	0
15	54014692	C	A	gnomAD Exomes	PASS	NA	ENST00000260323.16	p.Leu597Met	p.Leu597Met	c.1789C>A	missense_variant				1	1613740	6.19679e-07	0	0	PASS			2.48	0.227	0	0	0.367	0.1	0.001	0	75026	0	0	0	59978	0	0	0	29600	0	0	0	44866	0	0	0	63892	0	0
15	54014692	C	T	gnomAD Exomes	PASS	NA	ENST00000260323.16	p.Leu597Leu	p.Leu597Leu	c.1789C>T	synonymous_variant				1	1613740	6.19679e-07	0	0	PASS			0.321		0	0	0.367			0	75026	0	0	0	59978	0	0	0	29600	0	0	0	44866	0	0	0	63892	0	0
15	54014693	T	C	gnomAD Exomes	PASS	NA	ENST00000260323.16	p.Leu597Pro	p.Leu597Pro	c.1790T>C	missense_variant				1	1613776	6.19665e-07	0	0	PASS			15	0.398	0	0	1.91	0.25	0.235	0	75036	0	0	0	59980	0	0	0	29598	0	0	0	44870	0	0	0	63910	0	0
15	54014694	G	C	gnomAD Exomes	PASS	NA	ENST00000260323.16	p.Leu597Leu	p.Leu597Leu	c.1791G>C	synonymous_variant				1	1613766	6.19669e-07	0	0	PASS			0.344		0	0	0.082			0	75034	0	0	0	59980	0	0	0	29602	0	0	0	44872	0	0	0	63890	0	0
15	54014696	A	G	gnomAD Exomes	PASS	NA	ENST00000260323.16	p.Tyr598Cys	p.Tyr598Cys	c.1793A>G	missense_variant				1	1613816	6.19649e-07	0	0	PASS			15.9	0.402	0	0	2.32	0.09	0.012	0	75044	0	0	0	59984	0	0	0	29602	0	0	0	44876	0	0	0	63926	0	0
15	54014698	G	C	gnomAD Exomes	PASS	NA	ENST00000260323.16	p.Asp599His	p.Asp599His	c.1795G>C	missense_variant				1	1613754	6.19673e-07	0	0	PASS			10.8	0.225	0	0	3.45	0.53	0	0	75032	0	0	0	59982	0	0	0	29602	0	0	0	44866	0	0	0	63902	0	0
15	54014700	C	T	gnomAD Exomes	PASS	NA	ENST00000260323.16	p.Asp599Asp	p.Asp599Asp	c.1797C>T	synonymous_variant				4	1613794	2.47863e-06	0	0	PASS	sas	8.75e-06	1.47		0	0	0.528			0	75044	0	0	0	59988	0	0	0	29600	0	0	0	44872	0	0	0	63902	0	0
15	54014700	C	G	gnomAD Exomes,gnomAD Genomes	PASS	PASS	ENST00000260323.16	p.Asp599Glu	p.Asp599Glu	c.1797C>G	missense_variant				138	1613678	8.55189e-05	0	0	PASS	nfe	9.942e-05	6.83	0.184	0	0	0.528	0.3	0.015	0	74922	0	0	0	59968	0	0	0	29600	0	0	0	44884	0	0	0	63902	0	0
15	54014701	A	G	gnomAD Exomes	PASS	NA	ENST00000260323.16	p.Ser600Gly	p.Ser600Gly	c.1798A>G	missense_variant				3	1613826	1.85894e-06	0	0	PASS	nfe	6.8e-07	12.1	0.298	0	0	1.32	0.05	0.022	0	75036	0	0	0	59988	0	0	0	29600	0	0	0	44874	0	0	0	63936	0	0
15	54014704	C	A	gnomAD Genomes	NA	PASS	ENST00000260323.16	p.Pro601Thr	p.Pro601Thr	c.1801C>A	missense_variant				1	1613654	6.19712e-07	0	0	PASS			1.06	0.18	0	0	1.89	0.11	0.036	0	74892	0	0	1	59960	0	0	0	29602	0	0	0	44880	0	0	0	63930	0	0
15	54014704	C	G	gnomAD Exomes	PASS	NA	ENST00000260323.16	p.Pro601Ala	p.Pro601Ala	c.1801C>G	missense_variant				1	1613772	6.19666e-07	0	0	PASS			0.631	0.157	0	0	1.89	0.12	0.014	0	75014	0	0	0	59980	0	0	0	29602	0	0	0	44868	0	0	0	63930	0	0
15	54014705	C	T	gnomAD Exomes	PASS	NA	ENST00000260323.16	p.Pro601Leu	p.Pro601Leu	c.1802C>T	missense_variant				3	1613710	1.85907e-06	0	0	PASS	nfe	6.8e-07	9.95	0.208	0	0	2.78	0.15	0	0	74990	0	0	0	59972	0	0	0	29606	0	0	0	44862	0	0	0	63914	0	0
15	54014706	C	A	gnomAD Exomes,gnomAD Genomes	PASS	PASS	ENST00000260323.16	p.Pro601Pro	p.Pro601Pro	c.1803C>A	synonymous_variant				29	1613670	1.79715e-05	0	0	PASS	nfe	1.724e-05	0.417		0	0	-0.239			0	74900	0	0	0	59968	0	0	0	29606	0	0	0	44876	0	0	0	63932	0	0
15	54014706	C	T	gnomAD Exomes	PASS	NA	ENST00000260323.16	p.Pro601Pro	p.Pro601Pro	c.1803C>T	synonymous_variant				4	1613788	2.47864e-06	0	0	PASS	nfe	6.8e-07	0.564		0	0	-0.239			0	75022	0	0	0	59988	0	0	0	29606	0	0	0	44864	0	0	0	63932	0	0
15	54014706	C	G	gnomAD Exomes	PASS	NA	ENST00000260323.16	p.Pro601Pro	p.Pro601Pro	c.1803C>G	synonymous_variant				2	1613788	1.23932e-06	0	0	PASS			0.455		0	0	-0.239			0	75022	0	0	0	59988	0	0	0	29606	0	0	0	44864	0	0	0	63932	0	0
15	54014709	G	A	gnomAD Exomes	PASS	NA	ENST00000260323.16	p.Lys602Lys	p.Lys602Lys	c.1806G>A	synonymous_variant				1	1613806	6.19653e-07	0	0	PASS			1.77		0	0	2.57			0	75040	0	0	0	59982	0	0	0	29606	0	0	0	44866	0	0	0	63922	0	0
15	54014709	G	T	gnomAD Exomes	PASS	NA	ENST00000260323.16	p.Lys602Asn	p.Lys602Asn	c.1806G>T	missense_variant				3	1613806	1.85896e-06	0	0	PASS	nfe	6.8e-07	17.4	0.234	0	0	2.57	0.05	0.006	0	75040	0	0	0	59982	0	0	0	29606	0	0	0	44866	0	0	0	63922	0	0
15	54014710	G	C	gnomAD Exomes	PASS	NA	ENST00000260323.16	p.Asp603His	p.Asp603His	c.1807G>C	missense_variant				1	1613806	6.19653e-07	0	0	PASS			15.8	0.246	0	0	3.91	0.17	0.092	0	75042	0	0	0	59982	0	0	0	29606	0	0	0	44866	0	0	0	63932	0	0
15	54014712	C	A	gnomAD Exomes	PASS	NA	ENST00000260323.16	p.Asp603Glu	p.Asp603Glu	c.1809C>A	missense_variant	Uncertain significance	2250119		4	1613782	2.47865e-06	0	0	PASS	nfe	7.9e-07	0.137	0.201	0	0	0.139	0.56	0	0	75024	0	0	0	59974	0	0	0	29606	0	0	0	44868	0	0	0	63938	0	0
15	54014713	C	G	gnomAD Exomes	PASS	NA	ENST00000260323.16	p.Gln604Glu	p.Gln604Glu	c.1810C>G	missense_variant				3	1613776	1.85899e-06	0	0	PASS	sas	3.65e-06	7.08	0.178	0	0	2.16	0.16	0.01	0	75016	0	0	0	59982	0	0	0	29598	0	0	0	44866	0	0	0	63926	0	0
15	54014713	C	T	gnomAD Exomes	PASS	NA	ENST00000260323.16	p.Gln604Ter	p.Gln604Ter	c.1810C>T	stop_gained				1	1613776	6.19665e-07	0	0	PASS			33		0	0	2.16			0	75016	0	0	0	59982	0	0	0	29598	0	0	0	44866	0	0	0	63926	0	0
15	54014715	G	C	gnomAD Exomes	PASS	NA	ENST00000260323.16	p.Gln604His	p.Gln604His	c.1812G>C	missense_variant				1	1613822	6.19647e-07	0	0	PASS			1.79	0.195	0	0	-0.268	0.26	0.123	0	75040	0	0	0	59996	0	0	0	29606	0	0	0	44870	0	0	0	63912	0	0
15	54014717	A	G	gnomAD Exomes,gnomAD Genomes	PASS	PASS	ENST00000260323.16	p.His605Arg	p.His605Arg	c.1814A>G	missense_variant				4	1613742	2.47871e-06	0	0	PASS	nfe	2.8e-07	0.001	0.22	0	0	-2.7	0.7	0	1	74912	0	0	0	59978	0	0	0	29602	0	0	0	44884	0	0	0	63964	0	0
15	54014719	T	A	gnomAD Exomes	PASS	NA	ENST00000260323.16	p.Leu606Met	p.Leu606Met	c.1816T>A	missense_variant				1	1613758	6.19672e-07	0	0	PASS			10.8	0.131	0	0	1.56	0.12	0.206	0	75006	0	0	0	59992	0	0	0	29602	0	0	0	44864	0	0	0	63946	0	0
15	54014721	G	A	gnomAD Exomes	PASS	NA	ENST00000260323.16	p.Leu606Leu	p.Leu606Leu	c.1818G>A	synonymous_variant				2	1613870	1.23926e-06	0	0	PASS			0.311		0	0	0.405			0	75042	0	0	0	60006	0	0	0	29604	0	0	0	44876	0	0	1	63948	0	0
15	54014722	A	G	gnomAD Exomes	PASS	NA	ENST00000260323.16	p.Asn607Asp	p.Asn607Asp	c.1819A>G	missense_variant				1	1613888	6.19622e-07	0	0	PASS			0.71	0.142	0	0	0.685	0.79	0	0	75030	0	0	0	59998	0	0	0	29606	0	0	0	44874	0	0	0	63986	0	0
15	54014722	A	C	gnomAD Exomes	PASS	NA	ENST00000260323.16	p.Asn607His	p.Asn607His	c.1819A>C	missense_variant				3	1613888	1.85887e-06	0	0	PASS	nfe	6.8e-07	2.55	0.191	0	0	0.685	0.13	0	0	75030	0	0	0	59998	0	0	0	29606	0	0	0	44874	0	0	0	63986	0	0
15	54014724	T	C	gnomAD Exomes	PASS	NA	ENST00000260323.16	p.Asn607Asn	p.Asn607Asn	c.1821T>C	synonymous_variant				1	1613872	6.19628e-07	0	0	PASS			0.799		0	0	-0.402			0	75022	0	0	0	60000	0	0	0	29600	0	0	0	44866	0	0	0	63978	0	0
15	54014724	T	A	gnomAD Exomes	PASS	NA	ENST00000260323.16	p.Asn607Lys	p.Asn607Lys	c.1821T>A	missense_variant				1	1613872	6.19628e-07	0	0	PASS			4.2	0.118	0	0	-0.402	0.18	0	0	75022	0	0	0	60000	0	0	1	29600	0	0	0	44866	0	0	0	63978	0	0
15	54014725	G	A	gnomAD Exomes,gnomAD Genomes	PASS	PASS	ENST00000260323.16	p.Gly608Arg	p.Gly608Arg	c.1822G>A	missense_variant				3	1613738	1.85904e-06	0	0	PASS	sas	3.65e-06	7.21	0.101	0	0	0.895	0.34	0	1	74912	0	0	0	59970	0	0	0	29604	0	0	0	44884	0	0	0	63972	0	0
15	54014726	G	A	gnomAD Exomes,gnomAD Genomes	PASS	PASS	ENST00000260323.16	p.Gly608Glu	p.Gly608Glu	c.1823G>A	missense_variant				3	1613750	1.85902e-06	0	0	PASS	nfe	6.8e-07	0.107	0.118	0	0	0.154	0.44	0	0	74916	0	0	0	59972	0	0	0	29604	0	0	0	44886	0	0	0	63980	0	0
15	54014728	G	A	gnomAD Exomes,gnomAD Genomes	PASS	PASS	ENST00000260323.16	p.Gly609Ser	p.Gly609Ser	c.1825G>A	missense_variant				1609069	1613862	0.99703	802260	0	PASS	nfe	0.998411	0.466	0.111	0	0	0.276	0.77	0	70796	75008	33412	0	59734	59994	29738	0	29606	29606	14803	0	44860	44860	22430	0	63982	63982	31991	0
15	54014729	G	A	gnomAD Exomes	PASS	NA	ENST00000260323.16	p.Gly609Asp	p.Gly609Asp	c.1826G>A	missense_variant				2	1613858	1.23927e-06	0	0	PASS	nfe	2.8e-07	1.46	0.085	0	0	2.03	0.53	0	0	75036	0	0	0	60000	0	0	0	29606	0	0	0	44870	0	0	0	63966	0	0
15	54014729	G	C	gnomAD Exomes	PASS	NA	ENST00000260323.16	p.Gly609Ala	p.Gly609Ala	c.1826G>C	missense_variant				1	1613858	6.19633e-07	0	0	PASS			0.648	0.107	0	0	2.03	0.6	0	0	75036	0	0	0	60000	0	0	0	29606	0	0	0	44870	0	0	0	63966	0	0
15	54014731	G	C	gnomAD Exomes	PASS	NA	ENST00000260323.16	p.Val610Leu	p.Val610Leu	c.1828G>C	missense_variant				1	1613856	6.19634e-07	0	0	PASS			0.002	0.142	0	0	-4.1	0.68	0	0	75034	0	0	0	60002	0	0	0	29602	0	0	0	44872	0	0	0	63970	0	0
15	54014731	G	T	gnomAD Exomes	PASS	NA	ENST00000260323.16	p.Val610Phe	p.Val610Phe	c.1828G>T	missense_variant				1	1613856	6.19634e-07	0	0	PASS			0.003	0.196	0	0	-4.1	0.7	0.013	0	75034	0	0	0	60002	0	0	0	29602	0	0	0	44872	0	0	0	63970	0	0
15	54014731	G	A	gnomAD Exomes,gnomAD Genomes	PASS	PASS	ENST00000260323.16	p.Val610Ile	p.Val610Ile	c.1828G>A	missense_variant				8	1613738	4.95743e-06	0	0	PASS	nfe	6.8e-07	0.003	0.137	0.01	0.02	-4.1	0.42	0	1	74912	0	0	1	59982	0	0	0	29602	0	0	0	44884	0	0	0	63970	0	0
15	54014732	T	C	gnomAD Exomes	PASS	NA	ENST00000260323.16	p.Val610Ala	p.Val610Ala	c.1829T>C	missense_variant				1	1613764	6.19669e-07	0	0	PASS			0.52	0.098	0	0	0.105	0.61	0	0	74994	0	0	0	59974	0	0	0	29604	0	0	0	44868	0	0	0	63966	0	0
15	54014735	A	C	gnomAD Exomes	PASS	NA	ENST00000260323.16	p.Gln611Pro	p.Gln611Pro	c.1832A>C	missense_variant				1	1613906	6.19615e-07	0	0	PASS			7.83	0.127	0	0	0.65	0.51	0	0	75042	0	0	0	60004	0	0	0	29602	0	0	0	44872	0	0	0	64000	0	0
15	54014735	A	G	gnomAD Exomes	PASS	NA	ENST00000260323.16	p.Gln611Arg	p.Gln611Arg	c.1832A>G	missense_variant				1	1613906	6.19615e-07	0	0	PASS			14.5	0.095	0	0	0.65	0.03	0.013	0	75042	0	0	0	60004	0	0	0	29602	0	0	0	44872	0	0	0	64000	0	0
15	54014736	G	A	gnomAD Genomes	NA	PASS	ENST00000260323.16	p.Gln611Gln	p.Gln611Gln	c.1833G>A	synonymous_variant				1	1613748	6.19675e-07	0	0	PASS			0.765		0.01	0.03	0			0	74912	0	0	0	59984	0	0	0	29604	0	0	0	44878	0	0	0	63986	0	0
15	54014738	G	A	gnomAD Exomes	PASS	NA	ENST00000260323.16	p.Gly612Asp	p.Gly612Asp	c.1835G>A	missense_variant				1	1613866	6.1963e-07	0	0	PASS			8.37	0.187	0	0	1.92	0.17	0.011	0	75038	0	0	0	60000	0	0	0	29600	0	0	0	44868	0	0	0	63986	0	0
15	54014739	T	G	gnomAD Genomes	NA	PASS	ENST00000260323.16	p.Gly612Gly	p.Gly612Gly	c.1836T>G	synonymous_variant				1	1613744	6.19677e-07	0	0	PASS			1.31		0	0	-1.42			0	74914	0	0	0	59976	0	0	0	29600	0	0	0	44886	0	0	0	63984	0	0
15	54014739	T	C	gnomAD Exomes	PASS	NA	ENST00000260323.16	p.Gly612Gly	p.Gly612Gly	c.1836T>C	synonymous_variant				1	1613862	6.19632e-07	0	0	PASS			1.52		0	0	-1.42			0	75036	0	0	0	59996	0	0	0	29600	0	0	0	44874	0	0	0	63984	0	0
15	54014745	A	G	gnomAD Exomes	PASS	NA	ENST00000260323.16	p.Gln614Gln	p.Gln614Gln	c.1842A>G	synonymous_variant				4	1613906	2.47846e-06	0	0	PASS	nfe	7.9e-07	4.16		0	0	0.173			0	75040	0	0	0	60002	0	0	0	29604	0	0	0	44874	0	0	0	64014	0	0
15	54014747	G	A	gnomAD Exomes,gnomAD Genomes	PASS	PASS	ENST00000260323.16	p.Gly615Glu	p.Gly615Glu	c.1844G>A	missense_variant				2	1613844	1.23928e-06	0	0	PASS			1.65	0.146	0	0	-1.31	0.3	0	0	75020	0	0	0	60008	0	0	0	29604	0	0	1	44870	0	0	0	63988	0	0
15	54014747	G	C	gnomAD Genomes	NA	PASS	ENST00000260323.16	p.Gly615Ala	p.Gly615Ala	c.1844G>C	missense_variant				1	1613726	6.19684e-07	0	0	PASS			0.097	0.126	0	0	-1.31			0	74898	0	0	0	59988	0	0	0	29604	0	0	0	44882	0	0	0	63988	0	0
15	54014747	G	T	gnomAD Exomes	PASS	NA	ENST00000260323.16	p.Gly615Val	p.Gly615Val	c.1844G>T	missense_variant				1	1613844	6.19639e-07	0	0	PASS			1.93	0.185	0	0	-1.31	0.18	0	0	75020	0	0	0	60008	0	0	0	29604	0	0	0	44870	0	0	0	63988	0	0
15	54014748	G	A	gnomAD Exomes	PASS	NA	ENST00000260323.16	p.Gly615Gly	p.Gly615Gly	c.1845G>A	synonymous_variant				1	1613860	6.19632e-07	0	0	PASS			1.63		0	0	-0.45			0	75022	0	0	1	60020	0	0	0	29604	0	0	0	44872	0	0	0	63974	0	0
15	54014749	C	A	gnomAD Exomes	PASS	NA	ENST00000260323.16	p.Gln616Lys	p.Gln616Lys	c.1846C>A	missense_variant				1	1613832	6.19643e-07	0	0	PASS			14.4	0.169	0	0	4.79	0.41	0.003	0	75020	0	0	0	60004	0	0	0	29598	0	0	0	44858	0	0	0	63986	0	0
15	54014750	A	C	gnomAD Exomes	PASS	NA	ENST00000260323.16	p.Gln616Pro	p.Gln616Pro	c.1847A>C	missense_variant				2	1613926	1.23921e-06	0	0	PASS	nfe	2.8e-07	8.49	0.132	0	0	0.384	0.28	0	0	75032	0	0	0	60014	0	0	0	29598	0	0	0	44870	0	0	0	64020	0	0
15	54014751	G	A	gnomAD Exomes,gnomAD Genomes	PASS	PASS	ENST00000260323.16	p.Gln616Gln	p.Gln616Gln	c.1848G>A	synonymous_variant				52	1613792	3.22222e-05	0	0	PASS	nfe	3.179e-05	2.34		0	0	0.873			0	74912	0	0	0	60000	0	0	0	29602	0	0	1	44884	0	0	0	64008	0	0
15	54014751	G	C	gnomAD Exomes	PASS	NA	ENST00000260323.16	p.Gln616His	p.Gln616His	c.1848G>C	missense_variant				1	1613910	6.19613e-07	0	0	PASS			5.24	0.194	0	0	0.873	0.71	0	0	75034	0	0	0	60020	0	0	0	29602	0	0	0	44872	0	0	0	64008	0	0
15	54014751	GACTGAA	G	gnomAD Exomes	PASS	NA	ENST00000260323.16	p.Thr619_Glu620del	p.Thr619_Glu620del	c.1856_1861del	inframe_deletion				1	1613910	6.19613e-07	0	0	PASS			16.7		0	0	0.873			0	75034	0	0	0	60020	0	0	0	29602	0	0	0	44872	0	0	0	64008	0	0
15	54014752	A	G	gnomAD Exomes	PASS	NA	ENST00000260323.16	p.Thr617Ala	p.Thr617Ala	c.1849A>G	missense_variant				1	1613884	6.19623e-07	0	0	PASS			14.1	0.271	0	0	-0.531	0.12	0	0	75018	0	0	0	60006	0	0	0	29600	0	0	0	44866	0	0	0	64012	0	0
15	54014752	A	C	gnomAD Exomes	PASS	NA	ENST00000260323.16	p.Thr617Pro	p.Thr617Pro	c.1849A>C	missense_variant				1	1613884	6.19623e-07	0	0	PASS			18.6	0.287	0	0	-0.531	0.01	0	1	75018	0	0	0	60006	0	0	0	29600	0	0	0	44866	0	0	0	64012	0	0
15	54014753	C	T	gnomAD Exomes	PASS	NA	ENST00000260323.16	p.Thr617Ile	p.Thr617Ile	c.1850C>T	missense_variant				28	1613694	1.73515e-05	0	0	PASS	amr	4.285e-05	17.1	0.21	0	0	2.14	0	0	0	74872	0	0	6	59978	0	0	0	29604	0	0	0	44874	0	0	0	63992	0	0
15	54014756	A	C	gnomAD Exomes	PASS	NA	ENST00000260323.16	p.Glu618Ala	p.Glu618Ala	c.1853A>C	missense_variant				1	1613904	6.19616e-07	0	0	PASS			23.3	0.374	0	0	3.55	0	0.091	0	75028	0	0	0	60006	0	0	0	29602	0	0	0	44872	0	0	0	64020	0	0
15	54014761	G	A	gnomAD Exomes	PASS	NA	ENST00000260323.16	p.Glu620Lys	p.Glu620Lys	c.1858G>A	missense_variant				1	1613888	6.19622e-07	0	0	PASS			22.5	0.213	0	0	3.22	0	0	0	75022	0	0	0	60006	0	0	0	29602	0	0	0	44866	0	0	0	64016	0	0
15	54014763	A	G	gnomAD Exomes	PASS	NA	ENST00000260323.16	p.Glu620Glu	p.Glu620Glu	c.1860A>G	synonymous_variant				2	1613898	1.23924e-06	0	0	PASS	nfe	2.8e-07	7.35		0	0	0.832			0	75026	0	0	0	60002	0	0	0	29600	0	0	0	44870	0	0	0	64018	0	0
15	54014764	A	T	gnomAD Genomes	NA	PASS	ENST00000260323.16	p.Asn621Tyr	p.Asn621Tyr	c.1861A>T	missense_variant				1	1613768	6.19668e-07	0	0	PASS			22.6	0.201	0	0	1.78			0	74902	0	0	0	59990	0	0	0	29598	0	0	1	44888	0	0	0	64018	0	0
15	54014765	A	G	gnomAD Exomes	PASS	NA	ENST00000260323.16	p.Asn621Ser	p.Asn621Ser	c.1862A>G	missense_variant				2	1613882	1.23925e-06	0	0	PASS			22.7	0.234	0	0	2.97	0.01	0.014	0	75014	0	0	0	60002	0	0	0	29598	0	0	0	44876	0	0	0	64016	0	0
15	54014766	C	T	gnomAD Exomes	PASS	NA	ENST00000260323.16	p.Asn621Asn	p.Asn621Asn	c.1863C>T	synonymous_variant				1	1613862	6.19632e-07	0	0	PASS			5.7		0	0	1.87			0	75012	0	0	0	60010	0	0	0	29604	0	0	1	44874	0	0	0	64002	0	0
15	54014768	C	T	gnomAD Exomes	PASS	NA	ENST00000260323.16	p.Thr622Ile	p.Thr622Ile	c.1865C>T	missense_variant				1	1613828	6.19645e-07	0	0	PASS			22.7	0.229	0	0	7.13	0.02	0.003	0	75000	0	0	0	60002	0	0	0	29602	0	0	0	44876	0	0	0	63990	0	0
15	54014770	G	A	gnomAD Exomes,gnomAD Genomes	PASS	PASS	ENST00000260323.16	p.Glu623Lys	p.Glu623Lys	c.1867G>A	missense_variant				358	1613738	0.000221845	0	0	PASS	nfe	0.00021122	27.6	0.529	0	0	8.79	0	0.98	3	74890	0	0	0	59988	0	0	0	29600	0	0	0	44894	0	0	55	63996	0	0
15	54014770	GA	G	gnomAD Exomes	PASS	NA	ENST00000260323.16	p.Thr624LeufsTer6	p.Thr624LeufsTer6	c.1870del	frameshift_variant				1	1613856	6.19634e-07	0	0	PASS			29.5		0	0.01	8.79			0	75012	0	0	0	60008	0	0	0	29600	0	0	0	44882	0	0	0	63996	0	0
15	54014771	AAACTGTGG	A	gnomAD Exomes	PASS	NA	ENST00000260323.16	p.Thr624Ter	p.Thr624Ter	c.1870_1877del	frameshift_variant				1	1613852	6.19636e-07	0	0	PASS			32		0	0.01	4.72			0	75022	0	0	0	59992	0	0	0	29602	0	0	0	44876	0	0	0	64008	0	0
15	54014771	A	G	gnomAD Exomes	PASS	NA	ENST00000260323.16	p.Glu623Gly	p.Glu623Gly	c.1868A>G	missense_variant				2	1613852	1.23927e-06	0	0	PASS	sas	3.65e-06	26.7	0.506	0	0	4.72	0	0.986	0	75022	0	0	0	59992	0	0	0	29602	0	0	0	44876	0	0	0	64008	0	0
15	54014774	C	T	gnomAD Exomes	PASS	NA	ENST00000260323.16	p.Thr624Ile	p.Thr624Ile	c.1871C>T	missense_variant				1	1613814	6.1965e-07	0	0	PASS			21.4	0.294	0	0	3.58	0.03	0.036	0	75000	0	0	0	59982	0	0	0	29600	0	0	0	44878	0	0	0	63998	0	0
15	54014775	T	C	gnomAD Exomes	PASS	NA	ENST00000260323.16	p.Thr624Thr	p.Thr624Thr	c.1872T>C	synonymous_variant				7	1613754	4.33771e-06	0	0	PASS	sas	2.863e-05	3.8		0	0	-0.961			0	74986	0	0	0	60000	0	0	0	29594	0	0	0	44866	0	0	0	63998	0	0
15	54014776	G	C	gnomAD Genomes	NA	PASS	ENST00000260323.16	p.Val625Leu	p.Val625Leu	c.1873G>C	missense_variant				1	1613774	6.19665e-07	0	0	PASS			17.4	0.197	0	0	4.11			1	74914	0	0	0	59990	0	0	0	29598	0	0	0	44886	0	0	0	64012	0	0
15	54014777	T	C	gnomAD Exomes	PASS	NA	ENST00000260323.16	p.Val625Ala	p.Val625Ala	c.1874T>C	missense_variant				1	1613696	6.19695e-07	0	0	PASS			21.6	0.173	0	0	1.32	0.02	0.058	0	74952	0	0	0	59996	0	0	1	29592	0	0	0	44858	0	0	0	63986	0	0
15	54014778	G	A	gnomAD Exomes	PASS	NA	ENST00000260323.16	p.Val625Val	p.Val625Val	c.1875G>A	synonymous_variant				1	1613828	6.19645e-07	0	0	PASS			6.21		0	0	0.724			0	75018	0	0	0	59990	0	0	0	29600	0	0	0	44872	0	0	0	63996	0	0
15	54014779	G	A	gnomAD Exomes,gnomAD Genomes	PASS	PASS	ENST00000260323.16	p.Asp626Asn	p.Asp626Asn	c.1876G>A	missense_variant				9	1613760	5.57704e-06	0	0	PASS	afr	6.235e-05	24.1	0.375	0	0	7.02	0	0.343	9	74914	0	0	0	59978	0	0	0	29598	0	0	0	44882	0	0	0	64012	0	0
15	54014780	A	T	gnomAD Exomes	PASS	NA	ENST00000260323.16	p.Asp626Val	p.Asp626Val	c.1877A>T	missense_variant				1	1613852	6.19636e-07	0	0	PASS			24	0.523	0	0.01	2.95	0	0.462	0	75024	0	0	0	59992	0	0	0	29596	0	0	0	44874	0	0	0	64006	0	0
15	54014780	A	G	gnomAD Exomes	PASS	NA	ENST00000260323.16	p.Asp626Gly	p.Asp626Gly	c.1877A>G	missense_variant				1	1613852	6.19636e-07	0	0	PASS			21.2	0.271	0	0	2.95	0.06	0.006	0	75024	0	0	0	59992	0	0	0	29596	0	0	0	44874	0	0	0	64006	0	0
15	54014781	TAGTGGAATG	T	gnomAD Exomes	PASS	NA	ENST00000260323.16	p.Gly628_Ser630del	p.Gly628_Ser630del	c.1882_1890del	inframe_deletion				1	1613802	6.19655e-07	0	0	PASS			19.2		0	0	-0.021			0	75018	0	0	0	59980	0	0	0	29598	0	0	0	44868	0	0	0	63988	0	0
15	54014781	T	G	gnomAD Exomes	PASS	NA	ENST00000260323.16	p.Asp626Glu	p.Asp626Glu	c.1878T>G	missense_variant				11	1613802	6.8162e-06	0	0	PASS	nfe	5e-06	13.8	0.249	0	0	-0.021	0.08	0.253	0	75018	0	0	0	59980	0	0	0	29598	0	0	0	44868	0	0	0	63988	0	0
15	54014781	T	C	gnomAD Exomes	PASS	NA	ENST00000260323.16	p.Asp626Asp	p.Asp626Asp	c.1878T>C	synonymous_variant				1	1613802	6.19655e-07	0	0	PASS			5.62		0	0	-0.021			0	75018	0	0	0	59980	0	0	0	29598	0	0	0	44868	0	0	0	63988	0	0
15	54014782	A	G	gnomAD Genomes	NA	PASS	ENST00000260323.16	p.Ser627Gly	p.Ser627Gly	c.1879A>G	missense_variant				1	1613776	6.19665e-07	0	0	PASS			23.1	0.415	0	0	4.68			1	74916	0	0	0	59972	0	0	0	29598	0	0	0	44886	0	0	0	64014	0	0
15	54014783	G	C	gnomAD Exomes	PASS	NA	ENST00000260323.16	p.Ser627Thr	p.Ser627Thr	c.1880G>C	missense_variant				9	1613898	5.57656e-06	0	0	PASS	nfe	3.59e-06	23.4	0.348	0	0	8.79	0	0.197	0	75048	0	0	0	60002	0	0	0	29598	0	0	0	44870	0	0	0	64008	0	0
15	54014784	T	G	gnomAD Exomes	PASS	NA	ENST00000260323.16	p.Ser627Arg	p.Ser627Arg	c.1881T>G	missense_variant				1	1613744	6.19677e-07	0	0	PASS			14.5	0.344	0	0	-0.388	0.09	0.006	0	74998	0	0	0	59982	0	0	0	29598	0	0	0	44870	0	0	0	63980	0	0
15	54014785	G	A	gnomAD Exomes	PASS	NA	ENST00000260323.16	p.Gly628Arg	p.Gly628Arg	c.1882G>A	missense_variant				1	1613838	6.19641e-07	0	0	PASS			27.4	0.598	0	0	8.79	0	0.999	0	75030	0	0	0	59990	0	0	0	29602	0	0	0	44872	0	0	0	64000	0	0
15	54014786	G	C	gnomAD Exomes	PASS	NA	ENST00000260323.16	p.Gly628Ala	p.Gly628Ala	c.1883G>C	missense_variant				14	1613888	8.6747e-06	0	0	PASS	nfe	6.15e-06	25.7	0.466	0	0	7.01	0.02	0.996	0	75026	0	0	0	59992	0	0	0	29602	0	0	0	44870	0	0	0	64018	0	0
15	54014786	G	A	gnomAD Exomes	PASS	NA	ENST00000260323.16	p.Gly628Glu	p.Gly628Glu	c.1883G>A	missense_variant				3	1613888	1.85887e-06	0	0	PASS			26.5	0.589	0	0	7.01	0	0.999	1	75026	0	0	0	59992	0	0	1	29602	0	0	0	44870	0	0	0	64018	0	0
15	54014787	A	G	gnomAD Exomes,gnomAD Genomes	PASS	PASS	ENST00000260323.16	p.Gly628Gly	p.Gly628Gly	c.1884A>G	synonymous_variant				8	1613728	4.95746e-06	0	0	PASS	amr	6.617e-05	3.16		0	0	-5.77			0	74906	0	0	8	59978	0	0	0	29598	0	0	0	44884	0	0	0	64000	0	0
15	54014789	T	A	gnomAD Genomes	NA	PASS	ENST00000260323.16	p.Met629Lys	p.Met629Lys	c.1886T>A	missense_variant				1	1613738	6.19679e-07	0	0	PASS			23.1	0.227	0	0	3.64			0	74892	0	0	0	59978	0	0	0	29600	0	0	0	44884	0	0	0	63998	0	0
15	54014791	A	G	gnomAD Exomes,gnomAD Genomes	PASS	PASS	ENST00000260323.16	p.Ser630Gly	p.Ser630Gly	c.1888A>G	missense_variant				3	1613770	1.859e-06	0	0	PASS	afr	4.43e-06	25.9	0.522	0	0.01	4.71	0	0.952	2	74912	0	0	0	59976	0	0	0	29600	0	0	1	44880	0	0	0	64018	0	0
15	54014792	G	C	gnomAD Exomes	PASS	NA	ENST00000260323.16	p.Ser630Thr	p.Ser630Thr	c.1889G>C	missense_variant				2	1613900	1.23923e-06	0	0	PASS	sas	3.65e-06	24.5	0.395	0	0	3.54	0	0.952	0	75040	0	0	0	60002	0	0	0	29602	0	0	0	44876	0	0	0	64006	0	0
15	54014792	G	A	gnomAD Exomes	PASS	NA	ENST00000260323.16	p.Ser630Asn	p.Ser630Asn	c.1889G>A	missense_variant				3	1613900	1.85885e-06	0	0	PASS	sas	3.65e-06	24.7	0.374	0	0	3.54	0	0.968	0	75040	0	0	0	60002	0	0	0	29602	0	0	0	44876	0	0	0	64006	0	0
15	54014794	A	T	gnomAD Exomes	PASS	NA	ENST00000260323.16	p.Asn631Tyr	p.Asn631Tyr	c.1891A>T	missense_variant				1	1613904	6.19616e-07	0	0	PASS			25.5	0.36	0	0	6.33	0	0.556	0	75042	0	0	1	60008	0	0	0	29602	0	0	0	44876	0	0	0	64016	0	0
15	54014795	A	T	gnomAD Exomes	PASS	NA	ENST00000260323.16	p.Asn631Ile	p.Asn631Ile	c.1892A>T	missense_variant				1	1613892	6.1962e-07	0	0	PASS			25	0.427	0	0	3.7	0	0.77	0	75028	0	0	1	60000	0	0	0	29600	0	0	0	44878	0	0	0	64018	0	0
15	54014796	T	C	gnomAD Exomes	PASS	NA	ENST00000260323.16	p.Asn631Asn	p.Asn631Asn	c.1893T>C	synonymous_variant				1	1613846	6.19638e-07	0	0	PASS			6.46		0	0	-0.192			0	75020	0	0	0	60000	0	0	0	29596	0	0	0	44860	0	0	0	64014	0	0
15	54014797	G	A	gnomAD Exomes	PASS	NA	ENST00000260323.16	p.Gly632Ser	p.Gly632Ser	c.1894G>A	missense_variant				2	1613854	1.23927e-06	0	0	PASS			17.1	0.222	0	0	0.727	0.36	0.003	0	75004	0	0	0	60002	0	0	0	29598	0	0	0	44872	0	0	0	64012	0	0
15	54014798	G	T	gnomAD Exomes	PASS	NA	ENST00000260323.16	p.Gly632Val	p.Gly632Val	c.1895G>T	missense_variant				1	1613868	6.19629e-07	0	0	PASS			23	0.347	0	0	1.62	0	0.422	1	75016	0	0	0	59996	0	0	0	29606	0	0	0	44872	0	0	0	64020	0	0
15	54014806	T	C	gnomAD Exomes	PASS	NA	ENST00000260323.16	p.Cys635Arg	p.Cys635Arg	c.1903T>C	missense_variant				11	1613860	6.81596e-06	0	0	PASS	nfe	3.59e-06	23.6	0.222	0	0.01	3.72	0.02	0.003	0	75016	0	0	0	59998	0	0	0	29598	0	0	0	44866	0	0	0	64016	0	0
15	54014808	T	C	gnomAD Exomes	PASS	NA	ENST00000260323.16	p.Cys635Cys	p.Cys635Cys	c.1905T>C	synonymous_variant				3	1613870	1.85889e-06	0	0	PASS			9.77		0	0	0.79			0	75022	0	0	0	59994	0	0	1	29600	0	0	0	44872	0	0	0	64012	0	0
15	54014809	G	A	gnomAD Exomes,gnomAD Genomes	PASS	PASS	ENST00000260323.16	p.Ala636Thr	p.Ala636Thr	c.1906G>A	missense_variant				10	1613742	6.19678e-06	0	0	PASS	nfe	3.59e-06	20.3	0.191	0	0	4.92	0.11	0.015	1	74894	0	0	0	59982	0	0	0	29596	0	0	0	44884	0	0	0	64006	0	0
15	54014809	G	T	gnomAD Exomes	PASS	NA	ENST00000260323.16	p.Ala636Ser	p.Ala636Ser	c.1906G>T	missense_variant				1	1613862	6.19632e-07	0	0	PASS			22.2	0.188	0	0	4.92	0.03	0.031	0	75016	0	0	0	60002	0	0	0	29598	0	0	1	44872	0	0	0	64006	0	0
15	54014810	C	T	gnomAD Exomes	PASS	NA	ENST00000260323.16	p.Ala636Val	p.Ala636Val	c.1907C>T	missense_variant				11	1613780	6.81629e-06	0	0	PASS	nfe	5e-06	10.6	0.186	0	0	3.02	0.57	0	0	75004	0	0	0	59986	0	0	0	29592	0	0	0	44870	0	0	0	63992	0	0
15	54014811	A	G	gnomAD Exomes	PASS	NA	ENST00000260323.16	p.Ala636Ala	p.Ala636Ala	c.1908A>G	synonymous_variant				1	1613916	6.19611e-07	0	0	PASS			1.48		0	0	-4.04			0	75042	0	0	0	60004	0	0	0	29600	0	0	0	44872	0	0	0	64012	0	0
15	54014812	T	C	gnomAD Exomes	PASS	NA	ENST00000260323.16	p.Ser637Pro	p.Ser637Pro	c.1909T>C	missense_variant				1	1613814	6.1965e-07	0	0	PASS			26	0.516	0	0	6.36	0	0.986	0	74992	0	0	0	59986	0	0	0	29598	0	0	0	44868	0	0	0	64008	0	0
15	54014813	C	T	gnomAD Exomes	PASS	NA	ENST00000260323.16	p.Ser637Phe	p.Ser637Phe	c.1910C>T	missense_variant				1	1613836	6.19642e-07	0	0	PASS			25.6	0.611	0	0	8.9	0	0.991	0	75006	0	0	0	60008	0	0	0	29600	0	0	0	44876	0	0	0	63990	0	0
15	54014818	G	T	gnomAD Exomes	PASS	NA	ENST00000260323.16	p.Asp639Tyr	p.Asp639Tyr	c.1915G>T	missense_variant				1	1613874	6.19627e-07	0	0	PASS			25.2	0.565	0	0	5.78	0	0.817	0	75036	0	0	0	59994	0	0	0	29600	0	0	0	44868	0	0	0	64008	0	0
15	54014819	A	T	gnomAD Exomes,gnomAD Genomes	PASS	PASS	ENST00000260323.16	p.Asp639Val	p.Asp639Val	c.1916A>T	missense_variant				23	1613760	1.42524e-05	0	0	PASS	nfe	1.298e-05	24.5	0.577	0	0	4.69	0	0.518	0	74902	0	0	0	59974	0	0	0	29598	0	0	0	44888	0	0	0	64016	0	0
15	54014821	C	G	gnomAD Exomes	PASS	NA	ENST00000260323.16	p.Arg640Gly	p.Arg640Gly	c.1918C>G	missense_variant				1	1613764	6.19669e-07	0	0	PASS			21.2	0.128	0	0	1.63	0	0.056	0	74996	0	0	0	59978	0	0	0	29594	0	0	0	44868	0	0	0	63994	0	0
15	54014821	C	A	gnomAD Exomes	PASS	NA	ENST00000260323.16	p.Arg640Arg	p.Arg640Arg	c.1918C>A	synonymous_variant				3	1613764	1.85901e-06	0	0	PASS	nfe	6.8e-07	7.38		0	0	1.63			0	74996	0	0	0	59978	0	0	0	29594	0	0	0	44868	0	0	0	63994	0	0
15	54014821	C	T	gnomAD Exomes,gnomAD Genomes	PASS	PASS	ENST00000260323.16	p.Arg640Trp	p.Arg640Trp	c.1918C>T	missense_variant				46	1613646	2.85069e-05	1	0	PASS	eas	0.00022311	22.8	0.197	0	0	1.63	0	0.306	9	74874	1	0	0	59958	0	0	0	29594	0	0	16	44880	0	0	0	63994	0	0
15	54014822	G	A	gnomAD Exomes,gnomAD Genomes	PASS	PASS	ENST00000260323.16	p.Arg640Gln	p.Arg640Gln	c.1919G>A	missense_variant				30	1613826	1.85894e-05	0	0	PASS	nfe	1.454e-05	0.009	0.219	0	0	-3.86	0.4	0	1	75014	0	0	1	60000	0	0	1	29590	0	0	0	44868	0	0	0	64004	0	0
15	54014823	G	A	gnomAD Exomes	PASS	NA	ENST00000260323.16	p.Arg640Arg	p.Arg640Arg	c.1920G>A	synonymous_variant				5	1613876	3.09813e-06	0	0	PASS	nfe	1.24e-06	1.82		0	0	-0.275			0	75032	0	0	0	60000	0	0	0	29594	0	0	0	44870	0	0	0	64006	0	0
15	54014826	T	C	gnomAD Exomes	PASS	NA	ENST00000260323.16	p.Ser641Ser	p.Ser641Ser	c.1923T>C	synonymous_variant				1	1613658	6.1971e-07	0	0	PASS			8.34		0	0	-0.243			0	74946	0	0	0	59966	0	0	0	29596	0	0	0	44868	0	0	0	63982	0	0
15	54014828	A	G	gnomAD Exomes,gnomAD Genomes	PASS	PASS	ENST00000260323.16	p.His642Arg	p.His642Arg	c.1925A>G	missense_variant				19	1613792	1.17735e-05	0	0	PASS	nfe	9.53e-06	22	0.234	0	0	1.05	0	0	1	74930	0	0	0	59984	0	0	0	29596	0	0	0	44890	0	0	0	64010	0	0
15	54014829	T	C	gnomAD Exomes	PASS	NA	ENST00000260323.16	p.His642His	p.His642His	c.1926T>C	synonymous_variant				3	1613912	1.85884e-06	0	0	PASS	nfe	2.8e-07	6.96		0	0	0.207			0	75028	0	0	0	60004	0	0	0	29602	0	0	0	44874	0	0	0	64006	0	0
15	54014832	C	T	gnomAD Exomes	PASS	NA	ENST00000260323.16	p.Tyr643Tyr	p.Tyr643Tyr	c.1929C>T	synonymous_variant				2	1613886	1.23924e-06	0	0	PASS			4.17		0	0	0.599			0	75034	0	0	0	60004	0	0	0	29598	0	0	1	44876	0	0	0	64002	0	0
15	54014833	A	T	gnomAD Exomes	PASS	NA	ENST00000260323.16	p.Ser644Cys	p.Ser644Cys	c.1930A>T	missense_variant				1	1613934	6.19604e-07	0	0	PASS			23.8	0.423	0	0	2.95	0	0.498	0	75056	0	0	0	60006	0	0	0	29598	0	0	0	44878	0	0	0	64022	0	0
15	54014834	G	A	gnomAD Exomes	PASS	NA	ENST00000260323.16	p.Ser644Asn	p.Ser644Asn	c.1931G>A	missense_variant				2	1613928	1.23921e-06	0	0	PASS	nfe	2.8e-07	23.3	0.24	0	0	3.52	0	0.073	0	75032	0	0	0	60010	0	0	0	29600	0	0	0	44880	0	0	0	64020	0	0
15	54014837	A	T	gnomAD Exomes	PASS	NA	ENST00000260323.16	p.Asp645Val	p.Asp645Val	c.1934A>T	missense_variant				1	1613896	6.19619e-07	0	0	PASS			22.4	0.212	0	0	1.13	0.04	0.001	0	75036	0	0	0	60002	0	0	0	29600	0	0	0	44872	0	0	1	64006	0	0
15	54014840	C	T	gnomAD Exomes	PASS	NA	ENST00000260323.16	p.Ser646Phe	p.Ser646Phe	c.1937C>T	missense_variant				2	1613848	1.23927e-06	0	0	PASS	nfe	2.8e-07	25.6	0.508	0	0	8.9	0	0.991	0	75002	0	0	0	60000	0	0	0	29600	0	0	0	44880	0	0	0	64004	0	0
15	54014844	G	A	gnomAD Exomes	PASS	NA	ENST00000260323.16	p.Gln647Gln	p.Gln647Gln	c.1941G>A	synonymous_variant				17	1613852	1.05338e-05	0	0	PASS	nfe	8.78e-06	6.99		0	0.01	2.34			0	75014	0	0	0	60002	0	0	0	29602	0	0	0	44882	0	0	0	64006	0	0
15	54014844	G	C	gnomAD Exomes	PASS	NA	ENST00000260323.16	p.Gln647His	p.Gln647His	c.1941G>C	missense_variant				2	1613852	1.23927e-06	0	0	PASS	sas	3.65e-06	24	0.422	0	0.01	2.34	0	0.986	0	75014	0	0	0	60002	0	0	0	29602	0	0	0	44882	0	0	0	64006	0	0
15	54014845	C	T	gnomAD Exomes	PASS	NA	ENST00000260323.16	p.Leu648Phe	p.Leu648Phe	c.1942C>T	missense_variant				1	1613896	6.19619e-07	0	0	PASS			22	0.272	0	0	2.94	0.04	0.117	0	75042	0	0	0	60008	0	0	0	29602	0	0	0	44876	0	0	0	64016	0	0
15	54014846	T	G	gnomAD Exomes,gnomAD Genomes	PASS	PASS	ENST00000260323.16	p.Leu648Arg	p.Leu648Arg	c.1943T>G	missense_variant				6	1613722	3.71811e-06	0	0	PASS	afr	3.472e-05	23.6	0.486	0	0	2.93	0	0.347	6	74898	0	0	0	59964	0	0	0	29600	0	0	0	44884	0	0	0	64006	0	0
15	54014848	T	C	gnomAD Exomes	PASS	NA	ENST00000260323.16	p.Ser649Pro	p.Ser649Pro	c.1945T>C	missense_variant				1	1613892	6.1962e-07	0	0	PASS			24.6	0.498	0	0	6.36	0.07	0.986	0	75038	0	0	0	60006	0	0	0	29602	0	0	0	44868	0	0	0	64022	0	0
15	54014851	T	A	gnomAD Exomes,gnomAD Genomes	PASS	PASS	ENST00000260323.16	p.Leu650Ile	p.Leu650Ile	c.1948T>A	missense_variant				4	1613772	2.47866e-06	0	0	PASS	nfe	7.9e-07	20.6	0.101	0	0	1.6	0.01	0.081	0	74922	0	0	0	59980	0	0	0	29602	0	0	0	44880	0	0	0	64014	0	0
15	54014851	T	G	gnomAD Exomes	PASS	NA	ENST00000260323.16	p.Leu650Val	p.Leu650Val	c.1948T>G	missense_variant				2	1613890	1.23924e-06	0	0	PASS	nfe	2.8e-07	20.1	0.109	0	0	1.6	0	0.055	0	75044	0	0	0	60000	0	0	0	29602	0	0	0	44868	0	0	0	64014	0	0
15	54014853	A	G	gnomAD Exomes	PASS	NA	ENST00000260323.16	p.Leu650Leu	p.Leu650Leu	c.1950A>G	synonymous_variant				1	1613910	6.19613e-07	0	0	PASS			3.31		0	0	-0.795			0	75044	0	0	0	60004	0	0	0	29602	0	0	0	44862	0	0	1	64022	0	0
15	54014855	A	G	gnomAD Exomes	PASS	NA	ENST00000260323.16	p.His651Arg	p.His651Arg	c.1952A>G	missense_variant				5	1613894	3.0981e-06	0	0	PASS	nfe	1.24e-06	21.7	0.214	0	0.01	1.4	0.01	0	0	75030	0	0	0	60000	0	0	0	29602	0	0	0	44868	0	0	0	64022	0	0
15	54014856	T	G	gnomAD Exomes	PASS	NA	ENST00000260323.16	p.His651Gln	p.His651Gln	c.1953T>G	missense_variant				2	1613926	1.23921e-06	0	0	PASS	nfe	2.8e-07	3.9	0.101	0.08	0.27	-2.81	0.99	0.001	0	75032	0	0	0	60002	0	0	0	29604	0	0	0	44874	0	0	0	64026	0	0
15	54014857	G	A	gnomAD Exomes,gnomAD Genomes	PASS	PASS	ENST00000260323.16	p.Glu652Lys	p.Glu652Lys	c.1954G>A	missense_variant				3	1613796	1.85897e-06	0	0	PASS	nfe	2.8e-07	22.9	0.299	0	0.01	8.8	0.13	0.024	0	74918	0	0	0	59978	0	0	0	29602	0	0	0	44888	0	0	0	64024	0	0
15	54014859	G	A	gnomAD Exomes,gnomAD Genomes	PASS	PASS	ENST00000260323.16	p.Glu652Glu	p.Glu652Glu	c.1956G>A	synonymous_variant				5	1613802	3.09827e-06	0	0	PASS	nfe	1.24e-06	5.67		0	0	-0.18			0	74916	0	0	0	59978	0	0	0	29604	0	0	0	44886	0	0	0	64022	0	0
15	54014861	A	C	gnomAD Exomes,gnomAD Genomes	PASS	PASS	ENST00000260323.16	p.Asp653Ala	p.Asp653Ala	c.1958A>C	missense_variant				8	1613922	4.95687e-06	0	0	PASS	amr	6.615e-05	24.5	0.553	0	0	2.94	0.13	0.994	0	75042	0	0	8	60002	0	0	0	29604	0	0	0	44874	0	0	0	64026	0	0
15	54014861	A	G	gnomAD Exomes	PASS	NA	ENST00000260323.16	p.Asp653Gly	p.Asp653Gly	c.1958A>G	missense_variant				8	1613922	4.95687e-06	0	0	PASS	nfe	1.83e-06	26.8	0.55	0	0	2.94	0.01	0.989	0	75042	0	0	0	60002	0	0	0	29604	0	0	0	44874	0	0	0	64026	0	0
15	54014861	A	T	gnomAD Exomes	PASS	NA	ENST00000260323.16	p.Asp653Val	p.Asp653Val	c.1958A>T	missense_variant				2	1613922	1.23922e-06	0	0	PASS	nfe	2.8e-07	26.4	0.558	0	0	2.94	0	0.996	0	75042	0	0	0	60002	0	0	0	29604	0	0	0	44874	0	0	0	64026	0	0
15	54014863	C	G	gnomAD Exomes	PASS	NA	ENST00000260323.16	p.Leu654Val	p.Leu654Val	c.1960C>G	missense_variant				13	1613896	8.05504e-06	0	0	PASS	eas	0.00017094	19.6	0.19	0	0	3.57	0	0.086	0	75034	0	0	0	60000	0	0	0	29606	0	0	13	44872	0	0	0	64010	0	0
15	54014865	T	G	gnomAD Exomes,gnomAD Genomes	PASS	PASS	ENST00000260323.16	p.Leu654Leu	p.Leu654Leu	c.1962T>G	synonymous_variant				13	1613792	8.05556e-06	0	0	PASS	sas	6.762e-05	6.88		0	0	-0.022			0	74912	0	0	0	59986	0	0	0	29604	0	0	1	44888	0	0	0	64020	0	0
15	54014865	T	C	gnomAD Exomes	PASS	NA	ENST00000260323.16	p.Leu654Leu	p.Leu654Leu	c.1962T>C	synonymous_variant				2	1613910	1.23923e-06	0	0	PASS	nfe	2.8e-07	7.21		0	0	-0.022			0	75034	0	0	0	60006	0	0	0	29604	0	0	0	44876	0	0	0	64020	0	0
15	54014870	C	T	gnomAD Exomes	PASS	NA	ENST00000260323.16	p.Pro656Leu	p.Pro656Leu	c.1967C>T	missense_variant				2	1613874	1.23925e-06	0	0	PASS	amr	5.53e-06	25.5	0.576	0	0	7.08	0	0.997	0	75016	0	0	2	59992	0	0	0	29604	0	0	0	44882	0	0	0	64022	0	0
15	54014871	A	G	gnomAD Exomes,gnomAD Genomes	PASS	PASS	ENST00000260323.16	p.Pro656Pro	p.Pro656Pro	c.1968A>G	synonymous_variant				10	1613810	6.19652e-06	0	0	PASS	afr	4.43e-06	2.6		0	0	-3.29			2	74922	0	0	0	59980	0	0	0	29606	0	0	0	44888	0	0	0	64028	0	0
15	54014872	T	C	gnomAD Exomes	PASS	NA	ENST00000260323.16	p.Trp657Arg	p.Trp657Arg	c.1969T>C	missense_variant	Uncertain significance	2238180		2	1613922	1.23922e-06	0	0	PASS	nfe	2.8e-07	27.8	0.688	0	0	4.72	0	0.996	0	75048	0	0	0	59998	0	0	0	29602	0	0	0	44876	0	0	0	64014	0	0
15	54014878	G	A	gnomAD Exomes,gnomAD Genomes	PASS	PASS	ENST00000260323.16	p.Glu659Lys	p.Glu659Lys	c.1975G>A	missense_variant				4	1613832	2.47857e-06	0	0	PASS	nfe	7.9e-07	24.1	0.374	0	0	7.03	0	0.036	0	74928	0	0	0	59982	0	0	0	29606	0	0	0	44886	0	0	0	64016	0	0
15	54014879	A	G	gnomAD Exomes	PASS	NA	ENST00000260323.16	p.Glu659Gly	p.Glu659Gly	c.1976A>G	missense_variant				1	1613936	6.19603e-07	0	0	PASS			22.5	0.267	0	0	3.73	0.08	0	0	75044	0	0	0	60004	0	0	0	29606	0	0	0	44876	0	0	0	64018	0	0
15	54014880	A	G	gnomAD Exomes	PASS	NA	ENST00000260323.16	p.Glu659Glu	p.Glu659Glu	c.1977A>G	synonymous_variant				2	1613952	1.23919e-06	0	0	PASS	nfe	2.8e-07	5.61		0	0	-1.06			0	75050	0	0	0	60010	0	0	0	29606	0	0	0	44882	0	0	0	64020	0	0
15	54014882	G	A	gnomAD Exomes	PASS	NA	ENST00000260323.16	p.Trp660Ter	p.Trp660Ter	c.1979G>A	stop_gained				1	1613910	6.19613e-07	0	0	PASS			38		0	0	8.8			0	75044	0	0	0	59988	0	0	0	29604	0	0	0	44880	0	0	0	64020	0	0
15	54014883	G	T	gnomAD Exomes	PASS	NA	ENST00000260323.16	p.Trp660Cys	p.Trp660Cys	c.1980G>T	missense_variant				1	1613908	6.19614e-07	0	0	PASS			24.8	0.407	0	0	8.8	0	0.009	0	75044	0	0	0	60002	0	0	0	29606	0	0	0	44876	0	0	0	64008	0	0
15	54014886	T	TCAAGTAGAG	gnomAD Exomes,gnomAD Genomes	PASS	PASS	ENST00000260323.16	p.Gln662_Gly663insValGluGln	p.Gln662_Gly663insValGluGln	c.1987_1988insTAGAGCAAG	inframe_insertion				14	1613928	8.67449e-06	0	0	PASS	afr	7.218e-05	15.2		0	0	0.267			10	75038	0	0	1	59994	0	0	0	29606	0	0	0	44884	0	0	0	64022	0	0
15	54014887	C	A	gnomAD Exomes	PASS	NA	ENST00000260323.16	p.Gln662Lys	p.Gln662Lys	c.1984C>A	missense_variant				1	1613858	6.19633e-07	0	0	PASS			16.3	0.138	0	0	5.91	0	0	0	75010	0	0	0	59994	0	0	0	29606	0	0	0	44878	0	0	0	63998	0	0
15	54014887	C	T	gnomAD Exomes	PASS	NA	ENST00000260323.16	p.Gln662Ter	p.Gln662Ter	c.1984C>T	stop_gained				1	1613858	6.19633e-07	0	0	PASS			34		0	0	5.91			0	75010	0	0	0	59994	0	0	0	29606	0	0	0	44878	0	0	0	63998	0	0
15	54014897	A	T	gnomAD Exomes	PASS	NA	ENST00000260323.16	p.Asp665Val	p.Asp665Val	c.1994A>T	missense_variant				1	1613902	6.19616e-07	0	0	PASS			22	0.489	0	0	2.22	0	0.154	0	75038	0	0	0	59984	0	0	0	29604	0	0	0	44882	0	0	0	64018	0	0
15	54014898	T	C	gnomAD Exomes	PASS	NA	ENST00000260323.16	p.Asp665Asp	p.Asp665Asp	c.1995T>C	synonymous_variant				3	1613874	1.85888e-06	0	0	PASS	nfe	6.8e-07	1.31		0	0	-1.02			0	75032	0	0	0	59984	0	0	0	29606	0	0	0	44880	0	0	0	64018	0	0
15	54014899	T	G	gnomAD Exomes	PASS	NA	ENST00000260323.16	p.Leu666Val	p.Leu666Val	c.1996T>G	missense_variant				1	1613902	6.19616e-07	0	0	PASS			8.7	0.185	0	0.01	-0.372	0.32	0	0	75038	0	0	0	59984	0	0	0	29604	0	0	0	44882	0	0	0	64020	0	0
15	54014901	A	G	gnomAD Genomes	NA	PASS	ENST00000260323.16	p.Leu666Leu	p.Leu666Leu	c.1998A>G	synonymous_variant				1	1613906	6.19615e-07	0	0	PASS			7.76		0	0	0.667			0	75038	0	0	0	59986	0	0	0	29604	0	0	0	44876	0	0	0	64018	0	0
15	54014902	G	C	gnomAD Exomes	PASS	NA	ENST00000260323.16	p.Gly667Arg	p.Gly667Arg	c.1999G>C	missense_variant				1	1613898	6.19618e-07	0	0	PASS			25.8	0.315	0	0	5.86	0	0.618	0	75028	0	0	0	59992	0	0	0	29606	0	0	1	44880	0	0	0	64016	0	0
15	54014902	G	T	gnomAD Exomes	PASS	NA	ENST00000260323.16	p.Gly667Cys	p.Gly667Cys	c.1999G>T	missense_variant				2	1613898	1.23924e-06	0	0	PASS			24	0.327	0	0	5.86	0	0.028	0	75028	0	0	0	59992	0	0	0	29606	0	0	1	44880	0	0	0	64016	0	0
15	54014903	G	A	gnomAD Exomes	PASS	NA	ENST00000260323.16	p.Gly667Asp	p.Gly667Asp	c.2000G>A	missense_variant				2	1613898	1.23924e-06	0	0	PASS	nfe	2.8e-07	22.1	0.197	0	0	1.98	0	0.012	0	75030	0	0	0	59986	0	0	0	29604	0	0	0	44878	0	0	0	64022	0	0
15	54014907	G	A	gnomAD Exomes,gnomAD Genomes	PASS	PASS	ENST00000260323.16	p.Leu668Leu	p.Leu668Leu	c.2004G>A	synonymous_variant				3	1613740	1.85904e-06	0	0	PASS	afr	4.43e-06	3.34		0	0	0.115			2	74892	0	0	0	59974	0	0	0	29606	0	0	0	44886	0	0	0	64006	0	0
15	54014908	G	C	gnomAD Exomes	PASS	NA	ENST00000260323.16	p.Asp669His	p.Asp669His	c.2005G>C	missense_variant				7	1613892	4.33734e-06	0	0	PASS	nfe	2.47e-06	24.7	0.302	0	0	6.99	0	0.751	0	75016	0	0	0	59992	0	0	0	29606	0	0	0	44882	0	0	0	64018	0	0
15	54014909	A	T	gnomAD Exomes,gnomAD Genomes	PASS	PASS	ENST00000260323.16	p.Asp669Val	p.Asp669Val	c.2006A>T	missense_variant				2	1613782	1.23932e-06	0	0	PASS	nfe	2.8e-07	25.2	0.489	0	0	6.33	0	0.598	0	74916	0	0	0	59976	0	0	0	29602	0	0	0	44888	0	0	0	64022	0	0
15	54014913	A	G	gnomAD Exomes,gnomAD Genomes	PASS	PASS	ENST00000260323.16	p.Ser670Ser	p.Ser670Ser	c.2010A>G	synonymous_variant				46	1613798	2.85042e-05	0	0	PASS	nfe	2.746e-05	7.39		0	0	0.473			1	74918	0	0	2	59974	0	0	0	29602	0	0	0	44890	0	0	0	64018	0	0
15	54014915	C	G	gnomAD Exomes	PASS	NA	ENST00000260323.16	p.Ser671Cys	p.Ser671Cys	c.2012C>G	missense_variant				1	1613882	6.19624e-07	0	0	PASS			23.9	0.469	0	0	4.26	0	0.594	0	75036	0	0	0	59982	0	0	0	29606	0	0	0	44882	0	0	0	64006	0	0
15	54014916	C	T	gnomAD Genomes	NA	PASS	ENST00000260323.16	p.Ser671Ser	p.Ser671Ser	c.2013C>T	synonymous_variant				1	1613862	6.19632e-07	0	0	PASS			0.889		0	0	-1.19			0	75020	0	0	0	59976	0	0	0	29604	0	0	0	44882	0	0	0	64006	0	0
15	54014918	C	A	gnomAD Exomes,gnomAD Genomes	PASS	PASS	ENST00000260323.16	p.Thr672Asn	p.Thr672Asn	c.2015C>A	missense_variant				23	1613734	1.42527e-05	0	0	PASS	nfe	1.298e-05	22.6	0.22	0	0	1.35	0.01	0.559	0	74884	0	0	0	59972	0	0	0	29602	0	0	0	44890	0	0	0	64008	0	0
15	54014918	C	T	gnomAD Exomes,gnomAD Genomes	PASS	PASS	ENST00000260323.16	p.Thr672Ile	p.Thr672Ile	c.2015C>T	missense_variant				6	1613852	3.71781e-06	0	0	PASS	amr	1.327e-05	15.4	0.221	0	0	1.35	0.36	0.007	1	75006	0	0	3	59992	0	0	0	29602	0	0	0	44878	0	0	0	64008	0	0
15	54014919	C	T	gnomAD Exomes	PASS	NA	ENST00000260323.16	p.Thr672Thr	p.Thr672Thr	c.2016C>T	synonymous_variant				5	1613816	3.09825e-06	0	0	PASS	nfe	1.24e-06	2.11		0	0	-0.113			0	75010	0	0	0	59972	0	0	0	29600	0	0	0	44878	0	0	0	64004	0	0
15	54014922	G	A	gnomAD Exomes	PASS	NA	ENST00000260323.16	p.Gln673Gln	p.Gln673Gln	c.2019G>A	synonymous_variant				2	1613912	1.23922e-06	0	0	PASS	nfe	2.8e-07	5.81		0	0	3.5			0	75036	0	0	0	59998	0	0	0	29604	0	0	0	44880	0	0	0	64014	0	0
15	54014923	G	A	gnomAD Exomes	PASS	NA	ENST00000260323.16	p.Glu674Lys	p.Glu674Lys	c.2020G>A	missense_variant				1	1613896	6.19619e-07	0	0	PASS			22.4	0.362	0	0	5.81	0.13	0.073	0	75038	0	0	0	59986	0	0	0	29602	0	0	0	44878	0	0	0	64018	0	0
15	54014924	A	G	gnomAD Exomes,gnomAD Genomes	PASS	PASS	ENST00000260323.16	p.Glu674Gly	p.Glu674Gly	c.2021A>G	missense_variant				6	1613824	3.71788e-06	0	0	PASS	afr	2.55e-05	23.7	0.366	0	0	3.61	0.01	0.073	5	74914	0	0	1	59978	0	0	0	29604	0	0	0	44898	0	0	0	64020	0	0
15	54014925	A	C	gnomAD Exomes	PASS	NA	ENST00000260323.16	p.Glu674Asp	p.Glu674Asp	c.2022A>C	missense_variant				1	1613936	6.19603e-07	0	0	PASS			16.4	0.192	0	0	0.443	0.24	0.092	0	75042	0	0	0	60000	0	0	0	29606	0	0	0	44880	0	0	0	64022	0	0
15	54014926	G	C	gnomAD Exomes	PASS	NA	ENST00000260323.16	p.Gly675Arg	p.Gly675Arg	c.2023G>C	missense_variant				1	1613876	6.19626e-07	0	0	PASS			20.3	0.175	0	0	1.5	0.04	0.017	0	75032	0	0	0	59978	0	0	0	29604	0	0	0	44884	0	0	0	64004	0	0
15	54014926	G	A	gnomAD Exomes	PASS	NA	ENST00000260323.16	p.Gly675Ser	p.Gly675Ser	c.2023G>A	missense_variant				5	1613876	3.09813e-06	0	0	PASS	nfe	6.8e-07	15.3	0.164	0	0	1.5	0.35	0.003	1	75032	0	0	0	59978	0	0	0	29604	0	0	0	44884	0	0	0	64004	0	0
15	54014927	G	T	gnomAD Exomes,gnomAD Genomes	PASS	PASS	ENST00000260323.16	p.Gly675Val	p.Gly675Val	c.2024G>T	missense_variant				3	1613770	1.859e-06	0	0	PASS	nfe	2.8e-07	11.1	0.127	0	0	-0.024	0.28	0	1	74902	0	0	0	59972	0	0	0	29604	0	0	0	44890	0	0	0	64016	0	0
15	54014930	T	C	gnomAD Exomes	PASS	NA	ENST00000260323.16	p.Phe676Ser	p.Phe676Ser	c.2027T>C	missense_variant				1	1613906	6.19615e-07	0	0	PASS			23	0.48	0	0	3.62	0	0.249	0	75048	0	0	0	59972	0	0	0	29598	0	0	0	44884	0	0	0	64014	0	0
15	54014932	G	C	gnomAD Exomes,gnomAD Genomes	PASS	PASS	ENST00000260323.16	p.Asp677His	p.Asp677His	c.2029G>C	missense_variant				181	1613752	0.000112161	0	0	PASS	nfe	0.00013167	15.2	0.24	0	0	4.76	0.11	0.092	3	74916	0	0	0	59954	0	0	0	29594	0	0	0	44892	0	0	0	64006	0	0
15	54014933	A	T	gnomAD Exomes	PASS	NA	ENST00000260323.16	p.Asp677Val	p.Asp677Val	c.2030A>T	missense_variant				3	1613908	1.85884e-06	0	0	PASS	sas	8.75e-06	14.6	0.228	0	0	3.7	0.28	0	0	75056	0	0	0	59978	0	0	0	29600	0	0	0	44880	0	0	0	64014	0	0
15	54014935	T	G	gnomAD Exomes	PASS	NA	ENST00000260323.16	p.Tyr678Asp	p.Tyr678Asp	c.2032T>G	missense_variant				1	1613880	6.19625e-07	0	0	PASS			15.2	0.323	0	0	3.72	0.13	0.003	0	75040	0	0	0	59968	0	0	0	29604	0	0	0	44888	0	0	0	64008	0	0
15	54014936	A	G	gnomAD Exomes	PASS	NA	ENST00000260323.16	p.Tyr678Cys	p.Tyr678Cys	c.2033A>G	missense_variant				1	1613914	6.19612e-07	0	0	PASS			22.3	0.488	0	0	2.25	0.07	0.62	0	75066	0	0	0	59964	0	0	0	29602	0	0	0	44884	0	0	0	64014	0	0
15	54014937	T	C	gnomAD Exomes,gnomAD Genomes	PASS	PASS	ENST00000260323.16	p.Tyr678Tyr	p.Tyr678Tyr	c.2034T>C	synonymous_variant				239	1613908	0.000148088	1	0	PASS	eas	0.00353111	1.21		0	0	0.031			0	75056	0	0	0	59968	0	0	0	29602	0	0	180	44884	1	0	29	64014	0	0
15	54014938	GAAAC	G	gnomAD Exomes	PASS	NA	ENST00000260323.16	p.Asn681ValfsTer14	p.Asn681ValfsTer14	c.2041_2044del	frameshift_variant				1	1613766	6.19669e-07	0	0	PASS			25.4		0	0.02	7.03			0	74928	0	0	0	59948	0	0	0	29600	0	0	0	44890	0	0	0	64008	0	0
15	54014941	A	T	gnomAD Exomes	PASS	NA	ENST00000260323.16	p.Thr680Ser	p.Thr680Ser	c.2038A>T	missense_variant				2	1613884	1.23925e-06	0	0	PASS			15.6	0.202	0	0	1.79	0.08	0.05	0	75036	0	0	0	59970	0	0	0	29600	0	0	1	44876	0	0	0	64020	0	0
15	54014942	C	G	gnomAD Exomes	PASS	NA	ENST00000260323.16	p.Thr680Arg	p.Thr680Arg	c.2039C>G	missense_variant				1	1613834	6.19642e-07	0	0	PASS			18.9	0.356	0	0	3.33	0.01	0.157	0	75028	0	0	0	59970	0	0	0	29604	0	0	0	44884	0	0	0	63996	0	0
15	54014943	A	G	gnomAD Genomes	NA	PASS	ENST00000260323.16	p.Thr680Thr	p.Thr680Thr	c.2040A>G	synonymous_variant				1	1613890	6.19621e-07	0	0	PASS			0.347		0	0	-0.955			0	75050	0	0	0	59970	0	0	0	29596	0	0	1	44882	0	0	0	64022	0	0
15	54014945	A	G	gnomAD Exomes,gnomAD Genomes	PASS	PASS	ENST00000260323.16	p.Asn681Ser	p.Asn681Ser	c.2042A>G	missense_variant	Uncertain significance	3331013		2	1613780	1.23933e-06	0	0	PASS			13.9	0.272	0	0	6.31	0.54	0.003	1	74924	0	0	0	59954	0	0	0	29602	0	0	0	44896	0	0	0	64012	0	0
15	54014948	G	C	gnomAD Exomes	PASS	NA	ENST00000260323.16	p.Ser682Thr	p.Ser682Thr	c.2045G>C	missense_variant				1	1613862	6.19632e-07	0	0	PASS			17.3	0.378	0	0.02	5.86	0.07	0.15	0	75054	0	0	0	59966	0	0	0	29600	0	0	0	44880	0	0	0	63996	0	0
15	54014949	T	A	gnomAD Exomes	PASS	NA	ENST00000260323.16	p.Ser682Arg	p.Ser682Arg	c.2046T>A	missense_variant				4	1613842	2.47856e-06	0	0	PASS	eas	7.39e-06	19.3	0.493	0	0	0.751	0.01	0.462	0	75028	0	0	0	59956	0	0	0	29602	0	0	2	44876	0	0	0	64006	0	0
15	54014950	C	T	gnomAD Exomes,gnomAD Genomes	PASS	PASS	ENST00000260323.16	p.Leu683Phe	p.Leu683Phe	c.2047C>T	missense_variant	Uncertain significance	3186509		62	1613850	3.84174e-05	0	0	PASS	afr	0.00061301	3.78	0.097	0	0	0.388	0.07	0.003	58	75048	0	0	0	59964	0	0	0	29604	0	0	0	44878	0	0	0	63990	0	0
15	54014950	C	G	gnomAD Exomes,gnomAD Genomes	PASS	PASS	ENST00000260323.16	p.Leu683Val	p.Leu683Val	c.2047C>G	missense_variant				6	1613732	3.71809e-06	1	0	PASS	nfe	6.8e-07	1.47	0.16	0	0	0.388	0.2	0.104	0	74926	0	0	1	59944	0	0	0	29604	0	0	0	44890	0	0	0	63990	0	0
15	54014951	T	C	gnomAD Exomes	PASS	NA	ENST00000260323.16	p.Leu683Pro	p.Leu683Pro	c.2048T>C	missense_variant				1	1613886	6.19622e-07	0	0	PASS			16.9	0.247	0	0	4.72	0.26	0	0	75042	0	0	0	59970	0	0	0	29602	0	0	0	44876	0	0	0	64018	0	0
15	54014956	G	T	gnomAD Exomes	PASS	NA	ENST00000260323.16	p.Asp685Tyr	p.Asp685Tyr	c.2053G>T	missense_variant				1	1613808	6.19652e-07	0	0	PASS			23.9	0.536	0	0.02	5.82	0	0.781	0	75028	0	0	0	59952	0	0	0	29604	0	0	0	44878	0	0	0	64002	0	0
15	54014957	A	G	gnomAD Exomes	PASS	NA	ENST00000260323.16	p.Asp685Gly	p.Asp685Gly	c.2054A>G	missense_variant				1	1613846	6.19638e-07	0	0	PASS			22.6	0.329	0	0	4.71	0.02	0.006	0	75024	0	0	0	59958	0	0	0	29604	0	0	0	44874	0	0	0	64004	0	0
15	54014958	C	A	gnomAD Exomes	PASS	NA	ENST00000260323.16	p.Asp685Glu	p.Asp685Glu	c.2055C>A	missense_variant				2	1613794	1.23932e-06	0	0	PASS			6.59	0.146	0	0	0.827	0.1	0.006	0	75022	0	0	1	59950	0	0	0	29596	0	0	0	44876	0	0	0	64004	0	0
15	54014961	A	G	gnomAD Exomes,gnomAD Genomes	PASS	PASS	ENST00000260323.16	p.Gln686Gln	p.Gln686Gln	c.2058A>G	synonymous_variant				3	1613722	1.85906e-06	0	0	PASS	afr	1.064e-05	1.29		0	0	-0.429			3	74902	0	0	0	59930	0	0	0	29604	0	0	0	44894	0	0	0	64006	0	0
15	54014962	C	T	gnomAD Exomes	PASS	NA	ENST00000260323.16	p.Gln687Ter	p.Gln687Ter	c.2059C>T	stop_gained				1	1613818	6.19649e-07	0	0	PASS			35		0	0	5.96			0	75032	0	0	0	59948	0	0	0	29598	0	0	0	44880	0	0	0	63992	0	0
15	54014964	G	C	gnomAD Genomes	NA	PASS	ENST00000260323.16	p.Gln687His	p.Gln687His	c.2061G>C	missense_variant				2	1613674	1.23941e-06	0	0	PASS	nfe	2.8e-07	12.9	0.186	0	0	-0.262	0.01	0	0	74902	0	0	0	59928	0	0	0	29600	0	0	0	44886	0	0	0	63986	0	0
15	54014968	G	C	gnomAD Exomes	PASS	NA	ENST00000260323.16	p.Asp689His	p.Asp689His	c.2065G>C	missense_variant				1	1613776	6.19665e-07	0	0	PASS			20.3	0.227	0	0	4.17	0.01	0.101	0	75024	0	0	0	59934	0	0	0	29604	0	0	0	44878	0	0	0	63984	0	0
15	54014969	A	G	gnomAD Exomes	PASS	NA	ENST00000260323.16	p.Asp689Gly	p.Asp689Gly	c.2066A>G	missense_variant				1	1613814	6.1965e-07	0	0	PASS			3.3	0.247	0	0	1.84	0.22	0	0	75042	0	0	1	59946	0	0	0	29600	0	0	0	44876	0	0	0	63996	0	0
15	54014970	T	A	gnomAD Exomes	PASS	NA	ENST00000260323.16	p.Asp689Glu	p.Asp689Glu	c.2067T>A	missense_variant				1	1613840	6.1964e-07	0	0	PASS			0.186	0.128	0	0	-0.757	0.16	0	0	75040	0	0	1	59952	0	0	0	29602	0	0	0	44882	0	0	0	63998	0	0
15	54014970	T	C	gnomAD Exomes	PASS	NA	ENST00000260323.16	p.Asp689Asp	p.Asp689Asp	c.2067T>C	synonymous_variant				1	1613840	6.1964e-07	0	0	PASS			0.203		0	0	-0.757			0	75040	0	0	0	59952	0	0	0	29602	0	0	0	44882	0	0	0	63998	0	0
15	54014971	G	C	gnomAD Genomes	NA	PASS	ENST00000260323.16	p.Val690Leu	p.Val690Leu	c.2068G>C	missense_variant				1	1613666	6.19707e-07	0	0	PASS			2.7	0.101	0	0	0.974			0	74914	0	0	1	59928	0	0	0	29602	0	0	0	44892	0	0	0	63972	0	0
15	54014972	T	C	gnomAD Exomes	PASS	NA	ENST00000260323.16	p.Val690Ala	p.Val690Ala	c.2069T>C	missense_variant				1	1613814	6.1965e-07	0	0	PASS			2.55	0.134	0	0	0.476	0.71	0.007	0	75028	0	0	0	59944	0	0	0	29600	0	0	0	44882	0	0	0	63994	0	0
15	54014973	T	C	gnomAD Exomes	PASS	NA	ENST00000260323.16	p.Val690Val	p.Val690Val	c.2070T>C	synonymous_variant				2	1613798	1.23931e-06	0	0	PASS			2.55		0	0.01	2.35			0	75022	0	0	0	59952	0	0	0	29602	0	0	1	44878	0	0	0	63992	0	0
15	54014975	A	G	gnomAD Exomes	PASS	NA	ENST00000260323.16	p.Tyr691Cys	p.Tyr691Cys	c.2072A>G	missense_variant				2	1613832	1.23929e-06	0	0	PASS	nfe	2.8e-07	10.2	0.122	0	0	2.33	0.24	0	0	75058	0	0	0	59946	0	0	0	29600	0	0	0	44884	0	0	0	63984	0	0
15	54014977	A	C	gnomAD Exomes	PASS	NA	ENST00000260323.16	p.Asn692His	p.Asn692His	c.2074A>C	missense_variant	Uncertain significance	3331009		25	1613820	1.54912e-05	0	0	PASS	nfe	1.454e-05	9.15	0.129	0	0	1.89	0.14	0	0	75050	0	0	0	59952	0	0	0	29600	0	0	0	44880	0	0	0	63978	0	0
15	54014977	A	G	gnomAD Exomes	PASS	NA	ENST00000260323.16	p.Asn692Asp	p.Asn692Asp	c.2074A>G	missense_variant				1	1613820	6.19648e-07	0	0	PASS			10.5	0.116	0	0	1.89	0.18	0.007	0	75050	0	0	0	59952	0	0	0	29600	0	0	0	44880	0	0	0	63978	0	0
15	54014978	A	G	gnomAD Exomes	PASS	NA	ENST00000260323.16	p.Asn692Ser	p.Asn692Ser	c.2075A>G	missense_variant				1	1613818	6.19649e-07	0	0	PASS			0.306	0.194	0	0	-1.25	0.42	0	0	75046	0	0	0	59952	0	0	0	29604	0	0	0	44880	0	0	0	63976	0	0
15	54014979	T	C	gnomAD Exomes,gnomAD Genomes	PASS	PASS	ENST00000260323.16	p.Asn692Asn	p.Asn692Asn	c.2076T>C	synonymous_variant				2	1613632	1.23944e-06	0	0	PASS			2.38		0	0.01	0.816			0	74910	0	0	0	59920	0	0	0	29602	0	0	0	44894	0	0	1	63962	0	0
15	54014980	A	G	gnomAD Exomes,gnomAD Genomes	PASS	PASS	ENST00000260323.16	p.Lys693Glu	p.Lys693Glu	c.2077A>G	missense_variant				2	1613680	1.2394e-06	0	0	PASS			16.3	0.204	0	0.02	2.29	0.3	0.257	1	74918	0	0	0	59924	0	0	0	29602	0	0	0	44894	0	0	0	63972	0	0
15	54014984	A	G	gnomAD Exomes,gnomAD Genomes	PASS	PASS	ENST00000260323.16	p.Asp694Gly	p.Asp694Gly	c.2081A>G	missense_variant				4	1613520	2.47905e-06	0	0	PASS	sas	3.65e-06	21	0.323	0	0	3.69	0.1	0.023	1	74864	0	0	0	59906	0	0	0	29606	0	0	0	44884	0	0	0	63934	0	0
15	54014986	C	A	gnomAD Exomes	PASS	NA	ENST00000260323.16	p.Leu695Ile	p.Leu695Ile	c.2083C>A	missense_variant				1	1613652	6.19712e-07	0	0	PASS			14.3	0.187	0	0	1.58	0.11	0.146	0	75010	0	0	0	59922	0	0	0	29602	0	0	0	44870	0	0	0	63932	0	0
15	54014988	A	G	gnomAD Exomes	PASS	NA	ENST00000260323.16	p.Leu695Leu	p.Leu695Leu	c.2085A>G	synonymous_variant				7	1613742	4.33774e-06	0	0	PASS	nfe	1.83e-06	2.1		0	0.01	-0.454			0	75050	0	0	0	59928	0	0	0	29602	0	0	0	44880	0	0	0	63954	0	0
15	54014989	G	A	gnomAD Exomes	PASS	NA	ENST00000260323.16	p.Glu696Lys	p.Glu696Lys	c.2086G>A	missense_variant				1	1613678	6.19702e-07	0	0	PASS			22.8	0.292	0	0	4.11	0	0.015	0	75032	0	0	0	59922	0	0	0	29604	0	0	0	44878	0	0	0	63916	0	0
15	54014991	A	T	gnomAD Exomes	PASS	NA	ENST00000260323.16	p.Glu696Asp	p.Glu696Asp	c.2088A>T	missense_variant				1	1613710	6.1969e-07	0	0	PASS			10.4	0.233	0	0	-0.194	0.37	0	0	75038	0	0	0	59926	0	0	0	29604	0	0	0	44880	0	0	0	63934	0	0
15	54014991	A	G	gnomAD Exomes	PASS	NA	ENST00000260323.16	p.Glu696Glu	p.Glu696Glu	c.2088A>G	synonymous_variant				1	1613710	6.1969e-07	0	0	PASS			4.07		0	0	-0.194			0	75038	0	0	0	59926	0	0	0	29604	0	0	0	44880	0	0	0	63934	0	0
15	54014994	C	T	gnomAD Exomes	PASS	NA	ENST00000260323.16	p.Tyr697Tyr	p.Tyr697Tyr	c.2091C>T	synonymous_variant				1	1613684	6.197e-07	0	0	PASS			5.94		0	0	1.65			0	75036	0	0	0	59924	0	0	0	29604	0	0	0	44880	0	0	0	63926	0	0
15	54014995	T	C	gnomAD Exomes	PASS	NA	ENST00000260323.16	p.Leu698Leu	p.Leu698Leu	c.2092T>C	synonymous_variant				2	1613682	1.2394e-06	0	0	PASS	nfe	2.8e-07	2.93		0	0	-0.307			0	75028	0	0	0	59918	0	0	0	29606	0	0	0	44876	0	0	0	63934	0	0
15	54014999	G	A	gnomAD Exomes,gnomAD Genomes	PASS	PASS	ENST00000260323.16	p.Gly699Glu	p.Gly699Glu	c.2096G>A	missense_variant				2	1613448	1.23958e-06	0	0	PASS			22.3	0.16	0	0	2.4	0.01	0	1	74898	0	0	0	59896	0	0	0	29604	0	0	0	44880	0	0	0	63896	0	0
15	54014999	G	T	gnomAD Exomes	PASS	NA	ENST00000260323.16	p.Gly699Val	p.Gly699Val	c.2096G>T	missense_variant				1	1613566	6.19745e-07	0	0	PASS			22.2	0.162	0	0	2.4	0.01	0.006	0	75020	0	0	0	59916	0	0	0	29604	0	0	0	44868	0	0	0	63896	0	0
15	54015000	A	G	gnomAD Exomes	PASS	NA	ENST00000260323.16	p.Gly699Gly	p.Gly699Gly	c.2097A>G	synonymous_variant				2	1613676	1.23941e-06	0	0	PASS	nfe	2.8e-07	8.1		0	0	0.048			0	75044	0	0	0	59920	0	0	0	29604	0	0	0	44878	0	0	0	63918	0	0
15	54015002	A	G	gnomAD Exomes	PASS	NA	ENST00000260323.16	p.Lys700Arg	p.Lys700Arg	c.2099A>G	missense_variant				1	1613626	6.19722e-07	0	0	PASS			22.9	0.206	0	0	2.93	0.01	0.005	0	75048	0	0	0	59910	0	0	0	29604	0	0	0	44870	0	0	0	63906	0	0
15	54015003	G	C	gnomAD Exomes	PASS	NA	ENST00000260323.16	p.Lys700Asn	p.Lys700Asn	c.2100G>C	missense_variant				1	1613602	6.19732e-07	0	0	PASS			23.4	0.318	0	0	4.12	0	0.351	0	75026	0	0	0	59914	0	0	0	29602	0	0	0	44874	0	0	0	63898	0	0
15	54015003	G	A	gnomAD Exomes,gnomAD Genomes	PASS	PASS	ENST00000260323.16	p.Lys700Lys	p.Lys700Lys	c.2100G>A	synonymous_variant				4	1613484	2.47911e-06	0	0	PASS	nfe	2.8e-07	7.91		0	0	4.12			0	74904	0	0	0	59894	0	0	0	29602	0	0	0	44886	0	0	0	63898	0	0
15	54015008	A	G	gnomAD Exomes,gnomAD Genomes	PASS	PASS	ENST00000260323.16	p.His702Arg	p.His702Arg	c.2105A>G	missense_variant				6	1613480	3.71867e-06	0	0	PASS	nfe	1.24e-06	21.6	0.205	0	0	0.738	0.02	0.011	0	74926	0	0	0	59890	0	0	0	29596	0	0	0	44892	0	0	0	63884	0	0
15	54015009	C	A	gnomAD Exomes	PASS	NA	ENST00000260323.16	p.His702Gln	p.His702Gln	c.2106C>A	missense_variant				1	1613542	6.19755e-07	0	0	PASS			7.87	0.16	0	0	0.68	0.92	0	0	75058	0	0	0	59908	0	0	0	29590	0	0	0	44872	0	0	0	63880	0	0
15	54015011	G	A	gnomAD Exomes	PASS	NA	ENST00000260323.16	p.Ser703Asn	p.Ser703Asn	c.2108G>A	missense_variant				5	1613556	3.09875e-06	0	0	PASS	nfe	7.9e-07	24.5	0.284	0	0	5.89	0.01	0.954	0	75040	0	0	0	59906	0	0	0	29598	0	0	0	44880	0	0	0	63886	0	0
15	54015012	T	C	gnomAD Exomes,gnomAD Genomes	PASS	PASS	ENST00000260323.16	p.Ser703Ser	p.Ser703Ser	c.2109T>C	synonymous_variant				3	1613552	1.85925e-06	1	0	PASS	amr	1.329e-05	8.72		0	0	1.36			0	75052	0	0	3	59906	1	0	0	29596	0	0	0	44878	0	0	0	63882	0	0
15	54015013	G	T	gnomAD Exomes	PASS	NA	ENST00000260323.16	p.Asp704Tyr	p.Asp704Tyr	c.2110G>T	missense_variant				3	1613468	1.85935e-06	0	0	PASS	nfe	6.8e-07	26.3	0.686	0	0	8.8	0	0.674	0	75036	0	0	0	59892	0	0	0	29596	0	0	0	44876	0	0	0	63866	0	0
15	54015013	G	A	gnomAD Exomes	PASS	NA	ENST00000260323.16	p.Asp704Asn	p.Asp704Asn	c.2110G>A	missense_variant				1	1613468	6.19783e-07	0	0	PASS			26.4	0.426	0	0	8.8	0.01	0.601	0	75036	0	0	0	59892	0	0	0	29596	0	0	0	44876	0	0	0	63866	0	0
15	54015014	A	T	gnomAD Exomes	PASS	NA	ENST00000260323.16	p.Asp704Val	p.Asp704Val	c.2111A>T	missense_variant				1	1613546	6.19753e-07	0	0	PASS			23.1	0.391	0	0	4.71	0.02	0.007	0	75066	0	0	0	59894	0	0	0	29596	0	0	0	44874	0	0	0	63878	0	0
15	54015017	T	G	gnomAD Exomes	PASS	NA	ENST00000260323.16	p.Leu705Arg	p.Leu705Arg	c.2114T>G	missense_variant				3	1613490	1.85932e-06	0	0	PASS	sas	3.65e-06	23.3	0.383	0	0	2.89	0	0.178	0	75046	0	0	0	59898	0	0	0	29594	0	0	0	44878	0	0	0	63884	0	0
15	54015020	A	C	gnomAD Exomes,gnomAD Genomes	PASS	PASS	ENST00000260323.16	p.Gln706Pro	p.Gln706Pro	c.2117A>C	missense_variant				4	1613472	2.47913e-06	0	0	PASS	nfe	7.9e-07	23.2	0.223	0	0	3.73	0.01	0	0	75046	0	0	0	59894	0	0	0	29590	0	0	0	44874	0	0	0	63878	0	0
15	54015021	A	G	gnomAD Exomes,gnomAD Genomes	PASS	PASS	ENST00000260323.16	p.Gln706Gln	p.Gln706Gln	c.2118A>G	synonymous_variant				59	1613342	3.65701e-05	0	0	PASS	nfe	3.749e-05	7.15		0	0	-0.102			2	74932	0	0	0	59872	0	0	0	29588	0	0	0	44884	0	0	0	63876	0	0
15	54015022	G	A	gnomAD Exomes	PASS	NA	ENST00000260323.16	p.Asp707Asn	p.Asp707Asn	c.2119G>A	missense_variant				2	1613382	1.23963e-06	0	0	PASS	nfe	2.8e-07	22.6	0.33	0	0	8.8	0.19	0.18	0	75034	0	0	0	59888	0	0	0	29588	0	0	0	44876	0	0	0	63840	0	0
15	54015023	A	T	gnomAD Exomes	PASS	NA	ENST00000260323.16	p.Asp707Val	p.Asp707Val	c.2120A>T	missense_variant				1	1613458	6.19787e-07	0	0	PASS			22.6	0.352	0	0	6.33	0.16	0.265	0	75058	0	0	0	59886	0	0	0	29588	0	0	0	44870	0	0	0	63874	0	0
15	54015024	T	A	gnomAD Exomes	PASS	NA	ENST00000260323.16	p.Asp707Glu	p.Asp707Glu	c.2121T>A	missense_variant				1	1613460	6.19786e-07	0	0	PASS			14.3	0.158	0	0	1.05	1	0.003	0	75054	0	0	0	59892	0	0	0	29590	0	0	0	44874	0	0	0	63864	0	0
15	54015025	G	T	gnomAD Exomes,gnomAD Genomes	PASS	PASS	ENST00000260323.16	p.Asp708Tyr	p.Asp708Tyr	c.2122G>T	missense_variant				2	1613266	1.23972e-06	0	0	PASS	eas	7.38e-06	25.9	0.445	0	0	8.8	0	0.707	0	74930	0	0	0	59860	0	0	0	29588	0	0	2	44892	0	0	0	63864	0	0
15	54015027	C	T	gnomAD Exomes	PASS	NA	ENST00000260323.16	p.Asp708Asp	p.Asp708Asp	c.2124C>T	synonymous_variant				2	1613332	1.23967e-06	0	0	PASS			8.04		0	0	2.1			0	75048	0	0	0	59868	0	0	0	29588	0	0	0	44874	0	0	0	63848	0	0
15	54015028	T	C	gnomAD Exomes	PASS	NA	ENST00000260323.16	p.Ser709Pro	p.Ser709Pro	c.2125T>C	missense_variant				1	1613368	6.19821e-07	0	0	PASS			22.3	0.165	0	0	2.87	0.11	0	1	75044	0	0	0	59864	0	0	0	29588	0	0	0	44878	0	0	0	63860	0	0
15	54015029	C	T	gnomAD Exomes	PASS	NA	ENST00000260323.16	p.Ser709Leu	p.Ser709Leu	c.2126C>T	missense_variant				1	1613232	6.19874e-07	0	0	PASS			22.9	0.329	0	0	5.97	0.04	0.026	0	75040	0	0	0	59846	0	0	0	29582	0	0	0	44860	0	0	0	63840	0	0
15	54015031	G	C	gnomAD Genomes	NA	PASS	ENST00000260323.16	p.Glu710Gln	p.Glu710Gln	c.2128G>C	missense_variant				1	1613156	6.19903e-07	0	0	PASS			25.5	0.463	0	0	8.8			0	74922	0	0	0	59822	0	0	0	29588	0	0	0	44876	0	0	0	63854	0	0
15	54015032	A	T	gnomAD Exomes	PASS	NA	ENST00000260323.16	p.Glu710Val	p.Glu710Val	c.2129A>T	missense_variant				5	1613332	3.09918e-06	0	0	PASS	nfe	1.24e-06	25.7	0.498	0	0.01	6.33	0	0.987	0	75054	0	0	0	59858	0	0	0	29586	0	0	0	44872	0	0	0	63854	0	0
15	54015037	T	C	gnomAD Exomes	PASS	NA	ENST00000260323.16	p.Tyr712His	p.Tyr712His	c.2134T>C	missense_variant				1	1613236	6.19872e-07	0	0	PASS			22.7	0.362	0	0	4.64	0.13	0.459	0	75042	0	0	0	59844	0	0	0	29582	0	0	1	44872	0	0	0	63854	0	0
15	54015038	A	C	gnomAD Exomes	PASS	NA	ENST00000260323.16	p.Tyr712Ser	p.Tyr712Ser	c.2135A>C	missense_variant				1	1613220	6.19878e-07	0	0	PASS			15	0.366	0	0	0.234	0.17	0.08	1	75050	0	0	0	59846	0	0	0	29584	0	0	0	44864	0	0	0	63850	0	0
15	54015039	C	T	gnomAD Exomes,gnomAD Genomes	PASS	PASS	ENST00000260323.16	p.Tyr712Tyr	p.Tyr712Tyr	c.2136C>T	synonymous_variant				93	1613036	5.76553e-05	0	0	PASS	sas	5.143e-05	0.203		0	0	-5.01			4	75026	0	0	1	59818	0	0	0	29580	0	0	1	44862	0	0	11	63846	0	0
15	54015040	G	A	gnomAD Exomes,gnomAD Genomes	PASS	PASS	ENST00000260323.16	p.Asp713Asn	p.Asp713Asn	c.2137G>A	missense_variant				223	1613012	0.000138251	0	0	PASS	afr	0.0014411	25.2	0.324	0	0	8.78	0.05	0.985	126	75022	0	0	30	59820	0	0	15	29584	0	0	2	44858	0	0	11	63826	0	0
15	54015044	TAACTC	T	gnomAD Exomes	PASS	NA	ENST00000260323.16	p.Thr715ArgfsTer2	p.Thr715ArgfsTer2	c.2144_2148del	frameshift_variant				1	1613068	6.19937e-07	0	0	PASS			28.8		0	0	6.36			0	75034	0	0	0	59808	0	0	0	29582	0	0	0	44866	0	0	0	63844	0	0
15	54015047	C	T	gnomAD Genomes	NA	PASS	ENST00000260323.16	p.Thr715Ile	p.Thr715Ile	c.2144C>T	missense_variant				1	1612910	6.19997e-07	0	0	PASS			22.5	0.36	0	0	7.12			0	74926	0	0	0	59778	0	0	0	29586	0	0	0	44872	0	0	0	63840	0	0
15	54015048	T	C	gnomAD Exomes	PASS	NA	ENST00000260323.16	p.Thr715Thr	p.Thr715Thr	c.2145T>C	synonymous_variant				1	1613034	6.1995e-07	0	0	PASS			7.04		0	0	2.3			0	75034	0	0	0	59800	0	0	0	29578	0	0	0	44868	0	0	1	63856	0	0
15	54015049	C	T	gnomAD Exomes	PASS	NA	ENST00000260323.16	p.Gln716Ter	p.Gln716Ter	c.2146C>T	stop_gained				1	1612968	6.19975e-07	0	0	PASS			36		0	0	8.9			1	75026	0	0	0	59798	0	0	0	29578	0	0	0	44858	0	0	0	63844	0	0
15	54015050	A	G	gnomAD Exomes	PASS	NA	ENST00000260323.16	p.Gln716Arg	p.Gln716Arg	c.2147A>G	missense_variant				1	1613124	6.19915e-07	0	0	PASS			20.8	0.282	0	0	6.33	0.35	0.094	0	75044	0	0	0	59822	0	0	0	29576	0	0	0	44868	0	0	0	63868	0	0
15	54015051	A	G	gnomAD Exomes	PASS	NA	ENST00000260323.16	p.Gln716Gln	p.Gln716Gln	c.2148A>G	synonymous_variant				1	1613090	6.19928e-07	0	0	PASS			6.62		0	0	0.869			0	75050	0	0	0	59818	0	0	0	29574	0	0	0	44860	0	0	0	63868	0	0
15	54015052	G	T	gnomAD Exomes	PASS	NA	ENST00000260323.16	p.Asp717Tyr	p.Asp717Tyr	c.2149G>T	missense_variant				1	1613000	6.19963e-07	0	0	PASS			26.9	0.538	0	0	8.8	0	0.995	0	75038	0	0	0	59798	0	0	0	29576	0	0	0	44856	0	0	0	63848	0	0
15	54015052	G	A	gnomAD Exomes	PASS	NA	ENST00000260323.16	p.Asp717Asn	p.Asp717Asn	c.2149G>A	missense_variant				2	1613000	1.23993e-06	0	0	PASS	nfe	2.8e-07	27.2	0.356	0	0	8.8	0.01	0.984	0	75038	0	0	0	59798	0	0	0	29576	0	0	0	44856	0	0	0	63848	0	0
15	54015054	T	A	gnomAD Exomes	PASS	NA	ENST00000260323.16	p.Asp717Glu	p.Asp717Glu	c.2151T>A	missense_variant				1	1613030	6.19951e-07	0	0	PASS			22.8	0.365	0	0	0.738	0.22	0.967	0	75048	0	0	0	59792	0	0	0	29580	0	0	0	44856	0	0	0	63862	0	0
15	54015054	T	C	gnomAD Exomes	PASS	NA	ENST00000260323.16	p.Asp717Asp	p.Asp717Asp	c.2151T>C	synonymous_variant				2	1613030	1.2399e-06	0	0	PASS			9.24		0	0	0.738			0	75048	0	0	0	59792	0	0	0	29580	0	0	0	44856	0	0	0	63862	0	0
15	54015055	G	A	gnomAD Exomes	PASS	NA	ENST00000260323.16	p.Asp718Asn	p.Asp718Asn	c.2152G>A	missense_variant				3	1612934	1.85996e-06	0	0	PASS	nfe	6.8e-07	22.8	0.379	0	0	8.8	0.09	0.118	0	75024	0	0	0	59790	0	0	0	29572	0	0	0	44852	0	0	0	63838	0	0
15	54015055	G	T	gnomAD Exomes	PASS	NA	ENST00000260323.16	p.Asp718Tyr	p.Asp718Tyr	c.2152G>T	missense_variant	Uncertain significance	3465994		1	1612934	6.19988e-07	0	0	PASS			25.5	0.449	0	0	8.8	0.01	0.564	0	75024	0	0	0	59790	0	0	0	29572	0	0	0	44852	0	0	0	63838	0	0
15	54015056	A	G	gnomAD Genomes	NA	PASS	ENST00000260323.16	p.Asp718Gly	p.Asp718Gly	c.2153A>G	missense_variant				1	1612864	6.20015e-07	0	0	PASS			22.4	0.248	0	0	4.71	0.38	0.003	0	74916	0	0	0	59794	0	0	0	29580	0	0	0	44868	0	0	0	63850	0	0
15	54015057	C	T	gnomAD Exomes,gnomAD Genomes	PASS	PASS	ENST00000260323.16	p.Asp718Asp	p.Asp718Asp	c.2154C>T	synonymous_variant				2	1612794	1.24008e-06	0	0	PASS	afr	4.43e-06	8.2		0	0	3.55			2	74914	0	0	0	59788	0	0	0	29574	0	0	0	44868	0	0	0	63840	0	0
15	54015058	A	G	gnomAD Exomes	PASS	NA	ENST00000260323.16	p.Asn719Asp	p.Asn719Asp	c.2155A>G	missense_variant				2	1612976	1.23994e-06	0	0	PASS			21.2	0.275	0	0	4.72	0.19	0	1	75020	0	0	0	59816	0	0	0	29576	0	0	0	44862	0	0	0	63866	0	0
15	54015059	ATTC	A	gnomAD Exomes	PASS	NA	ENST00000260323.16	p.Ser721del	p.Ser721del	c.2161_2163del	inframe_deletion				1	1612904	6.2e-07	0	0	PASS			17.4		0	0	2.93			0	75022	0	0	0	59782	0	0	0	29572	0	0	0	44860	0	0	0	63852	0	0
15	54015059	A	G	gnomAD Exomes	PASS	NA	ENST00000260323.16	p.Asn719Ser	p.Asn719Ser	c.2156A>G	missense_variant				7	1612904	4.34e-06	0	0	PASS	nfe	1.83e-06	18.1	0.177	0	0	2.93	0.11	0.001	0	75022	0	0	0	59782	0	0	0	29572	0	0	1	44860	0	0	0	63852	0	0
15	54015059	A	T	gnomAD Exomes	PASS	NA	ENST00000260323.16	p.Asn719Ile	p.Asn719Ile	c.2156A>T	missense_variant				11	1612904	6.82e-06	0	0	PASS	eas	0.000137	22.8	0.33	0	0	2.93	0	0.088	0	75022	0	0	0	59782	0	0	0	29572	0	0	11	44860	0	0	0	63852	0	0
15	54015060	T	A	gnomAD Exomes	PASS	NA	ENST00000260323.16	p.Asn719Lys	p.Asn719Lys	c.2157T>A	missense_variant				1	1612954	6.1998e-07	0	0	PASS			15.3	0.181	0	0	-0.057	0.01	0.027	0	75038	0	0	0	59802	0	0	0	29572	0	0	0	44860	0	0	0	63854	0	0
15	54015062	C	G	gnomAD Genomes	NA	PASS	ENST00000260323.16	p.Ser720Cys	p.Ser720Cys	c.2159C>G	missense_variant				1	1612754	6.20057e-07	0	0	PASS			23.5	0.465	0	0	8.9	0.07	0.808	0	74914	0	0	0	59766	0	0	0	29570	0	0	0	44872	0	0	0	63840	0	0
15	54015062	C	A	gnomAD Genomes	NA	PASS	ENST00000260323.16	p.Ser720Tyr	p.Ser720Tyr	c.2159C>A	missense_variant				1	1612754	6.20057e-07	0	0	PASS			24.6	0.443	0	0	8.9			0	74914	0	0	0	59766	0	0	0	29570	0	0	0	44872	0	0	0	63840	0	0
15	54015063	T	G	gnomAD Exomes	PASS	NA	ENST00000260323.16	p.Ser720Ser	p.Ser720Ser	c.2160T>G	synonymous_variant				4	1612970	2.4799e-06	0	0	PASS	nfe	7.9e-07	5.21		0	0	-0.727			0	75048	0	0	0	59802	0	0	0	29580	0	0	0	44868	0	0	0	63856	0	0
15	54015065	C	G	gnomAD Exomes	PASS	NA	ENST00000260323.16	p.Ser721Cys	p.Ser721Cys	c.2162C>G	missense_variant				1	1612872	6.20012e-07	0	0	PASS			24.9	0.301	0	0	8.9	0.02	0.707	0	75032	0	0	0	59784	0	0	0	29578	0	0	0	44854	0	0	0	63864	0	0
15	54015065	C	T	gnomAD Exomes,gnomAD Genomes	PASS	PASS	ENST00000260323.16	p.Ser721Phe	p.Ser721Phe	c.2162C>T	missense_variant				64	1612754	3.96837e-05	0	0	PASS	mid	5.798e-05	25.1	0.333	0	0	8.9	0.02	0.641	0	74910	0	0	0	59764	0	0	0	29578	0	0	0	44866	0	0	0	63864	0	0
15	54015066	T	C	gnomAD Exomes	PASS	NA	ENST00000260323.16	p.Ser721Ser	p.Ser721Ser	c.2163T>C	synonymous_variant				1	1612912	6.19997e-07	0	0	PASS			9.24		0	0	0.833			0	75040	0	0	0	59780	0	0	0	29574	0	0	0	44860	0	0	0	63870	0	0
15	54015069	A	G	gnomAD Exomes	PASS	NA	ENST00000260323.16	p.Pro722Pro	p.Pro722Pro	c.2166A>G	synonymous_variant				1	1612924	6.19992e-07	0	0	PASS			4.16		0	0	-2.81			0	75050	0	0	0	59790	0	0	0	29576	0	0	0	44852	0	0	0	63878	0	0
15	54015070	T	A	gnomAD Exomes	PASS	NA	ENST00000260323.16	p.Cys723Ser	p.Cys723Ser	c.2167T>A	missense_variant				3	1612850	1.86006e-06	0	0	PASS	sas	8.77e-06	22.3	0.351	0	0	6.36	0.13	0.307	0	75036	0	0	0	59768	0	0	0	29568	0	0	0	44854	0	0	0	63870	0	0
15	54015072	C	A	gnomAD Exomes	PASS	NA	ENST00000260323.16	p.Cys723Ter	p.Cys723Ter	c.2169C>A	stop_gained				1	1612700	6.20078e-07	0	0	PASS			35		0	0	0.949			0	75022	0	0	0	59756	0	0	0	29566	0	0	0	44852	0	0	0	63848	0	0
15	54015073	C	T	gnomAD Exomes	PASS	NA	ENST00000260323.16	p.Pro724Ser	p.Pro724Ser	c.2170C>T	missense_variant				5	1612682	3.10043e-06	0	0	PASS	nfe	7.9e-07	24.4	0.373	0	0	8.9	0.01	0.994	0	74988	0	0	0	59766	0	0	0	29568	0	0	0	44840	0	0	0	63850	0	0
15	54015073	C	A	gnomAD Exomes	PASS	NA	ENST00000260323.16	p.Pro724Thr	p.Pro724Thr	c.2170C>A	missense_variant				1	1612680	6.20086e-07	0	0	PASS			23	0.412	0	0	8.9	0.07	0.994	0	74988	0	0	0	59766	0	0	0	29568	0	0	1	44838	0	0	0	63850	0	0
15	54015074	C	T	gnomAD Exomes	PASS	NA	ENST00000260323.16	p.Pro724Leu	p.Pro724Leu	c.2171C>T	missense_variant				1	1612706	6.20076e-07	0	0	PASS			24.9	0.483	0	0	8.9	0	0.996	0	75012	0	0	0	59764	0	0	0	29570	0	0	0	44840	0	0	1	63860	0	0
15	54015074	C	G	gnomAD Exomes,gnomAD Genomes	PASS	PASS	ENST00000260323.16	p.Pro724Arg	p.Pro724Arg	c.2171C>G	missense_variant				9	1612706	5.58068e-06	0	0	PASS	eas	0.00010403	24.6	0.442	0	0	8.9	0	0.996	0	75012	0	0	0	59764	0	0	0	29570	0	0	9	44840	0	0	0	63860	0	0
15	54015075	T	C	gnomAD Exomes	PASS	NA	ENST00000260323.16	p.Pro724Pro	p.Pro724Pro	c.2172T>C	synonymous_variant				13	1612850	8.06027e-06	0	0	PASS	amr	0.00011565	9.38		0	0	-0.27			0	75038	0	0	12	59780	0	0	0	29576	0	0	0	44846	0	0	0	63876	0	0
15	54015078	C	T	gnomAD Exomes	PASS	NA	ENST00000260323.16	p.Gly725Gly	p.Gly725Gly	c.2175C>T	synonymous_variant				2	1612716	1.24014e-06	0	0	PASS	amr	5.55e-06	0.358		0	0.01	-3.54			0	75022	0	0	2	59774	0	0	0	29568	0	0	0	44848	0	0	0	63866	0	0
15	54015080	T	G	gnomAD Exomes	PASS	NA	ENST00000260323.16	p.Leu726Trp	p.Leu726Trp	c.2177T>G	missense_variant				1	1612870	6.20013e-07	0	0	PASS			25.6	0.338	0	0	4.72	0.01	0.908	0	75040	0	0	1	59788	0	0	0	29566	0	0	0	44850	0	0	0	63878	0	0
15	54015082	G	T	gnomAD Exomes	PASS	NA	ENST00000260323.16	p.Asp727Tyr	p.Asp727Tyr	c.2179G>T	missense_variant				3	1612744	1.86018e-06	0	0	PASS	nfe	6.8e-07	24.4	0.459	0	0	7.04	0	0.995	0	75024	0	0	0	59768	0	0	0	29566	0	0	0	44848	0	0	0	63868	0	0
15	54015083	A	C	gnomAD Exomes	PASS	NA	ENST00000260323.16	p.Asp727Ala	p.Asp727Ala	c.2180A>C	missense_variant				42	1612820	2.60413e-05	0	0	PASS	nfe	2.475e-05	26.4	0.392	0	0	6.33	0.01	0.991	0	75046	0	0	0	59790	0	0	0	29568	0	0	0	44848	0	0	0	63886	0	0
15	54015085	A	G	gnomAD Genomes	NA	PASS	ENST00000260323.16	p.Asn728Asp	p.Asn728Asp	c.2182A>G	missense_variant				1	1612714	6.20073e-07	0	0	PASS			20.7	0.25	0	0	4.69	0.1	0.058	1	74920	0	0	0	59782	0	0	0	29574	0	0	0	44848	0	0	0	63874	0	0
15	54015085	A	C	gnomAD Exomes	PASS	NA	ENST00000260323.16	p.Asn728His	p.Asn728His	c.2182A>C	missense_variant				1	1612832	6.20027e-07	0	0	PASS			19.1	0.323	0	0	4.69	0.14	0.005	0	75042	0	0	0	59802	0	0	0	29574	0	0	0	44836	0	0	0	63874	0	0
15	54015087	T	C	gnomAD Exomes	PASS	NA	ENST00000260323.16	p.Asn728Asn	p.Asn728Asn	c.2184T>C	synonymous_variant				2	1612838	1.24005e-06	0	0	PASS	nfe	2.8e-07	8.56		0	0	1.41			0	75034	0	0	0	59798	0	0	0	29566	0	0	0	44840	0	0	0	63874	0	0
15	54015088	G	A	gnomAD Exomes	PASS	NA	ENST00000260323.16	p.Glu729Lys	p.Glu729Lys	c.2185G>A	missense_variant				1	1612752	6.20058e-07	0	0	PASS			22.7	0.322	0	0	7.03	0.15	0.118	0	75034	0	0	0	59792	0	0	0	29572	0	0	0	44832	0	0	0	63870	0	0
15	54015091	C	A	gnomAD Exomes	PASS	NA	ENST00000260323.16	p.Pro730Thr	p.Pro730Thr	c.2188C>A	missense_variant				1	1612700	6.20078e-07	0	0	PASS			13.7	0.167	0	0	1.92	0.16	0	0	75022	0	0	0	59762	0	0	0	29576	0	0	1	44840	0	0	0	63860	0	0
15	54015091	C	T	gnomAD Genomes	NA	PASS	ENST00000260323.16	p.Pro730Ser	p.Pro730Ser	c.2188C>T	missense_variant				1	1612582	6.20124e-07	0	0	PASS			13.7	0.159	0	0	1.92	0.29	0	1	74900	0	0	0	59742	0	0	0	29576	0	0	0	44852	0	0	0	63860	0	0
15	54015093	A	G	gnomAD Exomes	PASS	NA	ENST00000260323.16	p.Pro730Pro	p.Pro730Pro	c.2190A>G	synonymous_variant				4	1612836	2.4801e-06	0	0	PASS	nfe	7.9e-07	4.34		0	0	-0.317			0	75022	0	0	0	59782	0	0	0	29568	0	0	0	44852	0	0	0	63884	0	0
15	54015094	C	A	gnomAD Exomes	PASS	NA	ENST00000260323.16	p.Gln731Lys	p.Gln731Lys	c.2191C>A	missense_variant				1	1612798	6.2004e-07	0	0	PASS			15.6	0.177	0	0	7.09	0.28	0	0	75040	0	0	0	59784	0	0	0	29574	0	0	0	44848	0	0	0	63866	0	0
15	54015094	C	G	gnomAD Exomes,gnomAD Genomes	PASS	PASS	ENST00000260323.16	p.Gln731Glu	p.Gln731Glu	c.2191C>G	missense_variant	Uncertain significance	2289030		4	1612798	2.48016e-06	0	0	PASS	eas	2.979e-05	18.9	0.167	0	0	7.09	0.04	0.011	0	75040	0	0	0	59784	0	0	0	29574	0	0	4	44848	0	0	0	63866	0	0
15	54015097	G	C	gnomAD Exomes	PASS	NA	ENST00000260323.16	p.Gly732Arg	p.Gly732Arg	c.2194G>C	missense_variant				1	1612746	6.2006e-07	0	0	PASS			19	0.273	0	0	4.19	0.13	0.445	0	75000	0	0	0	59780	0	0	0	29572	0	0	0	44842	0	0	0	63860	0	0
15	54015100	C	T	gnomAD Exomes	PASS	NA	ENST00000260323.16	p.Gln733Ter	p.Gln733Ter	c.2197C>T	stop_gained				1	1612730	6.20067e-07	0	0	PASS			36		0	0	5.92			0	75010	0	0	0	59780	0	0	0	29576	0	0	0	44834	0	0	0	63852	0	0
15	54015102	G	A	gnomAD Exomes,gnomAD Genomes	PASS	PASS	ENST00000260323.16	p.Gln733Gln	p.Gln733Gln	c.2199G>A	synonymous_variant				32	1612690	1.98426e-05	0	0	PASS	nfe	1.804e-05	0.488		0	0	-1.31			0	74912	0	0	0	59764	0	0	0	29580	0	0	0	44856	0	0	0	63866	0	0
15	54015103	T	C	gnomAD Exomes	PASS	NA	ENST00000260323.16	p.Trp734Arg	p.Trp734Arg	c.2200T>C	missense_variant				1	1612746	6.2006e-07	0	0	PASS			24.1	0.466	0	0.01	6.36	0.15	0.994	0	75034	0	0	0	59758	0	0	0	29570	0	0	0	44844	0	0	0	63866	0	0
15	54015104	G	T	gnomAD Exomes	PASS	NA	ENST00000260323.16	p.Trp734Leu	p.Trp734Leu	c.2201G>T	missense_variant				1	1612678	6.20087e-07	0	0	PASS			24.1	0.437	0	0	8.8	0.1	0.979	0	75018	0	0	0	59782	0	0	0	29572	0	0	0	44834	0	0	0	63850	0	0
15	54015105	G	T	gnomAD Exomes	PASS	NA	ENST00000260323.16	p.Trp734Cys	p.Trp734Cys	c.2202G>T	missense_variant				4	1612618	2.48044e-06	0	0	PASS	nfe	7.9e-07	26.8	0.484	0	0	8.8	0	0.994	0	74990	0	0	0	59748	0	0	0	29568	0	0	0	44836	0	0	0	63826	0	0
15	54015105	G	C	gnomAD Exomes	PASS	NA	ENST00000260323.16	p.Trp734Cys	p.Trp734Cys	c.2202G>C	missense_variant				1	1612618	6.2011e-07	0	0	PASS			26.9	0.493	0	0.01	8.8	0	0.994	0	74990	0	0	0	59748	0	0	0	29568	0	0	0	44836	0	0	0	63826	0	0
15	54015106	G	T	gnomAD Exomes	PASS	NA	ENST00000260323.16	p.Val735Phe	p.Val735Phe	c.2203G>T	missense_variant				1	1612664	6.20092e-07	0	0	PASS			15.9	0.253	0	0	2.43	0.1	0.014	0	75028	0	0	0	59770	0	0	0	29566	0	0	0	44840	0	0	0	63846	0	0
15	54015106	G	A	gnomAD Exomes,gnomAD Genomes	PASS	PASS	ENST00000260323.16	p.Val735Ile	p.Val735Ile	c.2203G>A	missense_variant	Uncertain significance	2312820		780	1612662	0.000483672	0	0	PASS	nfe	0.00055946	13.7	0.167	0	0.01	2.43	0.29	0.003	12	75028	0	0	11	59770	0	0	0	29566	0	0	0	44840	0	0	12	63846	0	0
15	54015107	T	A	gnomAD Exomes	PASS	NA	ENST00000260323.16	p.Val735Asp	p.Val735Asp	c.2204T>A	missense_variant				1	1612666	6.20091e-07	0	0	PASS			13	0.265	0	0	0.111	0.42	0.019	0	75038	0	0	0	59754	0	0	0	29564	0	0	0	44834	0	0	0	63856	0	0
15	54015109	G	T	gnomAD Exomes	PASS	NA	ENST00000260323.16	p.Gly736Cys	p.Gly736Cys	c.2206G>T	missense_variant				1	1612592	6.2012e-07	0	0	PASS			23.6	0.296	0	0	2.92	0.01	0.65	0	75014	0	0	0	59746	0	0	1	29566	0	0	0	44834	0	0	0	63842	0	0
15	54015110	G	A	gnomAD Exomes	PASS	NA	ENST00000260323.16	p.Gly736Asp	p.Gly736Asp	c.2207G>A	missense_variant				5	1612580	3.10062e-06	0	0	PASS	nfe	1.24e-06	18	0.14	0	0	3.49	0.1	0.005	0	75008	0	0	0	59762	0	0	0	29570	0	0	0	44840	0	0	0	63840	0	0
15	54015112	C	G	gnomAD Exomes	PASS	NA	ENST00000260323.16	p.Gln737Glu	p.Gln737Glu	c.2209C>G	missense_variant				1	1612498	6.20156e-07	0	0	PASS			13	0.142	0	0	7.03	0.09	0	0	75000	0	0	0	59724	0	0	0	29564	0	0	1	44834	0	0	0	63818	0	0
15	54015113	A	G	gnomAD Exomes	PASS	NA	ENST00000260323.16	p.Gln737Arg	p.Gln737Arg	c.2210A>G	missense_variant				1	1612724	6.20069e-07	0	0	PASS			7.65	0.132	0	0	-0.13	0.07	0	0	75042	0	0	0	59762	0	0	0	29566	0	0	0	44842	0	0	0	63874	0	0
15	54015114	A	C	gnomAD Exomes,gnomAD Genomes	PASS	PASS	ENST00000260323.16	p.Gln737His	p.Gln737His	c.2211A>C	missense_variant				14	1612734	8.68091e-06	0	0	PASS	afr	7.217e-05	0.036	0.201	0	0	-4.35	0.01	0.054	10	75050	0	0	1	59772	0	0	0	29562	0	0	0	44850	0	0	0	63870	0	0
15	54015114	A	G	gnomAD Exomes,gnomAD Genomes	PASS	PASS	ENST00000260323.16	p.Gln737Gln	p.Gln737Gln	c.2211A>G	synonymous_variant				60	1612616	3.72066e-05	0	0	PASS	eas	8.838e-05	0.045		0	0	-4.35			5	74928	0	0	5	59752	0	0	0	29562	0	0	8	44862	0	0	0	63870	0	0
15	54015115	TATG	T	gnomAD Exomes	PASS	NA	ENST00000260323.16	p.Asp739del	p.Asp739del	c.2215_2217del	inframe_deletion				1	1612642	6.201e-07	0	0	PASS			15.5		0	0	3.73			0	75024	0	0	1	59756	0	0	0	29564	0	0	0	44842	0	0	0	63856	0	0
15	54015115	T	C	gnomAD Exomes	PASS	NA	ENST00000260323.16	p.Tyr738His	p.Tyr738His	c.2212T>C	missense_variant				3	1612642	1.8603e-06	0	0	PASS	nfe	6.8e-07	24.4	0.269	0	0	3.73	0.03	0.641	0	75024	0	0	0	59756	0	0	0	29564	0	0	0	44842	0	0	0	63856	0	0
15	54015117	T	C	gnomAD Exomes	PASS	NA	ENST00000260323.16	p.Tyr738Tyr	p.Tyr738Tyr	c.2214T>C	synonymous_variant				1	1612660	6.20094e-07	0	0	PASS			4.83		0	0	0.75			0	75026	0	0	0	59756	0	0	0	29566	0	0	0	44840	0	0	0	63868	0	0
15	54015118	G	T	gnomAD Exomes	PASS	NA	ENST00000260323.16	p.Asp739Tyr	p.Asp739Tyr	c.2215G>T	missense_variant				1	1612538	6.2014e-07	0	0	PASS			22.9	0.457	0	0	5.65	0	0.425	0	75020	0	0	0	59738	0	0	0	29560	0	0	1	44826	0	0	0	63856	0	0
15	54015120	T	A	gnomAD Exomes	PASS	NA	ENST00000260323.16	p.Asp739Glu	p.Asp739Glu	c.2217T>A	missense_variant				7	1612654	4.34067e-06	0	0	PASS	nfe	2.47e-06	9.89	0.198	0	0	-0.269	0.15	0	0	75042	0	0	0	59762	0	0	0	29560	0	0	0	44852	0	0	0	63878	0	0
15	54015120	T	C	gnomAD Exomes	PASS	NA	ENST00000260323.16	p.Asp739Asp	p.Asp739Asp	c.2217T>C	synonymous_variant				5	1612654	3.10048e-06	0	0	PASS	eas	1.774e-05	4.44		0	0	-0.269			0	75042	0	0	0	59762	0	0	0	29560	0	0	3	44852	0	0	0	63878	0	0
15	54015121	T	G	gnomAD Exomes	PASS	NA	ENST00000260323.16	p.Ser740Ala	p.Ser740Ala	c.2218T>G	missense_variant				3	1612624	1.86032e-06	0	0	PASS			14.3	0.193	0	0	1.29	0.23	0	0	75024	0	0	0	59758	0	0	0	29560	0	0	0	44846	0	0	3	63878	0	0
15	54015125	A	G	gnomAD Exomes	PASS	NA	ENST00000260323.16	p.Tyr741Cys	p.Tyr741Cys	c.2222A>G	missense_variant				1	1612638	6.20102e-07	0	0	PASS			23.6	0.479	0	0	0.246	0	0.401	0	75038	0	0	0	59748	0	0	0	29560	0	0	0	44858	0	0	1	63890	0	0
15	54015126	T	G	gnomAD Exomes	PASS	NA	ENST00000260323.16	p.Tyr741Ter	p.Tyr741Ter	c.2223T>G	stop_gained				4	1612574	2.48051e-06	0	0	PASS	nfe	7.9e-07	33		0	0	-1.11			0	75040	0	0	0	59738	0	0	0	29550	0	0	0	44852	0	0	0	63888	0	0
15	54015126	T	A	gnomAD Exomes	PASS	NA	ENST00000260323.16	p.Tyr741Ter	p.Tyr741Ter	c.2223T>A	stop_gained				1	1612574	6.20127e-07	0	0	PASS			33		0	0	-1.11			0	75040	0	0	0	59738	0	0	0	29550	0	0	0	44852	0	0	0	63888	0	0
15	54015128	A	G	gnomAD Exomes	PASS	NA	ENST00000260323.16	p.Gln742Arg	p.Gln742Arg	c.2225A>G	missense_variant				1	1612486	6.2016e-07	0	0	PASS			18	0.143	0	0	0.96	0.04	0.001	0	75016	0	0	0	59730	0	0	0	29558	0	0	0	44850	0	0	0	63874	0	0
15	54015129	G	T	gnomAD Exomes	PASS	NA	ENST00000260323.16	p.Gln742His	p.Gln742His	c.2226G>T	missense_variant				1	1612438	6.20179e-07	0	0	PASS			4.09	0.116	0	0	-0.032	0.19	0.054	0	75006	0	0	0	59724	0	0	0	29556	0	0	1	44848	0	0	0	63856	0	0
15	54015132	A	T	gnomAD Exomes	PASS	NA	ENST00000260323.16	p.Gly743Gly	p.Gly743Gly	c.2229A>T	synonymous_variant				23	1612508	1.42635e-05	0	0	PASS	nfe	1.299e-05	5.6		0	0	-0.258			0	75034	0	0	0	59736	0	0	0	29552	0	0	0	44848	0	0	0	63864	0	0
15	54015133	G	C	gnomAD Exomes	PASS	NA	ENST00000260323.16	p.Ala744Pro	p.Ala744Pro	c.2230G>C	missense_variant				1	1612446	6.20176e-07	0	0	PASS			0.152	0.198	0	0	-0.216	0.11	0	0	75016	0	0	0	59714	0	0	0	29550	0	0	0	44838	0	0	0	63876	0	0
15	54015133	G	A	gnomAD Exomes	PASS	NA	ENST00000260323.16	p.Ala744Thr	p.Ala744Thr	c.2230G>A	missense_variant				1	1612446	6.20176e-07	0	0	PASS			0.006	0.208	0	0	-0.216	1	0	0	75016	0	0	0	59714	0	0	0	29550	0	0	0	44838	0	0	0	63876	0	0
15	54015134	C	A	gnomAD Exomes,gnomAD Genomes	PASS	PASS	ENST00000260323.16	p.Ala744Asp	p.Ala744Asp	c.2231C>A	missense_variant				447	1612398	0.000277227	5	0	PASS	afr	0.00467209	17.5	0.162	0	0	2.05	0.1	0.015	382	75002	5	0	32	59726	0	0	0	29546	0	0	0	44850	0	0	0	63868	0	0
15	54015136	A	G	gnomAD Exomes	PASS	NA	ENST00000260323.16	p.Asn745Asp	p.Asn745Asp	c.2233A>G	missense_variant				2	1612512	1.2403e-06	0	0	PASS	sas	3.66e-06	21.4	0.315	0	0	4.68	0.08	0.202	0	75024	0	0	0	59720	0	0	0	29546	0	0	0	44856	0	0	0	63882	0	0
15	54015137	ATTCT	A	gnomAD Exomes	PASS	NA	ENST00000260323.16	p.Asn745LysfsTer13	p.Asn745LysfsTer13	c.2235_2238del	frameshift_variant				4	1612558	2.48053e-06	0	0	PASS	nfe	7.9e-07	28.5		0	0	2.92			0	75016	0	0	0	59722	0	0	0	29552	0	0	0	44860	0	0	0	63896	0	0
15	54015141	T	C	gnomAD Exomes	PASS	NA	ENST00000260323.16	p.Ser746Ser	p.Ser746Ser	c.2238T>C	synonymous_variant				2	1612414	1.24038e-06	0	0	PASS	nfe	2.8e-07	7.01		0	0	-1.11			0	75040	0	0	0	59716	0	0	0	29544	0	0	0	44858	0	0	0	63888	0	0
15	54015142	A	G	gnomAD Exomes	PASS	NA	ENST00000260323.16	p.Asn747Asp	p.Asn747Asp	c.2239A>G	missense_variant				1	1612418	6.20187e-07	0	0	PASS			22.6	0.314	0	0	2.27	0.01	0.025	0	75034	0	0	0	59724	0	0	0	29544	0	0	0	44862	0	0	0	63884	0	0
15	54015143	A	G	gnomAD Exomes	PASS	NA	ENST00000260323.16	p.Asn747Ser	p.Asn747Ser	c.2240A>G	missense_variant				1	1612434	6.2018e-07	0	0	PASS			19.5	0.276	0	0	3.74	0.07	0.003	0	75020	0	0	0	59714	0	0	0	29550	0	0	0	44856	0	0	0	63896	0	0
15	54015143	A	T	gnomAD Exomes	PASS	NA	ENST00000260323.16	p.Asn747Ile	p.Asn747Ile	c.2240A>T	missense_variant	Uncertain significance	3465989		1	1612434	6.2018e-07	0	0	PASS			21.4	0.233	0	0	3.74	0.16	0	1	75020	0	0	0	59714	0	0	0	29550	0	0	0	44856	0	0	0	63896	0	0
15	54015144	T	C	gnomAD Exomes,gnomAD Genomes	PASS	PASS	ENST00000260323.16	p.Asn747Asn	p.Asn747Asn	c.2241T>C	synonymous_variant				27	1611866	1.67508e-05	0	0	PASS	amr	0.00012806	6.07		0	0	-0.015			0	74898	0	0	13	59696	0	0	0	29542	0	0	0	44868	0	0	0	63884	0	0
15	54015145	G	A	gnomAD Exomes	PASS	NA	ENST00000260323.16	p.Glu748Lys	p.Glu748Lys	c.2242G>A	missense_variant				13	1612292	8.06306e-06	0	0	PASS	nfe	6.15e-06	21.9	0.226	0	0	5.88	0.1	0.015	0	75002	0	0	0	59702	0	0	0	29542	0	0	0	44848	0	0	0	63854	0	0
15	54015150	A	G	gnomAD Exomes	PASS	NA	ENST00000260323.16	p.Leu749Leu	p.Leu749Leu	c.2247A>G	synonymous_variant				9	1612466	5.58151e-06	0	0	PASS	sas	8.78e-06	0.591		0	0	-0.717			0	75030	0	0	0	59724	0	0	0	29538	0	0	0	44860	0	0	0	63886	0	0
[truncated: 6,346 more rows]
[truncated: 20 more columns]
